# Supplementary material for: Detection of dengue virus serotype 2 in local Aedes aegypti populations, Madeira Island, Portugal, 2025
Source: Parasit Vectors. 2026 Jan 27;19:92. doi: 10.1186/s13071-026-07251-1 (PMC12917965; doi:10.1186/s13071-026-07251-1)
Supplement: Supplementary file 2 — Additional file 2: Dataset S1. Zipped JSON and metadata TSV files for tree interactive exploration [file 13071_2026_7251_MOESM2_ESM.zip]

Archive with 3 entries (3 files):
- DENV2_2025_Madeira_Portugal_genome.json
- DENV2_2025_Madeira_Portugal_genome_tip-frequencies.json
- Nextstrain_INSaFLU_metadata_DENV2_2II_F.tsv
