# Supplementary material for: Detection of dengue virus serotype 2 in local Aedes aegypti populations, Madeira Island, Portugal, 2025
Source: Parasit Vectors. 2026 Jan 27;19:92. doi: 10.1186/s13071-026-07251-1 (PMC12917965; doi:10.1186/s13071-026-07251-1)
Supplement: Supplementary file 2 — Additional file 2: Dataset S1. Zipped JSON and metadata TSV files for tree interactive exploration [file 13071_2026_7251_MOESM2_ESM.zip › DENV2_2025_Madeira_Portugal_genome.json]

{"version": "v2", "meta": {"title": "INSaFLU DENV2 Nextstrain build - DENV2 detection 2025, Madeira, Portugal", "updated": "2025-05-14", "build_url": "https://github.com/INSaFLU/dengue", "data_provenance": [{"name": "INSaFLU", "url": "https://insaflu.insa.pt"}], "maintainers": [{"name": "the Nextstrain team", "url": "https://nextstrain.org/team"}, {"name": "INSA", "url": "https://insaflu.insa.pt"}], "display_defaults": {"map_triplicate": true, "color_by": "clade_membership", "tip_label": "strain"}, "genome_annotations": {"nuc": {"end": 10723, "start": 1, "strand": "+", "type": "source", "seqid": "defaults/reference_denv2_genome.gb"}, "2K": {"end": 6825, "seqid": "defaults/reference_denv2_genome.gb", "start": 6757, "strand": "+", "type": "CDS"}, "C": {"end": 438, "seqid": "defaults/reference_denv2_genome.gb", "start": 97, "strand": "+", "type": "CDS"}, "E": {"end": 2421, "seqid": "defaults/reference_denv2_genome.gb", "start": 937, "strand": "+", "type": "CDS"}, "M": {"end": 936, "seqid": "defaults/reference_denv2_genome.gb", "start": 439, "strand": "+", "type": "CDS"}, "NS1": {"end": 3477, "seqid": "defaults/reference_denv2_genome.gb", "start": 2422, "strand": "+", "type": "CDS"}, "NS2A": {"end": 4131, "seqid": "defaults/reference_denv2_genome.gb", "start": 3478, "strand": "+", "type": "CDS"}, "NS2B": {"end": 4521, "seqid": "defaults/reference_denv2_genome.gb", "start": 4132, "strand": "+", "type": "CDS"}, "NS3": {"end": 6375, "seqid": "defaults/reference_denv2_genome.gb", "start": 4522, "strand": "+", "type": "CDS"}, "NS4A": {"end": 6756, "seqid": "defaults/reference_denv2_genome.gb", "start": 6376, "strand": "+", "type": "CDS"}, "NS4B": {"end": 7569, "seqid": "defaults/reference_denv2_genome.gb", "start": 6826, "strand": "+", "type": "CDS"}, "NS5": {"end": 10269, "seqid": "defaults/reference_denv2_genome.gb", "start": 7570, "strand": "+", "type": "CDS"}, "pr": {"end": 711, "seqid": "defaults/reference_denv2_genome.gb", "start": 439, "strand": "+", "type": "CDS"}}, "description": "We gratefully acknowledge the authors, originating and submitting laboratories of the genetic sequences and metadata for sharing their work. Please note that although data generators have generously shared data in an open fashion, that does not mean there should be free license to publish on this data. Data generators should be cited where possible and collaborations should be sought in some circumstances. Please try to avoid scooping someone else's work. Reach out if uncertain.\n\nWe curate sequence data and metadata from NCBI as starting point for our analyses. Curated sequences and metadata are available as flat files at:\n\n* [data.nextstrain.org/files/workflows/dengue/sequences_all.fasta.zst](https://data.nextstrain.org/files/workflows/dengue/sequences_all.fasta.zst)\n* [data.nextstrain.org/files/workflows/dengue/metadata_all.tsv.zst](https://data.nextstrain.org/files/workflows/dengue/metadata_all.tsv.zst)\n* [data.nextstrain.org/files/workflows/dengue/sequences_denv1.fasta.zst](https://data.nextstrain.org/files/workflows/dengue/sequences_denv1.fasta.zst)\n* [data.nextstrain.org/files/workflows/dengue/metadata_denv1.tsv.zst](https://data.nextstrain.org/files/workflows/dengue/metadata_denv1.tsv.zst)\n* [data.nextstrain.org/files/workflows/dengue/sequences_denv2.fasta.zst](https://data.nextstrain.org/files/workflows/dengue/sequences_denv2.fasta.zst)\n* [data.nextstrain.org/files/workflows/dengue/metadata_denv2.tsv.zst](https://data.nextstrain.org/files/workflows/dengue/metadata_denv2.tsv.zst)\n* [data.nextstrain.org/files/workflows/dengue/sequences_denv3.fasta.zst](https://data.nextstrain.org/files/workflows/dengue/sequences_denv3.fasta.zst)\n* [data.nextstrain.org/files/workflows/dengue/metadata_denv3.tsv.zst](https://data.nextstrain.org/files/workflows/dengue/metadata_denv3.tsv.zst)\n* [data.nextstrain.org/files/workflows/dengue/sequences_denv4.fasta.zst](https://data.nextstrain.org/files/workflows/dengue/sequences_denv4.fasta.zst)\n* [data.nextstrain.org/files/workflows/dengue/metadata_denv4.tsv.zst](https://data.nextstrain.org/files/workflows/dengue/metadata_denv4.tsv.zst)\n", "colorings": [{"key": "gt", "title": "Genotype", "type": "categorical"}, {"key": "num_date", "title": "Date", "type": "continuous"}, {"key": "country", "title": "Country", "type": "categorical", "scale": [["United Arab Emirates", "#5E1D9D"], ["Pakistan", "#4D22AD"], ["Maldives", "#4530BB"], ["India", "#403FC6"], ["Sri Lanka", "#3F51CC"], ["Nepal", "#3F62D0"], ["Bangladesh", "#4272CE"], ["Thailand", "#4681CA"], ["Malaysia", "#4B8EC2"], ["Singapore", "#5199B8"], ["China", "#58A2AC"], ["Cambodia", "#60AA9F"], ["Vietnam", "#69B091"], ["Indonesia", "#72B584"], ["Brunei", "#7DB877"], ["Taiwan", "#89BB6B"], ["Philippines", "#95BD61"], ["South Korea", "#A1BE58"], ["Australia", "#AEBD50"], ["Egypt", "#BABC4A"], ["Portugal", "#C5B945"], ["France", "#D0B441"], ["Switzerland", "#D8AE3E"], ["Russia", "#DFA43B"], ["Paraguay", "#E49938"], ["Brazil", "#E68B35"], ["Peru", "#E67A32"], ["Colombia", "#E4672E"], ["Guadeloupe", "#E1522A"], ["Dominican Republic", "#DE3D27"], ["USA", "#DB2823"]]}, {"key": "region", "title": "Region", "type": "categorical", "scale": [["Asia", "#447CCD"], ["Oceania", "#5EA9A1"], ["Africa", "#8ABB6A"], ["Europe", "#BEBB48"], ["South America", "#E29E39"], ["North America", "#E2562B"]]}, {"key": "clade_membership", "title": "Dengue Genotype (Nextstrain)", "type": "categorical"}], "filters": ["country", "region", "author"], "geo_resolutions": [{"key": "country", "demes": {"Thailand": {"latitude": 14.8971921, "longitude": 100.83273}, "India": {"latitude": 21.077353, "longitude": 78.723951}, "Brunei": {"latitude": 4.5353, "longitude": 114.7277}, "Singapore": {"latitude": 1.344189, "longitude": 103.867546}, "China": {"latitude": 33.394333, "longitude": 104.689839}, "Guadeloupe": {"latitude": 16.2490067, "longitude": -61.5650444}, "Philippines": {"latitude": 11.383086, "longitude": 123.521862}, "Russia": {"latitude": 64.6863136, "longitude": 97.7453061}, "Paraguay": {"latitude": -23.3165935, "longitude": -58.1693445}, "Pakistan": {"latitude": 30.0, "longitude": 70.0}, "Cambodia": {"latitude": 13.0, "longitude": 105.0}, "Egypt": {"latitude": 26.8206, "longitude": 30.8025}, "Colombia": {"latitude": 2.893108, "longitude": -73.7845142}, "Indonesia": {"latitude": -0.897599, "longitude": 114.181602}, "Vietnam": {"latitude": 16.16667, "longitude": 107.83333}, "Bangladesh": {"latitude": 24.506442, "longitude": 90.041454}, "France": {"latitude": 46.2276, "longitude": 2.2137}, "USA": {"latitude": 38.916963, "longitude": -98.891372}, "Portugal": {"latitude": 39.54046, "longitude": -8.174701}, "Bhutan": {"latitude": 27.549511, "longitude": 90.5119273}, "Brazil": {"latitude": -10.3333332, "longitude": -53.1999999}, "South Korea": {"latitude": 36.609249, "longitude": 127.917932}, "Maldives": {"latitude": 4.7064352, "longitude": 73.3287853}, "Sri Lanka": {"latitude": 7.8731, "longitude": 80.7718}, "Switzerland": {"latitude": 46.8182, "longitude": 8.2275}, "Nepal": {"latitude": 28.0, "longitude": 84.0}, "Taiwan": {"latitude": 23.8169, "longitude": 121.031365}, "United Arab Emirates": {"latitude": 23.546651, "longitude": 54.065059}, "Australia": {"latitude": -24.7761085, "longitude": 134.755}, "Dominican Republic": {"latitude": 19.0974031, "longitude": -70.3028026}, "Malaysia": {"latitude": 4.264153, "longitude": 102.222436}, "Peru": {"latitude": -9.650468, "longitude": -75.328211}}}, {"key": "region", "demes": {"North America": {"latitude": 28.2367447, "longitude": -97.738017}, "South America": {"latitude": -13.083583, "longitude": -58.470721}, "Africa": {"latitude": 4.070194, "longitude": 21.824559}, "Oceania": {"latitude": -25.0562891, "longitude": 152.008576}, "Europe": {"latitude": 49.646237, "longitude": 10.799454}, "Asia": {"latitude": 35.000074, "longitude": 104.999927}}}], "panels": ["tree", "map", "entropy", "frequencies"]}, "tree": {"name": "NODE_0000000", "node_attrs": {"div": 0, "num_date": {"value": 1994.769, "confidence": [1993.634, 1995.497]}, "country": {"value": "Singapore", "confidence": {"Singapore": 0.98, "China": 0.00952, "Malaysia": 0.00318, "Indonesia": 0.00307}, "entropy": 0.137}, "clade_membership": {"value": "DENV2/C"}, "region": {"value": "Asia", "confidence": {"Asia": 0.995, "North America": 0.00306}, "entropy": 0.035}}, "branch_attrs": {"mutations": {}, "labels": {"clade": "DENV2/C"}}, "children": [{"name": "NODE_0001103", "node_attrs": {"div": 0.00451, "num_date": {"value": 2001.242, "confidence": [2000.672, 2001.988]}, "country": {"value": "Singapore", "confidence": {"Singapore": 0.999}, "entropy": 0.00719}, "clade_membership": {"value": "DENV2/C"}, "region": {"value": "Asia", "confidence": {"Asia": 1.0}, "entropy": 0.00176}}, "branch_attrs": {"mutations": {"nuc": ["T513C", "G608A", "G717A", "A852T", "G876A", "C1002T", "C1323T", "C1446T", "A1536G", "A2019G", "A2085G", "C2103T", "C2277T", "A2406G", "C2484T", "G2671A", "C2856T", "C3108T", "C3291T", "C3624T", "C4141T", "C4263T", "A4617G", "T4917C", "T4938C", "G5184A", "T5208C", "G6381A", "C6597T", "A7170G", "T7179C", "G7359C", "T7491C", "G7737A", "T7929C", "G7986A", "A8049G", "T8127C", "T8139C", "A8160G", "C8676G", "C9597T", "T9675C", "T9741C", "T9885C", "G10254A", "C10263A", "A10331G", "T10387A"], "M": ["R57K"], "NS1": ["V84I"], "pr": ["R57K"]}, "labels": {"aa": "M: R57K; NS1: V84I; pr: R57K"}}, "children": [{"name": "DENV2_JN851126.1", "node_attrs": {"div": 0.00801, "num_date": {"value": 2005.497, "confidence": [2005.497, 2005.497]}, "accession": "DENV2_JN851126.1", "strain": {"value": "JN851126.1"}, "country": {"value": "Singapore", "confidence": {"Singapore": 1.0}, "entropy": -1e-12}, "clade_membership": {"value": "DENV2/C"}, "region": {"value": "Asia", "confidence": {"Asia": 1.0}, "entropy": -1e-12}}, "branch_attrs": {"mutations": {"nuc": ["G2547A", "A2877G", "A3210G", "G3516A", "T3570C", "G3571A", "C3597T", "A3646G", "C3924T", "A3988G", "T4428C", "G4599A", "C4848T", "C5367T", "T5478C", "G5531A", "T5631C", "T5721C", "A5790C", "A5806G", "T6081C", "T6315C", "T7649C", "A7740G", "A8136G", "G8155A", "T8170C", "C8235T", "G8316A", "T8631C", "G8829A", "G8857A", "T9381A", "C9453A", "A9612G", "C9859T"], "NS2A": ["A32T", "M57V", "T171A"], "NS3": ["R337K", "M429V"], "NS5": ["I27T", "A196T", "Y201H", "G430R"]}, "labels": {"aa": "NS2A: A32T, M57V, T171A; NS3: R337K, M429V; NS5: I27T, A196T, Y201H, G430R"}}}, {"name": "NODE_0001104", "node_attrs": {"div": 0.00535, "num_date": {"value": 2002.863, "confidence": [2002.31, 2003.209]}, "country": {"value": "Singapore", "confidence": {"Singapore": 1.0}, "entropy": 0.000552}, "clade_membership": {"value": "DENV2/C"}, "region": {"value": "Asia", "confidence": {"Asia": 1.0}, "entropy": 0.000161}}, "branch_attrs": {"mutations": {"nuc": ["A762G", "G1035A", "C1389T", "G1680A", "T3120C", "C5181T", "T7473C", "C8493T", "C9549T"]}}, "children": [{"name": "DENV2_MW512341.1", "node_attrs": {"div": 0.00582, "num_date": {"value": 2004.499, "confidence": [2004.499, 2004.499]}, "accession": "DENV2_MW512341.1", "strain": {"value": "MW512341.1"}, "country": {"value": "Singapore", "confidence": {"Singapore": 1.0}, "entropy": -1e-12}, "clade_membership": {"value": "DENV2/C"}, "region": {"value": "Asia", "confidence": {"Asia": 1.0}, "entropy": -1e-12}}, "branch_attrs": {"mutations": {"nuc": ["G498A", "C4110T", "C6378T", "G8179A", "G9072A"], "NS5": ["A204T"]}, "labels": {"aa": "NS5: A204T"}}}, {"name": "NODE_0001105", "node_attrs": {"div": 0.00563, "num_date": {"value": 2003.113, "confidence": [2002.708, 2003.499]}, "country": {"value": "Singapore", "confidence": {"Singapore": 1.0}, "entropy": 0.000304}, "clade_membership": {"value": "DENV2/C"}, "region": {"value": "Asia", "confidence": {"Asia": 1.0}, "entropy": 9.89e-05}}, "branch_attrs": {"mutations": {"nuc": ["G7765A", "C8319T", "G10057A"], "NS5": ["V66I", "V830I"]}, "labels": {"aa": "NS5: V66I, V830I"}}, "children": [{"name": "DENV2_JN851127.1", "node_attrs": {"div": 0.00767, "num_date": {"value": 2004.499, "confidence": [2004.499, 2004.499]}, "accession": "DENV2_JN851127.1", "strain": {"value": "JN851127.1"}, "country": {"value": "Singapore", "confidence": {"Singapore": 1.0}, "entropy": -1e-12}, "clade_membership": {"value": "DENV2/C"}, "region": {"value": "Asia", "confidence": {"Asia": 1.0}, "entropy": -1e-12}}, "branch_attrs": {"mutations": {"nuc": ["G111A", "C525T", "A1184G", "C1582T", "C2061T", "T2481C", "C2545T", "C2747T", "C2981T", "T3696C", "A4034G", "T5421C", "T6120C", "C6231T", "A7626C", "G7719A", "T7962C", "C8211T", "A8732G", "A9248T", "G9726A"], "E": ["N83S"], "NS1": ["T109I", "A187V"], "NS2A": ["Q186R"], "NS5": ["K388R", "E560V"]}, "labels": {"aa": "E: N83S; NS1: T109I, A187V; NS2A: Q186R; NS5: K388R, E560V"}}}, {"name": "DENV2_JN851123.1", "node_attrs": {"div": 0.00622, "num_date": {"value": 2004.499, "confidence": [2004.499, 2004.499]}, "accession": "DENV2_JN851123.1", "strain": {"value": "JN851123.1"}, "country": {"value": "Singapore", "confidence": {"Singapore": 1.0}, "entropy": -1e-12}, "clade_membership": {"value": "DENV2/C"}, "region": {"value": "Asia", "confidence": {"Asia": 1.0}, "entropy": -1e-12}}, "branch_attrs": {"mutations": {"nuc": ["G177A", "T327C", "G1077A", "C5385T", "C6969T", "G7569A"]}}}]}]}]}, {"name": "NODE_0001102", "node_attrs": {"div": 0.00131, "num_date": {"value": 1996.848, "confidence": [1996.054, 1997.28]}, "country": {"value": "Singapore", "confidence": {"Singapore": 0.993, "China": 0.00412, "Indonesia": 0.00177}, "entropy": 0.0489}, "clade_membership": {"value": "DENV2/C"}, "region": {"value": "Asia", "confidence": {"Asia": 0.998, "North America": 0.00165}, "entropy": 0.0132}}, "branch_attrs": {"mutations": {"nuc": ["T39C", "T1119A", "A2286G", "T2898C", "G4506A", "A5007G", "G6201A", "A6750G", "C8487T", "G8613A", "C10117T", "C10403T", "T10523A"]}}, "children": [{"name": "NODE_0001106", "node_attrs": {"div": 0.00281, "num_date": {"value": 1999.259, "confidence": [1998.421, 2000.202]}, "country": {"value": "Singapore", "confidence": {"Singapore": 0.978, "China": 0.0169, "Indonesia": 0.00189, "Malaysia": 0.00131}, "entropy": 0.131}, "clade_membership": {"value": "DENV2/C"}, "region": {"value": "Asia", "confidence": {"Asia": 0.999}, "entropy": 0.00535}}, "branch_attrs": {"mutations": {"nuc": ["G492A", "A729G", "A798G", "G1032A", "A1587G", "C2223T", "G2544A", "T2568C", "C3801T", "C4425T", "T5010C", "T5766C", "A7038G", "A7905G", "C9042T", "C10032T"]}}, "children": [{"name": "DENV2_MK578532.1", "node_attrs": {"div": 0.0162, "num_date": {"value": 2016.25, "confidence": [2016.25, 2016.25]}, "accession": "DENV2_MK578532.1", "strain": {"value": "MK578532.1"}, "country": {"value": "China", "confidence": {"China": 1.0}, "entropy": -1e-12}, "clade_membership": {"value": "DENV2/C"}, "region": {"value": "Asia", "confidence": {"Asia": 1.0}, "entropy": -1e-12}}, "branch_attrs": {"mutations": {"nuc": ["T126C", "T327C", "C401T", "T405C", "A468G", "G498A", "G570A", "C579T", "T648C", "A756G", "G783A", "C894T", "T960C", "T1062C", "T1116C", "C1275T", "A1317G", "T1470C", "C1473T", "G1477A", "G1566A", "C1806T", "T1842C", "A1845C", "C1998T", "T2007C", "C2055T", "G2088A", "T2179C", "T2184C", "T2193C", "C2265T", "T2289G", "C2359T", "T2436C", "A2457G", "T2478C", "T2481C", "C2644T", "G2671A", "G2679A", "T2700C", "C2731T", "C2747T", "G2802A", "A2931G", "C2994T", "C3000T", "G3102A", "A3180G", "C3229T", "A3348G", "C3580T", "T3663C", "G3672A", "G3724A", "C3822T", "G3858A", "G3918A", "T4119C", "A4197G", "T4458C", "C4464T", "G4482A", "A4617G", "G4809A", "C4845T", "C4887T", "C4974G", "C5037T", "C5067T", "T5259G", "C5296T", "T5427C", "C5460T", "C5484T", "T5496C", "T5541C", "T5559C", "T5712C", "G5775A", "G5902A", "T5967C", "T6009C", "C6075T", "C6321T", "G6354A", "A6447T", "C6579T", "G6624A", "A6690T", "T6768C", "T6879C", "C6990T", "C7134T", "C7185T", "G7371A", "T7383C", "G7590A", "G7746A", "C7777T", "G8011T", "A8043G", "A8111T", "A8163T", "C8172T", "A8236G", "T8289C", "G8316A", "G8646A", "A8733G", "G8775A", "C8784T", "T8847C", "T8910C", "T8925C", "C9186T", "G9204A", "A9213G", "C9270T", "T9369C", "T9372C", "G9382A", "C9405T", "G9528A", "A9606G", "G9633A", "C9769T", "T9777C", "T9829C", "C9839T", "C9873T", "G9894C", "G9912A", "C10005T", "T10173C", "G10200A", "C10215T", "A10390G", "T10403G"], "C": ["A102V"], "E": ["V181I"], "NS1": ["V84I", "T109I"], "NS2A": ["V83I"], "NS3": ["V461I"], "NS5": ["G148W", "K181M", "Q198H", "N223D", "V605I", "S757F"]}, "labels": {"aa": "C: A102V; E: V181I; NS1: V84I, T109I; NS2A: V83I; NS3: V461I; NS5: G148W, K181M, Q198H, N223D, V605I, S757F"}}}, {"name": "NODE_0001107", "node_attrs": {"div": 0.00384, "num_date": {"value": 2001.326, "confidence": [2000.471, 2002.196]}, "country": {"value": "Singapore", "confidence": {"Singapore": 0.977, "China": 0.0138, "Nepal": 0.00271, "Malaysia": 0.00216, "Indonesia": 0.00207}, "entropy": 0.146}, "clade_membership": {"value": "DENV2/C"}, "region": {"value": "Asia", "confidence": {"Asia": 1.0}, "entropy": 0.00474}}, "branch_attrs": {"mutations": {"nuc": ["C1795T", "G1938A", "T1992C", "C4612T", "T4701C", "A4713G", "T5316C", "T5340C", "C6072T", "T6238C", "T6987C"]}}, "children": [{"name": "DENV2_MW730833.1", "node_attrs": {"div": 0.00965, "num_date": {"value": 2017.497, "confidence": [2017.497, 2017.497]}, "accession": "DENV2_MW730833.1", "strain": {"value": "MW730833.1"}, "country": {"value": "Nepal", "confidence": {"Nepal": 1.0}, "entropy": -1e-12}, "clade_membership": {"value": "DENV2/C"}, "region": {"value": "Asia", "confidence": {"Asia": 1.0}, "entropy": -1e-12}}, "branch_attrs": {"mutations": {"nuc": ["A219G", "C273T", "T411C", "G651A", "G1266A", "G1437A", "C1656T", "T1765C", "A2085G", "C2388A", "A2482G", "A2502G", "A2526G", "T2763G", "G2770A", "C3222A", "C3408T", "A3558G", "A3732G", "A3759G", "G3864A", "T3921C", "T4111G", "G4200A", "A4530G", "T4531C", "G4566A", "T4995C", "A5328T", "T5694C", "G5838A", "C5847T", "A6027G", "A6063G", "T6094C", "C6186T", "A6204G", "A6309G", "G6336A", "G6603A", "T6801C", "C6828T", "G6843A", "T7056C", "A7203G", "C7302T", "T7345C", "T7369C", "A7716G", "A7866G", "T8334C", "G8403A", "C8496T", "C8676T", "C8808T", "G8858A", "C8953T", "C9480T", "T9558C", "A9660T", "A10295G"], "NS1": ["I21V", "A117T"], "NS2A": ["S212A"], "NS5": ["G430E"]}, "labels": {"aa": "NS1: I21V, A117T; NS2A: S212A; NS5: G430E"}}}, {"name": "NODE_0001108", "node_attrs": {"div": 0.0075, "num_date": {"value": 2005.491, "confidence": [2004.605, 2006.033]}, "country": {"value": "Singapore", "confidence": {"Singapore": 1.0}, "entropy": 0.00423}, "clade_membership": {"value": "DENV2/C"}, "region": {"value": "Asia", "confidence": {"Asia": 1.0}, "entropy": 1.27e-05}}, "branch_attrs": {"mutations": {"nuc": ["C459T", "G1077A", "C1338T", "A1428G", "T1440C", "C2319T", "G2386A", "C2421T", "T2478C", "T2808C", "C2913T", "T3042C", "T3120C", "T3255C", "C3580T", "T3934C", "A3987G", "C3989T", "G4293A", "A4317G", "A4338G", "C4380T", "C5385T", "A5979G", "T6315C", "C6573T", "A6747G", "A6849G", "A7710G", "C7899T", "G8640A", "C8988T", "T9054C", "C9387T", "G9468A", "T9512A", "G9726A", "T10084C", "G10272A"], "E": ["V484I"], "NS2A": ["T171I"], "NS5": ["V648E"]}, "labels": {"aa": "E: V484I; NS2A: T171I; NS5: V648E"}}, "children": [{"name": "NODE_0001140", "node_attrs": {"div": 0.00778, "num_date": {"value": 2005.674, "confidence": [2005.043, 2006.321]}, "country": {"value": "Singapore", "confidence": {"Singapore": 0.998, "Malaysia": 0.00126}, "entropy": 0.0157}, "clade_membership": {"value": "DENV2/C"}, "region": {"value": "Asia", "confidence": {"Asia": 1.0}, "entropy": 0.00126}}, "branch_attrs": {"mutations": {"nuc": ["C684T", "C840T", "T4819C"]}}, "children": [{"name": "NODE_0001141", "node_attrs": {"div": 0.0143, "num_date": {"value": 2012.718, "confidence": [2012.191, 2013.102]}, "country": {"value": "Singapore", "confidence": {"Singapore": 0.895, "Malaysia": 0.103, "China": 0.00113}, "entropy": 0.348}, "clade_membership": {"value": "DENV2/C"}, "region": {"value": "Asia", "confidence": {"Asia": 1.0}, "entropy": 0.000535}}, "branch_attrs": {"mutations": {"nuc": ["A13G", "C14T", "C39T", "A77G", "T540C", "C552T", "C606T", "A756T", "T945C", "G1110A", "A1544G", "C1854T", "C2022G", "C2103A", "C2388T", "C2568T", "C2592T", "T2761A", "T2953C", "C3009T", "T3123C", "A3153G", "T3324C", "C3342T", "A3452C", "C3477T", "A3975G", "C3991T", "T4428C", "C4635T", "C4813T", "G4824A", "C5181T", "T5604C", "C5644T", "C5874T", "C6015T", "A6291G", "A6294G", "G6525A", "C6732T", "T6780C", "C6876T", "T6936C", "A7152G", "C7722T", "A7878G", "T7911A", "T8337C", "T8389C", "A8391G", "C8676T", "C8712T", "G8775A", "A8955G", "A9114G", "T9124C", "T9372C", "C9549T", "T9675C", "C9810T", "C9814A", "C9859T", "C9882T", "C9889T", "G10276A", "T10285C", "C10419T", "T10611C"], "E": ["N203S", "D362E"], "NS1": ["S114T", "F178L", "N344T"]}, "labels": {"aa": "E: N203S, D362E; NS1: S114T, F178L, N344T"}}, "children": [{"name": "DENV2_KU666946.1", "node_attrs": {"div": 0.0154, "num_date": {"value": 2014.086, "confidence": [2014.086, 2014.086]}, "accession": "DENV2_KU666946.1", "strain": {"value": "KU666946.1"}, "country": {"value": "Malaysia", "confidence": {"Malaysia": 1.0}, "entropy": -1e-12}, "clade_membership": {"value": "DENV2/C"}, "region": {"value": "Asia", "confidence": {"Asia": 1.0}, "entropy": -1e-12}}, "branch_attrs": {"mutations": {"nuc": ["T327C", "A1620G", "C3003T", "A3988G", "T4188C", "A5118G", "G6057A", "C6420T", "G6603A", "T8799C", "A9254G"], "NS2A": ["I171V"], "NS5": ["K562R"]}, "labels": {"aa": "NS2A: I171V; NS5: K562R"}}}, {"name": "DENV2_MW512430.1", "node_attrs": {"div": 0.0161, "num_date": {"value": 2014.497, "confidence": [2014.497, 2014.497]}, "accession": "DENV2_MW512430.1", "strain": {"value": "MW512430.1"}, "country": {"value": "Singapore", "confidence": {"Singapore": 1.0}, "entropy": -1e-12}, "clade_membership": {"value": "DENV2/C"}, "region": {"value": "Asia", "confidence": {"Asia": 1.0}, "entropy": -1e-12}}, "branch_attrs": {"mutations": {"nuc": ["C1090T", "T1422C", "T1686C", "C1923T", "G3598A", "A4426G", "C4569T", "A5351G", "T5547C", "G6066A", "A6296G", "T6366C", "T6408C", "T7431A", "C8199T", "T8579C", "C8697T", "G8745A", "G9815A"], "E": ["H52Y"], "NS2A": ["V41M"], "NS2B": ["I99V"], "NS3": ["N277S", "K592R"], "NS5": ["M337T", "R749K"]}, "labels": {"aa": "E: H52Y; NS2A: V41M; NS2B: I99V; NS3: N277S, K592R; NS5: M337T, R749K"}}}]}, {"name": "NODE_0001142", "node_attrs": {"div": 0.0117, "num_date": {"value": 2010.226, "confidence": [2009.355, 2010.559]}, "country": {"value": "Singapore", "confidence": {"Singapore": 1.0}, "entropy": 0.00245}, "clade_membership": {"value": "DENV2/C"}, "region": {"value": "Asia", "confidence": {"Asia": 1.0}, "entropy": 0.000647}}, "branch_attrs": {"mutations": {"nuc": ["A78T", "T732C", "A841G", "G1344A", "C1398T", "A1464C", "T1478C", "G1557A", "T1692G", "T1795C", "A2091G", "C2208T", "T2395C", "T2430C", "T2442C", "G2736A", "T2805C", "C3552T", "G4068A", "T4539C", "G4566A", "C4629T", "C4747T", "A4998G", "T5469C", "G7515A", "G7620A", "A7983G", "G8306A", "A8352G", "A8457G", "G8541A", "C8967T", "T9027C", "A9254G", "C9270T", "T9753C", "A9876G", "C9938T", "A10331G", "C10687T", "G10701A"], "E": ["V181A"], "M": ["I135V"], "NS5": ["R246K", "K562R", "T790I"]}, "labels": {"aa": "E: V181A; M: I135V; NS5: R246K, K562R, T790I"}}, "children": [{"name": "DENV2_KX380836.1", "node_attrs": {"div": 0.016, "num_date": {"value": 2013.497, "confidence": [2013.497, 2013.497]}, "accession": "DENV2_KX380836.1", "strain": {"value": "KX380836.1"}, "country": {"value": "Singapore", "confidence": {"Singapore": 1.0}, "entropy": -1e-12}, "clade_membership": {"value": "DENV2/C"}, "region": {"value": "Asia", "confidence": {"Asia": 1.0}, "entropy": -1e-12}}, "branch_attrs": {"mutations": {"nuc": ["C5766T", "C5821T", "C5874T", "G5979A", "T6003C", "C6004T", "A6006G", "A6117T", "C6144T", "C6145T", "A6174G", "T6183C", "C6238T", "G6258A", "A6309G", "C6315T", "C6334T", "A6375G", "T6385C", "C6399A", "G6411A", "G6440A", "T6448C", "G6450C", "T6573C", "C6648T", "T6654C", "C6658T", "G6747A", "G6750A", "A6774G", "G6807A", "G6849A", "C6900T", "A6984G", "C6987T", "T6999C", "T7017C", "G7038A", "A7116G", "A7149T", "A7173C", "T7182C", "A7275G", "T9273C", "A10456G"], "NS4A": ["R22K"], "NS4B": ["I150M"]}, "labels": {"aa": "NS4A: R22K; NS4B: I150M"}}}, {"name": "NODE_0001143", "node_attrs": {"div": 0.0124, "num_date": {"value": 2011.489, "confidence": [2011.053, 2011.896]}, "country": {"value": "Singapore", "confidence": {"Singapore": 1.0}, "entropy": 0.000492}, "clade_membership": {"value": "DENV2/C"}, "region": {"value": "Asia", "confidence": {"Asia": 1.0}, "entropy": 0.000152}}, "branch_attrs": {"mutations": {"nuc": ["G6441A", "T6555C", "G6615A", "A6669T", "G6897C", "C7032T", "T7176C"], "NS4B": ["E24D"]}, "labels": {"aa": "NS4B: E24D"}}, "children": [{"name": "DENV2_KX380835.1", "node_attrs": {"div": 0.0129, "num_date": {"value": 2013.497, "confidence": [2013.497, 2013.497]}, "accession": "DENV2_KX380835.1", "strain": {"value": "KX380835.1"}, "country": {"value": "Singapore", "confidence": {"Singapore": 1.0}, "entropy": -1e-12}, "clade_membership": {"value": "DENV2/C"}, "region": {"value": "Asia", "confidence": {"Asia": 1.0}, "entropy": -1e-12}}, "branch_attrs": {"mutations": {"nuc": ["C894T", "C6378A", "T7122C", "A7275G", "A10456G"], "NS4B": ["I150M"]}, "labels": {"aa": "NS4B: I150M"}}}, {"name": "NODE_0001144", "node_attrs": {"div": 0.0126, "num_date": {"value": 2011.795, "confidence": [2011.444, 2012.036]}, "country": {"value": "Singapore", "confidence": {"Singapore": 1.0}, "entropy": 0.000313}, "clade_membership": {"value": "DENV2/C"}, "region": {"value": "Asia", "confidence": {"Asia": 1.0}, "entropy": 0.000102}}, "branch_attrs": {"mutations": {"nuc": ["C7245T", "A7320G"]}}, "children": [{"name": "NODE_0001145", "node_attrs": {"div": 0.0129, "num_date": {"value": 2012.015, "confidence": [2011.784, 2012.264]}, "country": {"value": "Singapore", "confidence": {"Singapore": 1.0}, "entropy": 0.000305}, "clade_membership": {"value": "DENV2/C"}, "region": {"value": "Asia", "confidence": {"Asia": 1.0}, "entropy": 9.94e-05}}, "branch_attrs": {"mutations": {"nuc": ["A7256T", "A7261G", "T7265C", "G7266C"], "NS4B": ["N144I", "T146A", "V147A"]}, "labels": {"aa": "NS4B: N144I, T146A, V147A"}}, "children": [{"name": "NODE_0000015", "node_attrs": {"div": 0.0132, "num_date": {"value": 2013.055, "confidence": [2012.724, 2013.303]}, "country": {"value": "Singapore", "confidence": {"Singapore": 1.0}, "entropy": 0.0003}, "clade_membership": {"value": "DENV2/C"}, "region": {"value": "Asia", "confidence": {"Asia": 1.0}, "entropy": 9.79e-05}}, "branch_attrs": {"mutations": {"nuc": ["C6378A", "T7122C", "A10456G"]}}, "children": [{"name": "DENV2_KX380833.1", "node_attrs": {"div": 0.0132, "num_date": {"value": 2013.497, "confidence": [2013.497, 2013.497]}, "accession": "DENV2_KX380833.1", "strain": {"value": "KX380833.1"}, "country": {"value": "Singapore", "confidence": {"Singapore": 1.0}, "entropy": -1e-12}, "clade_membership": {"value": "DENV2/C"}, "region": {"value": "Asia", "confidence": {"Asia": 1.0}, "entropy": -1e-12}}, "branch_attrs": {"mutations": {}}}, {"name": "DENV2_KX380830.1", "node_attrs": {"div": 0.0137, "num_date": {"value": 2013.497, "confidence": [2013.497, 2013.497]}, "accession": "DENV2_KX380830.1", "strain": {"value": "KX380830.1"}, "country": {"value": "Singapore", "confidence": {"Singapore": 1.0}, "entropy": -1e-12}, "clade_membership": {"value": "DENV2/C"}, "region": {"value": "Asia", "confidence": {"Asia": 1.0}, "entropy": -1e-12}}, "branch_attrs": {"mutations": {"nuc": ["G1920A", "T2436A", "C5130T", "A7275G", "G7320A"], "NS4B": ["I150M"]}, "labels": {"aa": "NS4B: I150M"}}}]}, {"name": "NODE_0001147", "node_attrs": {"div": 0.0129, "num_date": {"value": 2012.137, "confidence": [2011.88, 2012.248]}, "country": {"value": "Singapore", "confidence": {"Singapore": 1.0}, "entropy": 6.71e-06}, "clade_membership": {"value": "DENV2/C"}, "region": {"value": "Asia", "confidence": {"Asia": 1.0}, "entropy": 2e-06}}, "branch_attrs": {"mutations": {}}, "children": [{"name": "DENV2_KX380832.1", "node_attrs": {"div": 0.0139, "num_date": {"value": 2013.497, "confidence": [2013.497, 2013.497]}, "accession": "DENV2_KX380832.1", "strain": {"value": "KX380832.1"}, "country": {"value": "Singapore", "confidence": {"Singapore": 1.0}, "entropy": -1e-12}, "clade_membership": {"value": "DENV2/C"}, "region": {"value": "Asia", "confidence": {"Asia": 1.0}, "entropy": -1e-12}}, "branch_attrs": {"mutations": {"nuc": ["G3928A", "C4819T", "A5445G", "G5635A", "G6108A", "T6501C", "T9938C", "C10194T", "A10410G", "A10701G"], "NS2A": ["A151T"], "NS3": ["A372T"], "NS5": ["I790T"]}, "labels": {"aa": "NS2A: A151T; NS3: A372T; NS5: I790T"}}}, {"name": "DENV2_KX380838.1", "node_attrs": {"div": 0.0134, "num_date": {"value": 2013.497, "confidence": [2013.497, 2013.497]}, "accession": "DENV2_KX380838.1", "strain": {"value": "KX380838.1"}, "country": {"value": "Singapore", "confidence": {"Singapore": 1.0}, "entropy": -1e-12}, "clade_membership": {"value": "DENV2/C"}, "region": {"value": "Asia", "confidence": {"Asia": 1.0}, "entropy": -1e-12}}, "branch_attrs": {"mutations": {"nuc": ["T3932C", "T4008C", "G5841A", "G6468A", "G9888A"], "NS2A": ["I152T"]}, "labels": {"aa": "NS2A: I152T"}}}, {"name": "DENV2_KX380810.1", "node_attrs": {"div": 0.0142, "num_date": {"value": 2012.499, "confidence": [2012.499, 2012.499]}, "accession": "DENV2_KX380810.1", "strain": {"value": "KX380810.1"}, "country": {"value": "Singapore", "confidence": {"Singapore": 1.0}, "entropy": -1e-12}, "clade_membership": {"value": "DENV2/C"}, "region": {"value": "Asia", "confidence": {"Asia": 1.0}, "entropy": -1e-12}}, "branch_attrs": {"mutations": {"nuc": ["T226C", "A2015G", "T6444C", "T7269C", "G7270A", "G7271T", "A7272C", "A7273G", "T7274G", "C7356T", "G7357T", "T7358C", "G7359T"], "E": ["E360G"], "NS4B": ["G149I", "I150G", "V178S"]}, "labels": {"aa": "E: E360G; NS4B: G149I, I150G, V178S"}}}]}]}, {"name": "NODE_0001149", "node_attrs": {"div": 0.0127, "num_date": {"value": 2012.188, "confidence": [2011.866, 2012.578]}, "country": {"value": "Singapore", "confidence": {"Singapore": 1.0}, "entropy": 0.00031}, "clade_membership": {"value": "DENV2/C"}, "region": {"value": "Asia", "confidence": {"Asia": 1.0}, "entropy": 0.000101}}, "branch_attrs": {"mutations": {"nuc": ["A13G"]}}, "children": [{"name": "NODE_0001150", "node_attrs": {"div": 0.0129, "num_date": {"value": 2012.86, "confidence": [2012.503, 2013.103]}, "country": {"value": "Singapore", "confidence": {"Singapore": 1.0}, "entropy": 0.0003}, "clade_membership": {"value": "DENV2/C"}, "region": {"value": "Asia", "confidence": {"Asia": 1.0}, "entropy": 9.8e-05}}, "branch_attrs": {"mutations": {"nuc": ["C14T", "C6378A", "T7122C"]}}, "children": [{"name": "DENV2_MW512407.1", "node_attrs": {"div": 0.013, "num_date": {"value": 2013.497, "confidence": [2013.497, 2013.497]}, "accession": "DENV2_MW512407.1", "strain": {"value": "MW512407.1"}, "country": {"value": "Singapore", "confidence": {"Singapore": 1.0}, "entropy": -1e-12}, "clade_membership": {"value": "DENV2/C"}, "region": {"value": "Asia", "confidence": {"Asia": 1.0}, "entropy": -1e-12}}, "branch_attrs": {"mutations": {"nuc": ["A10456G"]}}}, {"name": "DENV2_MW512406.1", "node_attrs": {"div": 0.0138, "num_date": {"value": 2013.497, "confidence": [2013.497, 2013.497]}, "accession": "DENV2_MW512406.1", "strain": {"value": "MW512406.1"}, "country": {"value": "Singapore", "confidence": {"Singapore": 1.0}, "entropy": -1e-12}, "clade_membership": {"value": "DENV2/C"}, "region": {"value": "Asia", "confidence": {"Asia": 1.0}, "entropy": -1e-12}}, "branch_attrs": {"mutations": {"nuc": ["T594C", "C834T", "C2580T", "C2916T", "A3299G", "A4128G", "C6198T", "A7194C", "T8388C"], "NS1": ["N293S"]}, "labels": {"aa": "NS1: N293S"}}}]}, {"name": "NODE_0001151", "node_attrs": {"div": 0.0127, "num_date": {"value": 2012.368, "confidence": [2012.078, 2012.675]}, "country": {"value": "Singapore", "confidence": {"Singapore": 1.0}, "entropy": 0.000305}, "clade_membership": {"value": "DENV2/C"}, "region": {"value": "Asia", "confidence": {"Asia": 1.0}, "entropy": 9.94e-05}}, "branch_attrs": {"mutations": {}}, "children": [{"name": "DENV2_MW512405.1", "node_attrs": {"div": 0.0131, "num_date": {"value": 2013.497, "confidence": [2013.497, 2013.497]}, "accession": "DENV2_MW512405.1", "strain": {"value": "MW512405.1"}, "country": {"value": "Singapore", "confidence": {"Singapore": 1.0}, "entropy": -1e-12}, "clade_membership": {"value": "DENV2/C"}, "region": {"value": "Asia", "confidence": {"Asia": 1.0}, "entropy": -1e-12}}, "branch_attrs": {"mutations": {"nuc": ["C3477T", "A9654T", "T9741G", "T10721C", "C10722A"], "NS5": ["E695D"]}, "labels": {"aa": "NS5: E695D"}}}, {"name": "NODE_0001152", "node_attrs": {"div": 0.0128, "num_date": {"value": 2012.713, "confidence": [2012.323, 2012.971]}, "country": {"value": "Singapore", "confidence": {"Singapore": 1.0}, "entropy": 0.000311}, "clade_membership": {"value": "DENV2/C"}, "region": {"value": "Asia", "confidence": {"Asia": 1.0}, "entropy": 0.000101}}, "branch_attrs": {"mutations": {"nuc": ["G5841A", "G9888A"]}}, "children": [{"name": "DENV2_MW512404.1", "node_attrs": {"div": 0.0134, "num_date": {"value": 2013.497, "confidence": [2013.497, 2013.497]}, "accession": "DENV2_MW512404.1", "strain": {"value": "MW512404.1"}, "country": {"value": "Singapore", "confidence": {"Singapore": 1.0}, "entropy": -1e-12}, "clade_membership": {"value": "DENV2/C"}, "region": {"value": "Asia", "confidence": {"Asia": 1.0}, "entropy": -1e-12}}, "branch_attrs": {"mutations": {"nuc": ["C2814T", "A3207G", "G3448A", "T5451G", "T6862C", "C8318A"], "NS1": ["E343K"], "NS4B": ["F13L"], "NS5": ["A250D"]}, "labels": {"aa": "NS1: E343K; NS4B: F13L; NS5: A250D"}}}, {"name": "DENV2_KY921904.1", "node_attrs": {"div": 0.0144, "num_date": {"value": 2014.163, "confidence": [2014.163, 2014.163]}, "accession": "DENV2_KY921904.1", "strain": {"value": "KY921904.1"}, "country": {"value": "Singapore", "confidence": {"Singapore": 1.0}, "entropy": -1e-12}, "clade_membership": {"value": "DENV2/C"}, "region": {"value": "Asia", "confidence": {"Asia": 1.0}, "entropy": -1e-12}}, "branch_attrs": {"mutations": {"nuc": ["C14T", "A1767G", "A2046G", "C2147T", "T3038G", "G3381A", "T3686C", "T3932C", "T4008C", "G4062A", "G4295A", "T4611C", "A4749G", "G6468A", "G6843A", "T7662C", "T10723A"], "E": ["T404I"], "NS1": ["L206R"], "NS2A": ["M70T", "I152T"], "NS2B": ["R55K"]}, "labels": {"aa": "E: T404I; NS1: L206R; NS2A: M70T, I152T; NS2B: R55K"}}}]}]}]}]}]}]}]}, {"name": "NODE_0001109", "node_attrs": {"div": 0.00844, "num_date": {"value": 2007.097, "confidence": [2006.243, 2007.834]}, "country": {"value": "Singapore", "confidence": {"Singapore": 0.989, "Indonesia": 0.00707, "China": 0.00244}, "entropy": 0.0704}, "clade_membership": {"value": "DENV2/C"}, "region": {"value": "Asia", "confidence": {"Asia": 1.0}, "entropy": 0.0026}}, "branch_attrs": {"mutations": {"nuc": ["A1182G", "C1410T", "T2073C", "C2209T", "C4569T", "T6078A", "C6828T", "C6943T", "C7161T", "C8244T"]}}, "children": [{"name": "NODE_0001110", "node_attrs": {"div": 0.0185, "num_date": {"value": 2021.515, "confidence": [2021.018, 2021.883]}, "country": {"value": "Indonesia", "confidence": {"Indonesia": 0.999}, "entropy": 0.0103}, "clade_membership": {"value": "DENV2/C"}, "region": {"value": "Asia", "confidence": {"Asia": 1.0}, "entropy": 0.000819}}, "branch_attrs": {"mutations": {"nuc": ["T126C", "G420A", "C585T", "T648C", "T654C", "T900C", "T924C", "T945C", "T1047C", "T1113C", "C1251T", "G1266A", "C1440T", "C1491T", "A1725G", "A1900G", "T1987C", "C2061T", "G2088A", "A2160G", "T2283C", "C2349T", "C2433T", "A2482G", "C2853T", "T2955C", "T3057A", "G3282T", "A3384G", "G3450A", "C3453T", "T3604C", "T3627C", "C3628A", "C3720T", "G4044A", "C4092T", "G4338A", "C4341T", "C4419T", "C4479T", "G4562A", "C4774T", "G4824A", "T4875C", "A4935G", "T4968C", "T5199C", "T5277C", "A5280G", "A5637G", "T5703C", "T5832C", "G5979A", "C6144A", "C6399T", "C6498T", "T6538C", "G6603A", "T6653C", "T6735C", "T7392C", "A7413G", "T7509C", "G7515T", "A7563G", "G7734T", "G7821A", "T7996C", "A8090G", "A8136G", "G8157A", "A8251G", "T8340C", "T8388C", "C8394T", "C8649T", "G8667T", "A8739G", "T8814C", "G8841A", "T8925C", "T9043C", "C9112T", "C9132T", "A9336T", "T9345C", "T9399C", "C9462T", "T9525C", "A9579G", "G9662A", "T9705C", "T9735C", "T9828C", "T9906C", "C9957T", "C9966A", "C10005T", "G10276A", "A10331G", "T10387A", "T10452C", "C10537T", "A10573G", "T10611C"], "C": ["M108I"], "E": ["I322V"], "NS1": ["I21V"], "NS3": ["G14E", "D541E"], "NS4A": ["I93T"], "NS5": ["N174S", "I228V", "R698K"]}, "labels": {"aa": "C: M108I; E: I322V; NS1: I21V; NS3: G14E, D541E; NS4A: I93T; NS5: N174S, I228V, R698K"}}, "children": [{"name": "DENV2_OR821738.1", "node_attrs": {"div": 0.0197, "num_date": {"value": 2022.76, "confidence": [2022.76, 2022.76]}, "accession": "DENV2_OR821738.1", "strain": {"value": "OR821738.1"}, "country": {"value": "Indonesia", "confidence": {"Indonesia": 1.0}, "entropy": -1e-12}, "clade_membership": {"value": "DENV2/C"}, "region": {"value": "Asia", "confidence": {"Asia": 1.0}, "entropy": -1e-12}}, "branch_attrs": {"mutations": {"nuc": ["T2962A", "C3003A", "T3373C", "G3890A", "C6517T", "A6852G", "C7722T", "T8068C", "A8684G", "A9468G", "C9471A", "G10119A", "A10271G"], "NS1": ["S181T"], "NS2A": ["R138K"], "NS5": ["K372R", "H634Q"]}, "labels": {"aa": "NS1: S181T; NS2A: R138K; NS5: K372R, H634Q"}}}, {"name": "DENV2_OR821737.1", "node_attrs": {"div": 0.019, "num_date": {"value": 2022.442, "confidence": [2022.442, 2022.442]}, "accession": "DENV2_OR821737.1", "strain": {"value": "OR821737.1"}, "country": {"value": "Indonesia", "confidence": {"Indonesia": 1.0}, "entropy": -1e-12}, "clade_membership": {"value": "DENV2/C"}, "region": {"value": "Asia", "confidence": {"Asia": 1.0}, "entropy": -1e-12}}, "branch_attrs": {"mutations": {"nuc": ["T4612C", "C4893T", "A4899G", "T6510C", "G6810A", "G7719A"]}}}]}, {"name": "NODE_0001111", "node_attrs": {"div": 0.0113, "num_date": {"value": 2011.409, "confidence": [2010.778, 2012.253]}, "country": {"value": "Singapore", "confidence": {"Singapore": 0.996, "Indonesia": 0.00359}, "entropy": 0.0279}, "clade_membership": {"value": "DENV2/C"}, "region": {"value": "Asia", "confidence": {"Asia": 1.0}, "entropy": 0.000522}}, "branch_attrs": {"mutations": {"nuc": ["A13G", "A44G", "C471T", "T1255C", "C2697T", "C2835T", "C3003A", "C4071T", "T4095C", "G5652A", "C5688T", "T5751C", "C5772T", "G5850A", "G6411A", "G6519A", "C6633T", "T6775C", "A6972G", "A7338G", "T7467C", "T7536C", "C7542T", "C8358T", "C8571G", "G8589A", "G8667A", "C9393T", "A9495G", "G10119A"]}}, "children": [{"name": "NODE_0001112", "node_attrs": {"div": 0.0117, "num_date": {"value": 2012.196, "confidence": [2011.543, 2012.84]}, "country": {"value": "Singapore", "confidence": {"Singapore": 0.983, "Indonesia": 0.0158, "China": 0.00125}, "entropy": 0.0947}, "clade_membership": {"value": "DENV2/C"}, "region": {"value": "Asia", "confidence": {"Asia": 1.0}, "entropy": 0.000489}}, "branch_attrs": {"mutations": {"nuc": ["T2298A", "T4692C", "T5574C", "G10071A", "C10206T"]}}, "children": [{"name": "DENV2_MW512448.1", "node_attrs": {"div": 0.0147, "num_date": {"value": 2015.497, "confidence": [2015.497, 2015.497]}, "accession": "DENV2_MW512448.1", "strain": {"value": "MW512448.1"}, "country": {"value": "Singapore", "confidence": {"Singapore": 1.0}, "entropy": -1e-12}, "clade_membership": {"value": "DENV2/C"}, "region": {"value": "Asia", "confidence": {"Asia": 1.0}, "entropy": -1e-12}}, "branch_attrs": {"mutations": {"nuc": ["G876A", "C1218T", "T1322C", "T1626C", "G1866A", "C2253T", "A2514G", "A2698G", "G2757A", "A3567G", "G3765C", "T4488A", "G4897A", "T5409C", "C5484T", "C5643T", "A5649G", "T5994C", "C6145T", "T6501C", "T6510C", "T6837C", "C7113T", "A8796G", "G8913A", "G8952A", "T9042C", "T9399C", "T9591C", "C9858T", "G10089A", "A10526C"], "E": ["I129T"], "NS1": ["I93V"], "NS3": ["V126I"]}, "labels": {"aa": "E: I129T; NS1: I93V; NS3: V126I"}}}, {"name": "NODE_0001113", "node_attrs": {"div": 0.0137, "num_date": {"value": 2015.35, "confidence": [2014.418, 2015.648]}, "country": {"value": "Indonesia", "confidence": {"Indonesia": 0.989, "Singapore": 0.0106}, "entropy": 0.0635}, "clade_membership": {"value": "DENV2/C"}, "region": {"value": "Asia", "confidence": {"Asia": 1.0}, "entropy": 0.000327}}, "branch_attrs": {"mutations": {"nuc": ["T471C", "C633T", "G1734A", "T2178C", "G4038A", "T4179C", "C4497T", "G4599A", "C5130T", "T5772C", "C6126T", "A6129G", "G6240A", "T6471C", "T7542C", "C7701T", "A7860G", "G8016A", "G8700A", "G8940A", "G9309C"]}}, "children": [{"name": "NODE_0001114", "node_attrs": {"div": 0.0155, "num_date": {"value": 2017.488, "confidence": [2017.106, 2018.097]}, "country": {"value": "Indonesia", "confidence": {"Indonesia": 1.0}, "entropy": 0.00234}, "clade_membership": {"value": "DENV2/C"}, "region": {"value": "Asia", "confidence": {"Asia": 1.0}, "entropy": 0.00028}}, "branch_attrs": {"mutations": {"nuc": ["T226C", "G345T", "C579T", "A1273G", "C1275T", "C1443T", "C2545T", "T2616C", "A4074G", "T4254C", "C4878T", "T5083C", "T6094C", "C6864A", "G7905A", "C8658T", "C8967T", "A9126G", "A10059G"], "E": ["I113V"], "NS4B": ["F13L"]}, "labels": {"aa": "E: I113V; NS4B: F13L"}}, "children": [{"name": "DENV2_PP152068.1", "node_attrs": {"div": 0.0173, "num_date": {"value": 2019.497, "confidence": [2019.497, 2019.497]}, "accession": "DENV2_PP152068.1", "strain": {"value": "PP152068.1"}, "country": {"value": "Indonesia", "confidence": {"Indonesia": 1.0}, "entropy": -1e-12}, "clade_membership": {"value": "DENV2/C"}, "region": {"value": "Asia", "confidence": {"Asia": 1.0}, "entropy": -1e-12}}, "branch_attrs": {"mutations": {"nuc": ["T540C", "G2097A", "A2165G", "A2502G", "C2730T", "C3717T", "C4263A", "C4288T", "A4407G", "T5259C", "C5829T", "T6183C", "C6378T", "T6538C", "T6942C", "C7467T", "A8232G", "C8460T", "C9690T"], "E": ["K410R"]}, "labels": {"aa": "E: K410R"}}}, {"name": "NODE_0001115", "node_attrs": {"div": 0.0164, "num_date": {"value": 2019.439, "confidence": [2019.256, 2019.493]}, "country": {"value": "Indonesia", "confidence": {"Indonesia": 1.0}, "entropy": 0.000133}, "clade_membership": {"value": "DENV2/C"}, "region": {"value": "Asia", "confidence": {"Asia": 1.0}, "entropy": 0.000134}}, "branch_attrs": {"mutations": {"nuc": ["G1690A", "T3666C", "T4689C", "G4824A", "A5115G", "A5649G", "C6813A", "C7155T", "C7356T", "C8754T"], "E": ["V252I"]}, "labels": {"aa": "E: V252I"}}, "children": [{"name": "DENV2_PP152087.1", "node_attrs": {"div": 0.0164, "num_date": {"value": 2019.497, "confidence": [2019.497, 2019.497]}, "accession": "DENV2_PP152087.1", "strain": {"value": "PP152087.1"}, "country": {"value": "Indonesia", "confidence": {"Indonesia": 1.0}, "entropy": -1e-12}, "clade_membership": {"value": "DENV2/C"}, "region": {"value": "Asia", "confidence": {"Asia": 1.0}, "entropy": -1e-12}}, "branch_attrs": {"mutations": {}}}, {"name": "DENV2_PP152085.1", "node_attrs": {"div": 0.0165, "num_date": {"value": 2019.497, "confidence": [2019.497, 2019.497]}, "accession": "DENV2_PP152085.1", "strain": {"value": "PP152085.1"}, "country": {"value": "Indonesia", "confidence": {"Indonesia": 1.0}, "entropy": -1e-12}, "clade_membership": {"value": "DENV2/C"}, "region": {"value": "Asia", "confidence": {"Asia": 1.0}, "entropy": -1e-12}}, "branch_attrs": {"mutations": {"nuc": ["C471T"]}}}]}]}, {"name": "NODE_0001116", "node_attrs": {"div": 0.0142, "num_date": {"value": 2015.8, "confidence": [2015.208, 2016.359]}, "country": {"value": "Indonesia", "confidence": {"Indonesia": 0.999}, "entropy": 0.00528}, "clade_membership": {"value": "DENV2/C"}, "region": {"value": "Asia", "confidence": {"Asia": 1.0}, "entropy": 0.000325}}, "branch_attrs": {"mutations": {"nuc": ["C1467T", "C4774T", "T6009C", "C9429T", "T9753C"]}}, "children": [{"name": "DENV2_PP152015.1", "node_attrs": {"div": 0.017, "num_date": {"value": 2019.497, "confidence": [2019.497, 2019.497]}, "accession": "DENV2_PP152015.1", "strain": {"value": "PP152015.1"}, "country": {"value": "Indonesia", "confidence": {"Indonesia": 1.0}, "entropy": -1e-12}, "clade_membership": {"value": "DENV2/C"}, "region": {"value": "Asia", "confidence": {"Asia": 1.0}, "entropy": -1e-12}}, "branch_attrs": {"mutations": {"nuc": ["C348T", "T513C", "G1866A", "G2802A", "A3348G", "C3513T", "T3824C", "A4293G", "A4417G", "C4767T", "C5103T", "A5121C", "G5143A", "C5460T", "A5865G", "A5952G", "A6681G", "C7134T", "T7263C", "T7327C", "T7497C", "T7530C", "T7680C", "G7821A", "G8952A", "C9309T", "G9435A", "G9498A", "A10149G"], "NS2A": ["I116T"], "NS2B": ["T96A"], "NS3": ["V208I"]}, "labels": {"aa": "NS2A: I116T; NS2B: T96A; NS3: V208I"}}}, {"name": "NODE_0001117", "node_attrs": {"div": 0.0158, "num_date": {"value": 2017.649, "confidence": [2017.328, 2018.181]}, "country": {"value": "Indonesia", "confidence": {"Indonesia": 1.0}, "entropy": 0.000234}, "clade_membership": {"value": "DENV2/C"}, "region": {"value": "Asia", "confidence": {"Asia": 1.0}, "entropy": 0.000166}}, "branch_attrs": {"mutations": {"nuc": ["A1032G", "G1266A", "A1407G", "C1665T", "T1692C", "T3081C", "T3856C", "A5466G", "C6018T", "A6546G", "C7026T", "A7561G", "G7624A", "C8808T", "C9424T", "T9715C", "C9846T", "A10128G"], "NS4B": ["T246A"], "NS5": ["A19T"]}, "labels": {"aa": "NS4B: T246A; NS5: A19T"}}, "children": [{"name": "NODE_0001118", "node_attrs": {"div": 0.017, "num_date": {"value": 2019.439, "confidence": [2019.282, 2019.493]}, "country": {"value": "Indonesia", "confidence": {"Indonesia": 1.0}, "entropy": 9.5e-05}, "clade_membership": {"value": "DENV2/C"}, "region": {"value": "Asia", "confidence": {"Asia": 1.0}, "entropy": 0.000123}}, "branch_attrs": {"mutations": {"nuc": ["C1293T", "A1869G", "A2292G", "T2430C", "C3602T", "G3874A", "A4680G", "T4911C", "C5748T", "A8500G", "G9736C", "T9747C"], "NS2A": ["T42I", "V133I"], "NS5": ["T311A", "V723L"]}, "labels": {"aa": "NS2A: T42I, V133I; NS5: T311A, V723L"}}, "children": [{"name": "DENV2_PP152106.1", "node_attrs": {"div": 0.017, "num_date": {"value": 2019.497, "confidence": [2019.497, 2019.497]}, "accession": "DENV2_PP152106.1", "strain": {"value": "PP152106.1"}, "country": {"value": "Indonesia", "confidence": {"Indonesia": 1.0}, "entropy": -1e-12}, "clade_membership": {"value": "DENV2/C"}, "region": {"value": "Asia", "confidence": {"Asia": 1.0}, "entropy": -1e-12}}, "branch_attrs": {"mutations": {}}}, {"name": "DENV2_PP152103.1", "node_attrs": {"div": 0.0171, "num_date": {"value": 2019.497, "confidence": [2019.497, 2019.497]}, "accession": "DENV2_PP152103.1", "strain": {"value": "PP152103.1"}, "country": {"value": "Indonesia", "confidence": {"Indonesia": 1.0}, "entropy": -1e-12}, "clade_membership": {"value": "DENV2/C"}, "region": {"value": "Asia", "confidence": {"Asia": 1.0}, "entropy": -1e-12}}, "branch_attrs": {"mutations": {"nuc": ["T9491A"], "NS5": ["I641N"]}, "labels": {"aa": "NS5: I641N"}}}]}, {"name": "NODE_0001119", "node_attrs": {"div": 0.0159, "num_date": {"value": 2017.982, "confidence": [2017.611, 2018.243]}, "country": {"value": "Indonesia", "confidence": {"Indonesia": 1.0}, "entropy": 8.25e-05}, "clade_membership": {"value": "DENV2/C"}, "region": {"value": "Asia", "confidence": {"Asia": 1.0}, "entropy": 0.000107}}, "branch_attrs": {"mutations": {"nuc": ["T7449C"]}}, "children": [{"name": "DENV2_PP151996.1", "node_attrs": {"div": 0.0164, "num_date": {"value": 2018.497, "confidence": [2018.497, 2018.497]}, "accession": "DENV2_PP151996.1", "strain": {"value": "PP151996.1"}, "country": {"value": "Indonesia", "confidence": {"Indonesia": 1.0}, "entropy": -1e-12}, "clade_membership": {"value": "DENV2/C"}, "region": {"value": "Asia", "confidence": {"Asia": 1.0}, "entropy": -1e-12}}, "branch_attrs": {"mutations": {"nuc": ["T942C", "A2262G", "A3708T", "A4554G", "T7215C"]}}}, {"name": "DENV2_PP151987.1", "node_attrs": {"div": 0.0171, "num_date": {"value": 2019.497, "confidence": [2019.497, 2019.497]}, "accession": "DENV2_PP151987.1", "strain": {"value": "PP151987.1"}, "country": {"value": "Indonesia", "confidence": {"Indonesia": 1.0}, "entropy": -1e-12}, "clade_membership": {"value": "DENV2/C"}, "region": {"value": "Asia", "confidence": {"Asia": 1.0}, "entropy": -1e-12}}, "branch_attrs": {"mutations": {"nuc": ["G1380A", "A1461G", "T2130C", "C2752T", "T3312C", "A5850G", "G6066A", "C6237T", "A6519G", "T6862C", "C7257T", "G8403A"], "NS4B": ["F13L"]}, "labels": {"aa": "NS4B: F13L"}}}]}]}]}]}]}, {"name": "NODE_0001120", "node_attrs": {"div": 0.0128, "num_date": {"value": 2013.911, "confidence": [2013.337, 2014.15]}, "country": {"value": "Singapore", "confidence": {"Singapore": 0.999}, "entropy": 0.00662}, "clade_membership": {"value": "DENV2/C"}, "region": {"value": "Asia", "confidence": {"Asia": 1.0}, "entropy": 7.6e-06}}, "branch_attrs": {"mutations": {"nuc": ["T423C", "T654C", "C1023T", "G1278A", "C1479T", "T2538C", "T2886A", "T3834C", "G3886A", "C4893T", "G5532A", "T6918C", "A6945G", "C8094T", "C8574T", "C10286T"], "NS2A": ["V137I"]}, "labels": {"aa": "NS2A: V137I"}}, "children": [{"name": "DENV2_MW512429.1", "node_attrs": {"div": 0.0129, "num_date": {"value": 2014.497, "confidence": [2014.497, 2014.497]}, "accession": "DENV2_MW512429.1", "strain": {"value": "MW512429.1"}, "country": {"value": "Singapore", "confidence": {"Singapore": 1.0}, "entropy": -1e-12}, "clade_membership": {"value": "DENV2/C"}, "region": {"value": "Asia", "confidence": {"Asia": 1.0}, "entropy": -1e-12}}, "branch_attrs": {"mutations": {"nuc": ["C14T", "C8007T"]}}}, {"name": "NODE_0001122", "node_attrs": {"div": 0.0131, "num_date": {"value": 2014.402, "confidence": [2013.85, 2014.83]}, "country": {"value": "Singapore", "confidence": {"Singapore": 0.994, "Indonesia": 0.00535}, "entropy": 0.0422}, "clade_membership": {"value": "DENV2/C"}, "region": {"value": "Asia", "confidence": {"Asia": 1.0}, "entropy": 0.000456}}, "branch_attrs": {"mutations": {"nuc": ["G4992A", "T7182C", "C9462T", "T10264C"]}}, "children": [{"name": "DENV2_MW512466.1", "node_attrs": {"div": 0.0147, "num_date": {"value": 2016.499, "confidence": [2016.499, 2016.499]}, "accession": "DENV2_MW512466.1", "strain": {"value": "MW512466.1"}, "country": {"value": "Singapore", "confidence": {"Singapore": 1.0}, "entropy": -1e-12}, "clade_membership": {"value": "DENV2/C"}, "region": {"value": "Asia", "confidence": {"Asia": 1.0}, "entropy": -1e-12}}, "branch_attrs": {"mutations": {"nuc": ["T126C", "T880C", "T1686C", "C2388T", "C3249T", "G4200A", "C4774T", "C4983T", "C6315T", "A7005G", "A7716G", "A8010C", "G8112A", "C8325T", "A8395G", "T9693C", "C10155T"], "M": ["Y148H"], "NS5": ["I276V"]}, "labels": {"aa": "M: Y148H; NS5: I276V"}}}, {"name": "NODE_0001123", "node_attrs": {"div": 0.0169, "num_date": {"value": 2019.439, "confidence": [2019.287, 2019.493]}, "country": {"value": "Indonesia", "confidence": {"Indonesia": 0.996, "Singapore": 0.0038}, "entropy": 0.028}, "clade_membership": {"value": "DENV2/C"}, "region": {"value": "Asia", "confidence": {"Asia": 1.0}, "entropy": 0.000315}}, "branch_attrs": {"mutations": {"nuc": ["T471C", "T561C", "G682A", "T1047C", "C1158T", "A1263G", "T1686A", "C2061T", "G2115A", "C2538T", "C2592T", "C2595T", "T2805C", "A3148G", "A3579G", "T4428C", "C4629T", "C4860T", "T5046C", "G5436A", "C5517T", "G5742A", "C5766T", "C5937T", "T6390C", "T6471C", "G6525A", "A6552T", "A6576G", "T6717C", "G6843A", "C6907T", "T7162C", "C7614T", "A8214G", "A8307G", "T8925C", "T9208C", "T9508C", "T9753C"], "M": ["A82T"], "NS1": ["I243V"], "pr": ["A82T"]}, "labels": {"aa": "M: A82T; NS1: I243V; pr: A82T"}}, "children": [{"name": "DENV2_PP151986.1", "node_attrs": {"div": 0.0169, "num_date": {"value": 2019.497, "confidence": [2019.497, 2019.497]}, "accession": "DENV2_PP151986.1", "strain": {"value": "PP151986.1"}, "country": {"value": "Indonesia", "confidence": {"Indonesia": 1.0}, "entropy": -1e-12}, "clade_membership": {"value": "DENV2/C"}, "region": {"value": "Asia", "confidence": {"Asia": 1.0}, "entropy": -1e-12}}, "branch_attrs": {"mutations": {}}}, {"name": "DENV2_PP151966.1", "node_attrs": {"div": 0.017, "num_date": {"value": 2019.497, "confidence": [2019.497, 2019.497]}, "accession": "DENV2_PP151966.1", "strain": {"value": "PP151966.1"}, "country": {"value": "Indonesia", "confidence": {"Indonesia": 1.0}, "entropy": -1e-12}, "clade_membership": {"value": "DENV2/C"}, "region": {"value": "Asia", "confidence": {"Asia": 1.0}, "entropy": -1e-12}}, "branch_attrs": {"mutations": {"nuc": ["A1317G"]}}}]}]}, {"name": "NODE_0001124", "node_attrs": {"div": 0.0157, "num_date": {"value": 2016.886, "confidence": [2016.411, 2017.181]}, "country": {"value": "Vietnam", "confidence": {"Vietnam": 1.0}, "entropy": 0.000208}, "clade_membership": {"value": "DENV2/C"}, "region": {"value": "Asia", "confidence": {"Asia": 1.0}, "entropy": 4.38e-06}}, "branch_attrs": {"mutations": {"nuc": ["G13A", "C684T", "T1047C", "T1339C", "T1944C", "T2289C", "A2379G", "C2817T", "C2832T", "T2953C", "C3249T", "A3384G", "C3624T", "A4614T", "C4635T", "A4704G", "T5580C", "A5904G", "A6076G", "A6297G", "T6408C", "T6837C", "T7618C", "C7701G", "T7731C", "C7767T", "T8244C", "A8367G", "T8562C", "T8925C", "C10005T"], "NS1": ["F178L"], "NS3": ["L31F", "I519V"]}, "labels": {"aa": "NS1: F178L; NS3: L31F, I519V"}}, "children": [{"name": "DENV2_PP269938.1", "node_attrs": {"div": 0.0167, "num_date": {"value": 2018.218, "confidence": [2018.218, 2018.218]}, "accession": "DENV2_PP269938.1", "strain": {"value": "PP269938.1"}, "country": {"value": "Vietnam", "confidence": {"Vietnam": 1.0}, "entropy": -1e-12}, "clade_membership": {"value": "DENV2/C"}, "region": {"value": "Asia", "confidence": {"Asia": 1.0}, "entropy": -1e-12}}, "branch_attrs": {"mutations": {"nuc": ["C903T", "A1214G", "G3831A", "C3833A", "T4612C", "T6768C", "T6924C", "C8118T", "C8649T", "G9816A"], "E": ["K93R"], "NS2A": ["T119N"], "NS3": ["F31L"]}, "labels": {"aa": "E: K93R; NS2A: T119N; NS3: F31L"}}}, {"name": "NODE_0001125", "node_attrs": {"div": 0.0162, "num_date": {"value": 2017.479, "confidence": [2017.103, 2018.021]}, "country": {"value": "Vietnam", "confidence": {"Vietnam": 1.0}, "entropy": 0.000244}, "clade_membership": {"value": "DENV2/C"}, "region": {"value": "Asia", "confidence": {"Asia": 1.0}, "entropy": 0.000467}}, "branch_attrs": {"mutations": {"nuc": ["C2595T", "A2675G", "T4282C", "G4500A", "T4611C", "C8217T"], "NS1": ["K85R"]}, "labels": {"aa": "NS1: K85R"}}, "children": [{"name": "DENV2_PP269891.1", "node_attrs": {"div": 0.0186, "num_date": {"value": 2020.867, "confidence": [2020.867, 2020.867]}, "accession": "DENV2_PP269891.1", "strain": {"value": "PP269891.1"}, "country": {"value": "Vietnam", "confidence": {"Vietnam": 1.0}, "entropy": -1e-12}, "clade_membership": {"value": "DENV2/C"}, "region": {"value": "Asia", "confidence": {"Asia": 1.0}, "entropy": -1e-12}}, "branch_attrs": {"mutations": {"nuc": ["C654T", "A879G", "C1602A", "T1668C", "T2421C", "C3114A", "T3240C", "A3254G", "T3647C", "G4042A", "T4869C", "T5235C", "T5382C", "C6561T", "T6768C", "T6924A", "C8562T", "G9326A", "T9345C", "G10313A", "A10567G", "A10587T"], "NS1": ["D278G"], "NS2A": ["M57T", "A189T"], "NS5": ["R586K"]}, "labels": {"aa": "NS1: D278G; NS2A: M57T, A189T; NS5: R586K"}}}, {"name": "DENV2_OQ028230.1", "node_attrs": {"div": 0.0191, "num_date": {"value": 2020.684, "confidence": [2020.684, 2020.684]}, "accession": "DENV2_OQ028230.1", "strain": {"value": "OQ028230.1"}, "country": {"value": "Vietnam", "confidence": {"Vietnam": 1.0}, "entropy": -1e-12}, "clade_membership": {"value": "DENV2/C"}, "region": {"value": "Asia", "confidence": {"Asia": 1.0}, "entropy": -1e-12}}, "branch_attrs": {"mutations": {"nuc": ["C312T", "C330T", "T471C", "C534T", "C606T", "G1110A", "T1626C", "A1704G", "A1856G", "G1920A", "A2085G", "T2179C", "A2262G", "A2847G", "T2951C", "C3838T", "C4464A", "T4875C", "T5061C", "G5709A", "C5821T", "T6510A", "C6648T", "C8463T", "T8631C", "C9162T", "A9177T", "C9729T", "C9957T", "C10186T"], "E": ["K307R"], "NS1": ["V177A"], "NS2A": ["L121F"]}, "labels": {"aa": "E: K307R; NS1: V177A; NS2A: L121F"}}}]}, {"name": "NODE_0001127", "node_attrs": {"div": 0.0159, "num_date": {"value": 2017.125, "confidence": [2016.8, 2017.53]}, "country": {"value": "Vietnam", "confidence": {"Vietnam": 1.0}, "entropy": 4.27e-05}, "clade_membership": {"value": "DENV2/C"}, "region": {"value": "Asia", "confidence": {"Asia": 1.0}, "entropy": 9.82e-05}}, "branch_attrs": {"mutations": {"nuc": ["C5802T", "A5865G", "C9690T"]}}, "children": [{"name": "NODE_0001128", "node_attrs": {"div": 0.0163, "num_date": {"value": 2017.619, "confidence": [2017.286, 2017.943]}, "country": {"value": "Vietnam", "confidence": {"Vietnam": 1.0}, "entropy": 4.55e-05}, "clade_membership": {"value": "DENV2/C"}, "region": {"value": "Asia", "confidence": {"Asia": 1.0}, "entropy": 0.000116}}, "branch_attrs": {"mutations": {"nuc": ["T459C", "C3879T", "G6252A", "G10017A"]}}, "children": [{"name": "NODE_0001129", "node_attrs": {"div": 0.0168, "num_date": {"value": 2018.162, "confidence": [2017.83, 2018.465]}, "country": {"value": "Vietnam", "confidence": {"Vietnam": 1.0}, "entropy": 0.000508}, "clade_membership": {"value": "DENV2/C"}, "region": {"value": "Asia", "confidence": {"Asia": 1.0}, "entropy": 0.00109}}, "branch_attrs": {"mutations": {"nuc": ["T813C", "G1866A", "C2061T", "C2858T", "T6528A"], "NS1": ["T146I"]}, "labels": {"aa": "NS1: T146I"}}, "children": [{"name": "DENV2_PP269885.1", "node_attrs": {"div": 0.0177, "num_date": {"value": 2019.634, "confidence": [2019.634, 2019.634]}, "accession": "DENV2_PP269885.1", "strain": {"value": "PP269885.1"}, "country": {"value": "Vietnam", "confidence": {"Vietnam": 1.0}, "entropy": -1e-12}, "clade_membership": {"value": "DENV2/C"}, "region": {"value": "Asia", "confidence": {"Asia": 1.0}, "entropy": -1e-12}}, "branch_attrs": {"mutations": {"nuc": ["C1545T", "C1555T", "C2970T", "T4380C", "T6471C", "A6816G", "T6861C", "C8484T", "C9276T"]}}}, {"name": "NODE_0001130", "node_attrs": {"div": 0.0171, "num_date": {"value": 2018.438, "confidence": [2018.162, 2018.763]}, "country": {"value": "Vietnam", "confidence": {"Vietnam": 0.993, "Australia": 0.00643}, "entropy": 0.0442}, "clade_membership": {"value": "DENV2/C"}, "region": {"value": "Asia", "confidence": {"Asia": 0.99, "Oceania": 0.0101}, "entropy": 0.0596}}, "branch_attrs": {"mutations": {"nuc": ["T2913A", "C4596T", "C9420T"]}}, "children": [{"name": "DENV2_MN982899.1", "node_attrs": {"div": 0.0178, "num_date": {"value": 2019.33, "confidence": [2019.33, 2019.33]}, "accession": "DENV2_MN982899.1", "strain": {"value": "MN982899.1"}, "country": {"value": "Australia", "confidence": {"Australia": 1.0}, "entropy": -1e-12}, "clade_membership": {"value": "DENV2/C"}, "region": {"value": "Oceania", "confidence": {"Oceania": 1.0}, "entropy": -1e-12}}, "branch_attrs": {"mutations": {"nuc": ["G1863A", "A1894G", "A2181G", "T3150A", "C6012T", "A8253G", "G9090A", "A9681G"], "E": ["I320V"], "NS5": ["I228M"]}, "labels": {"aa": "E: I320V; NS5: I228M"}}}, {"name": "DENV2_OQ028232.1", "node_attrs": {"div": 0.0187, "num_date": {"value": 2020.168, "confidence": [2020.168, 2020.168]}, "accession": "DENV2_OQ028232.1", "strain": {"value": "OQ028232.1"}, "country": {"value": "Vietnam", "confidence": {"Vietnam": 1.0}, "entropy": -1e-12}, "clade_membership": {"value": "DENV2/C"}, "region": {"value": "Asia", "confidence": {"Asia": 1.0}, "entropy": -1e-12}}, "branch_attrs": {"mutations": {"nuc": ["T471C", "T513C", "T591C", "A2028G", "T2343C", "A2502G", "G2842A", "T3069C", "T4344C", "A4348G", "T4863C", "T5994C", "G6336A", "A6562G", "T7179C", "A7665G", "T8811C"], "NS1": ["A141T"], "NS2B": ["I73V"], "NS4A": ["T63A"]}, "labels": {"aa": "NS1: A141T; NS2B: I73V; NS4A: T63A"}}}]}]}, {"name": "NODE_0001131", "node_attrs": {"div": 0.0168, "num_date": {"value": 2018.442, "confidence": [2017.918, 2018.779]}, "country": {"value": "Vietnam", "confidence": {"Vietnam": 1.0}, "entropy": 0.000135}, "clade_membership": {"value": "DENV2/C"}, "region": {"value": "Asia", "confidence": {"Asia": 1.0}, "entropy": 0.000282}}, "branch_attrs": {"mutations": {"nuc": ["C375T", "A1149T", "T1383C", "T4612C", "C10134T"], "NS3": ["F31L"]}, "labels": {"aa": "NS3: F31L"}}, "children": [{"name": "DENV2_PP269884.1", "node_attrs": {"div": 0.0174, "num_date": {"value": 2019.632, "confidence": [2019.632, 2019.632]}, "accession": "DENV2_PP269884.1", "strain": {"value": "PP269884.1"}, "country": {"value": "Vietnam", "confidence": {"Vietnam": 1.0}, "entropy": -1e-12}, "clade_membership": {"value": "DENV2/C"}, "region": {"value": "Asia", "confidence": {"Asia": 1.0}, "entropy": -1e-12}}, "branch_attrs": {"mutations": {"nuc": ["T969C", "A4197G", "A4646G", "C8211T", "C8967T", "T9564C"], "NS3": ["K42R"]}, "labels": {"aa": "NS3: K42R"}}}, {"name": "NODE_0001132", "node_attrs": {"div": 0.021, "num_date": {"value": 2022.833, "confidence": [2022.705, 2022.895]}, "country": {"value": "Vietnam", "confidence": {"Vietnam": 1.0}, "entropy": 0.000135}, "clade_membership": {"value": "DENV2/C"}, "region": {"value": "Asia", "confidence": {"Asia": 1.0}, "entropy": 0.000278}}, "branch_attrs": {"mutations": {"nuc": ["C508T", "C683T", "T725C", "A1077G", "G1110A", "C1773T", "T1960C", "A2013G", "C2055T", "A2673G", "C2961T", "T3204C", "T3666C", "C3768T", "A4069G", "C4587T", "G4599A", "C4965T", "T5421C", "T5469C", "T5574C", "A5649G", "T5772C", "G6297A", "C6379T", "C6423T", "G6441A", "A6756G", "G6897A", "C7113T", "T7596C", "C8091T", "A8095G", "A8169G", "C8199T", "C9034T", "G9102A", "T9168C", "G9441A", "C9846T", "C10055T", "G10137A", "G10279A", "A10577G", "A10587T"], "M": ["A82V", "V96A"], "NS2A": ["I198V"], "NS5": ["T176A", "P829L"], "pr": ["A82V"]}, "labels": {"aa": "M: A82V, V96A; NS2A: I198V; NS5: T176A, P829L; pr: A82V"}}, "children": [{"name": "DENV2_PP269917.1", "node_attrs": {"div": 0.0211, "num_date": {"value": 2022.9, "confidence": [2022.9, 2022.9]}, "accession": "DENV2_PP269917.1", "strain": {"value": "PP269917.1"}, "country": {"value": "Vietnam", "confidence": {"Vietnam": 1.0}, "entropy": -1e-12}, "clade_membership": {"value": "DENV2/C"}, "region": {"value": "Asia", "confidence": {"Asia": 1.0}, "entropy": -1e-12}}, "branch_attrs": {"mutations": {"nuc": ["A4515G"]}}}, {"name": "DENV2_PP269910.1", "node_attrs": {"div": 0.021, "num_date": {"value": 2022.919, "confidence": [2022.919, 2022.919]}, "accession": "DENV2_PP269910.1", "strain": {"value": "PP269910.1"}, "country": {"value": "Vietnam", "confidence": {"Vietnam": 1.0}, "entropy": -1e-12}, "clade_membership": {"value": "DENV2/C"}, "region": {"value": "Asia", "confidence": {"Asia": 1.0}, "entropy": -1e-12}}, "branch_attrs": {"mutations": {}}}]}]}]}, {"name": "NODE_0001133", "node_attrs": {"div": 0.0171, "num_date": {"value": 2018.394, "confidence": [2017.999, 2018.612]}, "country": {"value": "Vietnam", "confidence": {"Vietnam": 1.0}, "entropy": 3.33e-07}, "clade_membership": {"value": "DENV2/C"}, "region": {"value": "Asia", "confidence": {"Asia": 1.0}, "entropy": 2.57e-06}}, "branch_attrs": {"mutations": {"nuc": ["A1434T", "C1992T", "C2858T", "G2946A", "A3132G", "G3441A", "C4029T", "T7224C", "G8040A", "T8182C", "G8190A", "G9204A"], "NS1": ["T146I"]}, "labels": {"aa": "NS1: T146I"}}, "children": [{"name": "NODE_0001134", "node_attrs": {"div": 0.0178, "num_date": {"value": 2019.245, "confidence": [2018.933, 2019.463]}, "country": {"value": "Vietnam", "confidence": {"Vietnam": 1.0}, "entropy": 4.1e-05}, "clade_membership": {"value": "DENV2/C"}, "region": {"value": "Asia", "confidence": {"Asia": 1.0}, "entropy": 9.66e-05}}, "branch_attrs": {"mutations": {"nuc": ["G1970A", "T2401C", "A4023G", "T4557C", "C6864T", "C7002T", "T7327C", "C10500T"], "E": ["R345K"]}, "labels": {"aa": "E: R345K"}}, "children": [{"name": "DENV2_OQ832621.1", "node_attrs": {"div": 0.0182, "num_date": {"value": 2019.916, "confidence": [2019.916, 2019.916]}, "accession": "DENV2_OQ832621.1", "strain": {"value": "OQ832621.1"}, "country": {"value": "Vietnam", "confidence": {"Vietnam": 1.0}, "entropy": -1e-12}, "clade_membership": {"value": "DENV2/C"}, "region": {"value": "Asia", "confidence": {"Asia": 1.0}, "entropy": -1e-12}}, "branch_attrs": {"mutations": {"nuc": ["G283A", "C1102T", "T5385C", "C10163T"], "C": ["A63T"], "NS5": ["T865I"]}, "labels": {"aa": "C: A63T; NS5: T865I"}}}, {"name": "DENV2_OQ832618.1", "node_attrs": {"div": 0.0185, "num_date": {"value": 2019.749, "confidence": [2019.749, 2019.749]}, "accession": "DENV2_OQ832618.1", "strain": {"value": "OQ832618.1"}, "country": {"value": "Vietnam", "confidence": {"Vietnam": 1.0}, "entropy": -1e-12}, "clade_membership": {"value": "DENV2/C"}, "region": {"value": "Asia", "confidence": {"Asia": 1.0}, "entropy": -1e-12}}, "branch_attrs": {"mutations": {"nuc": ["A137G", "G485A", "C1350T", "T2364A", "G6387A", "C8551T", "C9252T"], "C": ["N14S"], "M": ["R16K"], "pr": ["R16K"]}, "labels": {"aa": "C: N14S; M: R16K; pr: R16K"}}}]}, {"name": "NODE_0001136", "node_attrs": {"div": 0.0186, "num_date": {"value": 2020.166, "confidence": [2019.788, 2020.404]}, "country": {"value": "Vietnam", "confidence": {"Vietnam": 1.0}, "entropy": 5.2e-05}, "clade_membership": {"value": "DENV2/C"}, "region": {"value": "Asia", "confidence": {"Asia": 1.0}, "entropy": 0.00012}}, "branch_attrs": {"mutations": {"nuc": ["A1392G", "T1693C", "A2386G", "T2409C", "A2886G", "T4233C", "A5511G", "C5821T", "C6561T", "C6841T", "C6912T", "C8062T", "G8166A", "C8250T", "T8274A", "C8469T"], "E": ["I484V"]}, "labels": {"aa": "E: I484V"}}, "children": [{"name": "DENV2_OQ832625.1", "node_attrs": {"div": 0.0192, "num_date": {"value": 2020.668, "confidence": [2020.668, 2020.668]}, "accession": "DENV2_OQ832625.1", "strain": {"value": "OQ832625.1"}, "country": {"value": "Vietnam", "confidence": {"Vietnam": 1.0}, "entropy": -1e-12}, "clade_membership": {"value": "DENV2/C"}, "region": {"value": "Asia", "confidence": {"Asia": 1.0}, "entropy": -1e-12}}, "branch_attrs": {"mutations": {"nuc": ["T1116C", "T3150C", "T3173C", "A4426G", "C6423T", "C7428T", "C8658T"], "NS1": ["V251A"], "NS2B": ["I99V"]}, "labels": {"aa": "NS1: V251A; NS2B: I99V"}}}, {"name": "DENV2_OQ832624.1", "node_attrs": {"div": 0.0188, "num_date": {"value": 2020.668, "confidence": [2020.668, 2020.668]}, "accession": "DENV2_OQ832624.1", "strain": {"value": "OQ832624.1"}, "country": {"value": "Vietnam", "confidence": {"Vietnam": 1.0}, "entropy": -1e-12}, "clade_membership": {"value": "DENV2/C"}, "region": {"value": "Asia", "confidence": {"Asia": 1.0}, "entropy": -1e-12}}, "branch_attrs": {"mutations": {"nuc": ["C5130T", "A9099G"]}}}]}, {"name": "NODE_0001137", "node_attrs": {"div": 0.0177, "num_date": {"value": 2019.246, "confidence": [2018.971, 2019.46]}, "country": {"value": "Vietnam", "confidence": {"Vietnam": 1.0}, "entropy": 2.58e-07}, "clade_membership": {"value": "DENV2/C"}, "region": {"value": "Asia", "confidence": {"Asia": 1.0}, "entropy": 1.97e-06}}, "branch_attrs": {"mutations": {"nuc": ["C1791T", "T1974C", "T3075C", "C7248T", "T7687C", "G8583A", "C9408T"]}}, "children": [{"name": "DENV2_OQ832619.1", "node_attrs": {"div": 0.0183, "num_date": {"value": 2019.749, "confidence": [2019.749, 2019.749]}, "accession": "DENV2_OQ832619.1", "strain": {"value": "OQ832619.1"}, "country": {"value": "Vietnam", "confidence": {"Vietnam": 1.0}, "entropy": -1e-12}, "clade_membership": {"value": "DENV2/C"}, "region": {"value": "Asia", "confidence": {"Asia": 1.0}, "entropy": -1e-12}}, "branch_attrs": {"mutations": {"nuc": ["T960C", "T3123C", "C3833A", "C5326T", "T5382C", "T5880C"], "NS2A": ["T119N"]}, "labels": {"aa": "NS2A: T119N"}}}, {"name": "DENV2_OQ832622.1", "node_attrs": {"div": 0.0184, "num_date": {"value": 2019.916, "confidence": [2019.916, 2019.916]}, "accession": "DENV2_OQ832622.1", "strain": {"value": "OQ832622.1"}, "country": {"value": "Vietnam", "confidence": {"Vietnam": 1.0}, "entropy": -1e-12}, "clade_membership": {"value": "DENV2/C"}, "region": {"value": "Asia", "confidence": {"Asia": 1.0}, "entropy": -1e-12}}, "branch_attrs": {"mutations": {"nuc": ["T1092C", "A2707G", "C3563T", "T5705C", "G7845A", "G7977C", "G8829A"], "NS1": ["I96V"], "NS2A": ["T29M"], "NS3": ["I395T"]}, "labels": {"aa": "NS1: I96V; NS2A: T29M; NS3: I395T"}}}, {"name": "DENV2_OQ832616.1", "node_attrs": {"div": 0.018, "num_date": {"value": 2019.749, "confidence": [2019.749, 2019.749]}, "accession": "DENV2_OQ832616.1", "strain": {"value": "OQ832616.1"}, "country": {"value": "Vietnam", "confidence": {"Vietnam": 1.0}, "entropy": -1e-12}, "clade_membership": {"value": "DENV2/C"}, "region": {"value": "Asia", "confidence": {"Asia": 1.0}, "entropy": -1e-12}}, "branch_attrs": {"mutations": {"nuc": ["G3276A", "C4542T", "A8731G"], "NS5": ["K388E"]}, "labels": {"aa": "NS5: K388E"}}}]}]}]}]}]}]}]}, {"name": "NODE_0001153", "node_attrs": {"div": 0.00806, "num_date": {"value": 2006.312, "confidence": [2005.569, 2006.942]}, "country": {"value": "Singapore", "confidence": {"Singapore": 0.982, "China": 0.0158, "Indonesia": 0.00226}, "entropy": 0.0995}, "clade_membership": {"value": "DENV2/C"}, "region": {"value": "Asia", "confidence": {"Asia": 1.0}, "entropy": 0.000436}}, "branch_attrs": {"mutations": {"nuc": ["C330T", "T4377C", "G7014A", "C8496T", "C8676T", "T9345C"]}}, "children": [{"name": "NODE_0001154", "node_attrs": {"div": 0.00975, "num_date": {"value": 2009.43, "confidence": [2008.723, 2010.353]}, "country": {"value": "Singapore", "confidence": {"Singapore": 0.588, "China": 0.41}, "entropy": 0.695}, "clade_membership": {"value": "DENV2/C"}, "region": {"value": "Asia", "confidence": {"Asia": 1.0}, "entropy": 0.0016}}, "branch_attrs": {"mutations": {"nuc": ["G387A", "T414C", "G2317A", "G3174A", "C3261T", "T3324C", "C3361A", "A3882G", "A4224G", "C5508T", "A5704G", "T5763A", "C6093T", "T6385C", "C6396A", "G7206A", "G9588A", "C10140T"], "E": ["V461I"], "NS3": ["I395V"]}, "labels": {"aa": "E: V461I; NS3: I395V"}}, "children": [{"name": "NODE_0001155", "node_attrs": {"div": 0.0109, "num_date": {"value": 2014.471, "confidence": [2013.665, 2014.947]}, "country": {"value": "China", "confidence": {"China": 0.994, "Singapore": 0.00592}, "entropy": 0.0382}, "clade_membership": {"value": "DENV2/C"}, "region": {"value": "Asia", "confidence": {"Asia": 1.0}, "entropy": 0.00032}}, "branch_attrs": {"mutations": {"nuc": ["T126C", "G151A", "C2592T", "G4038A", "C4412T", "C5793T", "T6264C", "A6294G", "G7150A", "A7360G", "A8167G", "T9906C"], "C": ["E19K"], "NS2B": ["T94I"], "NS4B": ["A109T", "T179A"], "NS5": ["K200E"]}, "labels": {"aa": "C: E19K; NS2B: T94I; NS4B: A109T, T179A; NS5: K200E"}}, "children": [{"name": "DENV2_MN952967.1", "node_attrs": {"div": 0.0112, "num_date": {"value": 2015.834, "confidence": [2015.834, 2015.834]}, "accession": "DENV2_MN952967.1", "strain": {"value": "MN952967.1"}, "country": {"value": "China", "confidence": {"China": 1.0}, "entropy": -1e-12}, "clade_membership": {"value": "DENV2/C"}, "region": {"value": "Asia", "confidence": {"Asia": 1.0}, "entropy": -1e-12}}, "branch_attrs": {"mutations": {"nuc": ["G1540A", "A4429C", "C5817G"], "E": ["E202K"]}, "labels": {"aa": "E: E202K"}}}, {"name": "DENV2_MN952966.1", "node_attrs": {"div": 0.0119, "num_date": {"value": 2015.834, "confidence": [2015.834, 2015.834]}, "accession": "DENV2_MN952966.1", "strain": {"value": "MN952966.1"}, "country": {"value": "China", "confidence": {"China": 1.0}, "entropy": -1e-12}, "clade_membership": {"value": "DENV2/C"}, "region": {"value": "Asia", "confidence": {"Asia": 1.0}, "entropy": -1e-12}}, "branch_attrs": {"mutations": {"nuc": ["A1399G", "A1434G", "C4080T", "G4125A", "A4876G", "A5065G", "T6390C", "C7144T", "T8182C", "C9112A", "C9207A"], "E": ["T155A"], "NS3": ["N119D", "I182V"], "NS4B": ["L107F"], "NS5": ["L515I", "D546E"]}, "labels": {"aa": "E: T155A; NS3: N119D, I182V; NS4B: L107F; NS5: L515I, D546E"}}}]}, {"name": "NODE_0001156", "node_attrs": {"div": 0.0134, "num_date": {"value": 2013.058, "confidence": [2012.612, 2013.483]}, "country": {"value": "Singapore", "confidence": {"Singapore": 0.549, "China": 0.45}, "entropy": 0.699}, "clade_membership": {"value": "DENV2/C"}, "region": {"value": "Asia", "confidence": {"Asia": 1.0}, "entropy": 0.00056}}, "branch_attrs": {"mutations": {"nuc": ["T201C", "G1521A", "G1587A", "C1656T", "T1983C", "A2358T", "A2601G", "A2631G", "C2730T", "C2994A", "T3204C", "T3396C", "G4042A", "C4107T", "C4134T", "C4414T", "A4491G", "C5130T", "C5166T", "G5184A", "G5709A", "C5943T", "A6309G", "G6492A", "A6576G", "T6936C", "G7281A", "A7695G", "T8133C", "C8268T", "A8553C", "A8637G", "A8976G", "A9219G", "T9561C", "G9627A", "T9811C", "A10525G", "T10611C"], "NS1": ["N191K"], "NS2A": ["A189T"]}, "labels": {"aa": "NS1: N191K; NS2A: A189T"}}, "children": [{"name": "DENV2_MW512464.1", "node_attrs": {"div": 0.0159, "num_date": {"value": 2016.499, "confidence": [2016.499, 2016.499]}, "accession": "DENV2_MW512464.1", "strain": {"value": "MW512464.1"}, "country": {"value": "Singapore", "confidence": {"Singapore": 1.0}, "entropy": -1e-12}, "clade_membership": {"value": "DENV2/C"}, "region": {"value": "Asia", "confidence": {"Asia": 1.0}, "entropy": -1e-12}}, "branch_attrs": {"mutations": {"nuc": ["T379A", "G1266A", "G1740A", "T2202C", "T2430C", "T2700C", "T3186C", "C3258T", "T3492C", "C3552T", "T4020C", "C4438T", "C4587T", "C5316T", "T7345C", "G7416A", "C7812T", "C8298T", "C8358T", "A8901G", "A9156G", "C9453T", "T9508C", "A9510C", "C9846T", "C9859T"], "C": ["L95M"]}, "labels": {"aa": "C: L95M"}}}, {"name": "NODE_0001157", "node_attrs": {"div": 0.0143, "num_date": {"value": 2013.99, "confidence": [2013.639, 2014.197]}, "country": {"value": "China", "confidence": {"China": 0.878, "Singapore": 0.118, "Indonesia": 0.0033}, "entropy": 0.388}, "clade_membership": {"value": "DENV2/C"}, "region": {"value": "Asia", "confidence": {"Asia": 1.0}, "entropy": 0.000121}}, "branch_attrs": {"mutations": {"nuc": ["C1563T", "A2976G", "T4021C", "T4248C", "A4593G", "T6312C", "A7050G", "T7971C", "T9387C", "A9468G"]}}, "children": [{"name": "NODE_0001158", "node_attrs": {"div": 0.0147, "num_date": {"value": 2014.404, "confidence": [2014.286, 2014.404]}, "country": {"value": "China", "confidence": {"China": 0.99, "Singapore": 0.00944}, "entropy": 0.0552}, "clade_membership": {"value": "DENV2/C"}, "region": {"value": "Asia", "confidence": {"Asia": 1.0}, "entropy": 0.000204}}, "branch_attrs": {"mutations": {"nuc": ["C5718A", "A6372G", "G6603A", "A8664G"]}}, "children": [{"name": "DENV2_MH827525.1", "node_attrs": {"div": 0.0147, "num_date": {"value": 2017.497, "confidence": [2017.497, 2017.497]}, "accession": "DENV2_MH827525.1", "strain": {"value": "MH827525.1"}, "country": {"value": "China", "confidence": {"China": 1.0}, "entropy": -1e-12}, "clade_membership": {"value": "DENV2/C"}, "region": {"value": "Asia", "confidence": {"Asia": 1.0}, "entropy": -1e-12}}, "branch_attrs": {"mutations": {}}}, {"name": "DENV2_MN018357.1", "node_attrs": {"div": 0.0147, "num_date": {"value": 2014.404, "confidence": [2014.404, 2014.404]}, "accession": "DENV2_MN018357.1", "strain": {"value": "MN018357.1"}, "country": {"value": "China", "confidence": {"China": 1.0}, "entropy": -1e-12}, "clade_membership": {"value": "DENV2/C"}, "region": {"value": "Asia", "confidence": {"Asia": 1.0}, "entropy": -1e-12}}, "branch_attrs": {"mutations": {}}}]}, {"name": "NODE_0001159", "node_attrs": {"div": 0.0154, "num_date": {"value": 2015.38, "confidence": [2014.689, 2015.746]}, "country": {"value": "China", "confidence": {"China": 0.881, "Singapore": 0.0928, "Indonesia": 0.0244}, "entropy": 0.438}, "clade_membership": {"value": "DENV2/C"}, "region": {"value": "Asia", "confidence": {"Asia": 1.0}, "entropy": 0.000649}}, "branch_attrs": {"mutations": {"nuc": ["T4350C", "G4356A", "A5139G", "T6528C", "C6561T", "C6903T", "T7143A", "A7401G", "C9360T", "T9600C", "T9732C"]}}, "children": [{"name": "NODE_0001160", "node_attrs": {"div": 0.0192, "num_date": {"value": 2019.23, "confidence": [2018.976, 2019.373]}, "country": {"value": "Indonesia", "confidence": {"Indonesia": 0.996, "China": 0.0025}, "entropy": 0.0275}, "clade_membership": {"value": "DENV2/C"}, "region": {"value": "Asia", "confidence": {"Asia": 1.0}, "entropy": 0.000252}}, "branch_attrs": {"mutations": {"nuc": ["C480T", "T540C", "C546T", "C894G", "C1155T", "T1185C", "A1257G", "A1415G", "A1544G", "C1602A", "T1765C", "C1977T", "C2478T", "C2725A", "A2983G", "A3030G", "C3459T", "T3801C", "G4044A", "T4266C", "A4401G", "A4485G", "G4755A", "C5037T", "T5508C", "C5956T", "G6066A", "A6117G", "A6246G", "G6318A", "T7110C", "C7161A", "T7327C", "T7398C", "T8127C", "C9132T", "C9294T", "C9390T", "T9609C", "C9618T", "C9997T"], "E": ["K160R", "N203S"], "NS1": ["I188V"]}, "labels": {"aa": "E: K160R, N203S; NS1: I188V"}}, "children": [{"name": "DENV2_PP152030.1", "node_attrs": {"div": 0.0195, "num_date": {"value": 2019.497, "confidence": [2019.497, 2019.497]}, "accession": "DENV2_PP152030.1", "strain": {"value": "PP152030.1"}, "country": {"value": "Indonesia", "confidence": {"Indonesia": 1.0}, "entropy": -1e-12}, "clade_membership": {"value": "DENV2/C"}, "region": {"value": "Asia", "confidence": {"Asia": 1.0}, "entropy": -1e-12}}, "branch_attrs": {"mutations": {"nuc": ["G2475A", "A7980G", "A8734C"], "NS5": ["K389Q"]}, "labels": {"aa": "NS5: K389Q"}}}, {"name": "NODE_0001161", "node_attrs": {"div": 0.0193, "num_date": {"value": 2019.405, "confidence": [2019.237, 2019.474]}, "country": {"value": "Indonesia", "confidence": {"Indonesia": 1.0}, "entropy": 0.000543}, "clade_membership": {"value": "DENV2/C"}, "region": {"value": "Asia", "confidence": {"Asia": 1.0}, "entropy": 0.0001}}, "branch_attrs": {"mutations": {"nuc": ["T3123C"]}}, "children": [{"name": "DENV2_PP152014.1", "node_attrs": {"div": 0.0193, "num_date": {"value": 2019.497, "confidence": [2019.497, 2019.497]}, "accession": "DENV2_PP152014.1", "strain": {"value": "PP152014.1"}, "country": {"value": "Indonesia", "confidence": {"Indonesia": 1.0}, "entropy": -1e-12}, "clade_membership": {"value": "DENV2/C"}, "region": {"value": "Asia", "confidence": {"Asia": 1.0}, "entropy": -1e-12}}, "branch_attrs": {"mutations": {}}}, {"name": "DENV2_PP151976.1", "node_attrs": {"div": 0.0195, "num_date": {"value": 2019.497, "confidence": [2019.497, 2019.497]}, "accession": "DENV2_PP151976.1", "strain": {"value": "PP151976.1"}, "country": {"value": "Indonesia", "confidence": {"Indonesia": 1.0}, "entropy": -1e-12}, "clade_membership": {"value": "DENV2/C"}, "region": {"value": "Asia", "confidence": {"Asia": 1.0}, "entropy": -1e-12}}, "branch_attrs": {"mutations": {"nuc": ["T4723A", "T7182C"], "NS3": ["S68T"]}, "labels": {"aa": "NS3: S68T"}}}]}]}, {"name": "NODE_0001162", "node_attrs": {"div": 0.0182, "num_date": {"value": 2019.346, "confidence": [2019.158, 2019.529]}, "country": {"value": "China", "confidence": {"China": 1.0}, "entropy": 0.000629}, "clade_membership": {"value": "DENV2/C"}, "region": {"value": "Asia", "confidence": {"Asia": 1.0}, "entropy": 5.35e-06}}, "branch_attrs": {"mutations": {"nuc": ["T648C", "A792G", "T883C", "A1077G", "T1176C", "C1230T", "A1543G", "C1844T", "G2942A", "T3256C", "A4042G", "C4263T", "A5338G", "A6234G", "T6408C", "T6918C", "A7111G", "T7158C", "T7182C", "A8064G", "C8217T", "A8322G", "T8988C", "C9237T", "T9273C", "C9472T", "G9528T", "T9564C", "C10001T", "A10567G"], "E": ["N203D", "T303I"], "M": ["F149L"], "NS1": ["R174K", "F279L"], "NS2A": ["T189A"], "NS3": ["I273V"], "NS4B": ["I96V"], "NS5": ["E653D", "T811I"]}, "labels": {"aa": "E: N203D, T303I; M: F149L; NS1: R174K, F279L; NS2A: T189A; NS3: I273V; NS4B: I96V; NS5: E653D, T811I"}}, "children": [{"name": "DENV2_MN923112.1", "node_attrs": {"div": 0.0183, "num_date": {"value": 2019.651, "confidence": [2019.651, 2019.651]}, "accession": "DENV2_MN923112.1", "strain": {"value": "MN923112.1"}, "country": {"value": "China", "confidence": {"China": 1.0}, "entropy": -1e-12}, "clade_membership": {"value": "DENV2/C"}, "region": {"value": "Asia", "confidence": {"Asia": 1.0}, "entropy": -1e-12}}, "branch_attrs": {"mutations": {"nuc": ["C5316T"]}}}, {"name": "DENV2_OM349569.1", "node_attrs": {"div": 0.0187, "num_date": {"value": 2019.733, "confidence": [2019.733, 2019.733]}, "accession": "DENV2_OM349569.1", "strain": {"value": "OM349569.1"}, "country": {"value": "China", "confidence": {"China": 1.0}, "entropy": -1e-12}, "clade_membership": {"value": "DENV2/C"}, "region": {"value": "Asia", "confidence": {"Asia": 1.0}, "entropy": -1e-12}}, "branch_attrs": {"mutations": {"nuc": ["A44G", "T597C", "T5025G", "T5880C", "C7876T"]}}}, {"name": "NODE_0001164", "node_attrs": {"div": 0.0183, "num_date": {"value": 2019.493, "confidence": [2019.351, 2019.607]}, "country": {"value": "China", "confidence": {"China": 1.0}, "entropy": 0.000545}, "clade_membership": {"value": "DENV2/C"}, "region": {"value": "Asia", "confidence": {"Asia": 1.0}, "entropy": 9.8e-05}}, "branch_attrs": {"mutations": {"nuc": ["T4932C"]}}, "children": [{"name": "DENV2_OM368351.1", "node_attrs": {"div": 0.0185, "num_date": {"value": 2019.708, "confidence": [2019.708, 2019.708]}, "accession": "DENV2_OM368351.1", "strain": {"value": "OM368351.1"}, "country": {"value": "China", "confidence": {"China": 1.0}, "entropy": -1e-12}, "clade_membership": {"value": "DENV2/C"}, "region": {"value": "Asia", "confidence": {"Asia": 1.0}, "entropy": -1e-12}}, "branch_attrs": {"mutations": {"nuc": ["A1755G", "G10525A"]}}}, {"name": "NODE_0001165", "node_attrs": {"div": 0.0184, "num_date": {"value": 2019.708, "confidence": [2019.567, 2019.708]}, "country": {"value": "China", "confidence": {"China": 1.0}, "entropy": 0.000523}, "clade_membership": {"value": "DENV2/C"}, "region": {"value": "Asia", "confidence": {"Asia": 1.0}, "entropy": 9.79e-05}}, "branch_attrs": {"mutations": {"nuc": ["T4674C"]}}, "children": [{"name": "DENV2_ON890422.1", "node_attrs": {"div": 0.0184, "num_date": {"value": 2019.708, "confidence": [2019.708, 2019.708]}, "accession": "DENV2_ON890422.1", "strain": {"value": "ON890422.1"}, "country": {"value": "China", "confidence": {"China": 1.0}, "entropy": -1e-12}, "clade_membership": {"value": "DENV2/C"}, "region": {"value": "Asia", "confidence": {"Asia": 1.0}, "entropy": -1e-12}}, "branch_attrs": {"mutations": {}}}, {"name": "DENV2_ON908229.1", "node_attrs": {"div": 0.0184, "num_date": {"value": 2019.708, "confidence": [2019.708, 2019.708]}, "accession": "DENV2_ON908229.1", "strain": {"value": "ON908229.1"}, "country": {"value": "China", "confidence": {"China": 1.0}, "entropy": -1e-12}, "clade_membership": {"value": "DENV2/C"}, "region": {"value": "Asia", "confidence": {"Asia": 1.0}, "entropy": -1e-12}}, "branch_attrs": {"mutations": {}}}]}]}]}]}]}]}]}, {"name": "NODE_0001166", "node_attrs": {"div": 0.0107, "num_date": {"value": 2009.275, "confidence": [2008.572, 2009.746]}, "country": {"value": "Singapore", "confidence": {"Singapore": 0.959, "Indonesia": 0.0335, "China": 0.00719}, "entropy": 0.194}, "clade_membership": {"value": "DENV2/C"}, "region": {"value": "Asia", "confidence": {"Asia": 1.0}, "entropy": 0.000669}}, "branch_attrs": {"mutations": {"nuc": ["C39T", "A219G", "T597C", "C1299T", "A2004G", "C2034T", "C2433T", "C2709T", "G3381A", "T3834A", "A4409T", "T4557C", "T5994C", "A6063G", "T6094C", "G6870A", "A7152G", "C7302T", "A7887G", "A8436G", "G8952A", "A9222G", "T9399C", "C9462T", "A9489G", "C9825T", "C10158T", "A10465G"], "NS2B": ["Q93L"]}, "labels": {"aa": "NS2B: Q93L"}}, "children": [{"name": "DENV2_KU517846.1", "node_attrs": {"div": 0.0157, "num_date": {"value": 2014.347, "confidence": [2014.347, 2014.347]}, "accession": "DENV2_KU517846.1", "strain": {"value": "KU517846.1"}, "country": {"value": "Indonesia", "confidence": {"Indonesia": 1.0}, "entropy": -1e-12}, "clade_membership": {"value": "DENV2/C"}, "region": {"value": "Asia", "confidence": {"Asia": 1.0}, "entropy": -1e-12}}, "branch_attrs": {"mutations": {"nuc": ["T828C", "T1057C", "C1230T", "T1353C", "C1440T", "G1638A", "A1743G", "C2061T", "T2112C", "A2155C", "G2163A", "T2223C", "C2307T", "T2472C", "T2481C", "T2550C", "A2589G", "T2616C", "C2874T", "C3033T", "C3189T", "T3228C", "C3390T", "G3598A", "C3852T", "T3948C", "G4002A", "G4275A", "T4581C", "C4860T", "C5097T", "C5766T", "T6606A", "C6720T", "T7176C", "A7458G", "A7605G", "G7677A", "T8068C", "A8120G", "G8316A", "A8457G", "T8799A", "T8925C", "T8988A", "A9147G", "G9627A", "G9628A", "C9918T", "A10413G", "C10451T", "T10611C", "A10714C"], "NS2A": ["V41M"], "NS5": ["N184S", "V687I"]}, "labels": {"aa": "NS2A: V41M; NS5: N184S, V687I"}}}, {"name": "NODE_0001167", "node_attrs": {"div": 0.0108, "num_date": {"value": 2009.384, "confidence": [2008.833, 2010.006]}, "country": {"value": "Singapore", "confidence": {"Singapore": 0.969, "Indonesia": 0.0261, "China": 0.00519}, "entropy": 0.154}, "clade_membership": {"value": "DENV2/C"}, "region": {"value": "Asia", "confidence": {"Asia": 1.0}, "entropy": 0.000364}}, "branch_attrs": {"mutations": {"nuc": ["T2289G"]}}, "children": [{"name": "DENV2_MW512428.1", "node_attrs": {"div": 0.0139, "num_date": {"value": 2014.497, "confidence": [2014.497, 2014.497]}, "accession": "DENV2_MW512428.1", "strain": {"value": "MW512428.1"}, "country": {"value": "Singapore", "confidence": {"Singapore": 1.0}, "entropy": -1e-12}, "clade_membership": {"value": "DENV2/C"}, "region": {"value": "Asia", "confidence": {"Asia": 1.0}, "entropy": -1e-12}}, "branch_attrs": {"mutations": {"nuc": ["C14T", "G366A", "T405C", "A1083G", "T1325C", "G2163C", "C2697T", "T3187C", "A3646T", "C3991T", "A4153G", "T4278G", "A4876G", "A5118G", "T5703C", "G6603A", "C6636T", "C6657T", "C6720T", "T6839A", "C6900T", "T6918C", "C7041T", "T7431C", "T7473C", "C7578T", "G8607T", "A8943G", "A9180T", "T9280C", "C9453T", "C9729T", "G10200A"], "E": ["V130A"], "NS1": ["Y256H"], "NS2A": ["M57L"], "NS2B": ["I8V"], "NS3": ["N119D"], "NS4B": ["F5Y"]}, "labels": {"aa": "E: V130A; NS1: Y256H; NS2A: M57L; NS2B: I8V; NS3: N119D; NS4B: F5Y"}}}, {"name": "NODE_0001168", "node_attrs": {"div": 0.0109, "num_date": {"value": 2009.496, "confidence": [2009.052, 2010.259]}, "country": {"value": "Singapore", "confidence": {"Singapore": 0.946, "Indonesia": 0.0373, "China": 0.0161}, "entropy": 0.247}, "clade_membership": {"value": "DENV2/C"}, "region": {"value": "Asia", "confidence": {"Asia": 1.0}, "entropy": 0.000257}}, "branch_attrs": {"mutations": {"nuc": ["A2930G"], "NS1": ["K170R"]}, "labels": {"aa": "NS1: K170R"}}, "children": [{"name": "NODE_0001169", "node_attrs": {"div": 0.0132, "num_date": {"value": 2012.318, "confidence": [2011.515, 2012.93]}, "country": {"value": "Singapore", "confidence": {"Singapore": 0.59, "China": 0.293, "Indonesia": 0.108, "Malaysia": 0.00158}, "entropy": 0.985}, "clade_membership": {"value": "DENV2/C"}, "region": {"value": "Asia", "confidence": {"Asia": 1.0}, "entropy": 0.00236}}, "branch_attrs": {"mutations": {"nuc": ["G249T", "G798A", "C966T", "A1900G", "G2145A", "C2349T", "G2676A", "C3006T", "G3765A", "G3831A", "G4323A", "C5538T", "C6231T", "C6321T", "G7191A", "A7338G", "C7494T", "T7536C", "C7644T", "T7680C", "C7704T", "A8295G", "G8841A", "C9408T", "A9459G"], "E": ["I322V"]}, "labels": {"aa": "E: I322V"}}, "children": [{"name": "DENV2_PP152036.1", "node_attrs": {"div": 0.0196, "num_date": {"value": 2020.499, "confidence": [2020.499, 2020.499]}, "accession": "DENV2_PP152036.1", "strain": {"value": "PP152036.1"}, "country": {"value": "Indonesia", "confidence": {"Indonesia": 1.0}, "entropy": -1e-12}, "clade_membership": {"value": "DENV2/C"}, "region": {"value": "Asia", "confidence": {"Asia": 1.0}, "entropy": -1e-12}}, "branch_attrs": {"mutations": {"nuc": ["A406G", "G555A", "C684T", "T862C", "C993T", "C1137T", "A1273G", "C1350T", "T1383C", "C1410T", "G1482T", "C1923T", "C2010T", "T2130C", "T2179C", "C2208T", "C2244T", "T2400C", "C2484T", "C2580G", "A3180G", "G3288A", "C3426T", "T3663C", "C3852T", "T3932C", "C4192T", "A4647G", "G4735A", "C5181T", "T5235C", "T5385C", "A5481G", "T5583C", "C5643T", "T6183G", "A6184T", "A6246G", "G6339A", "T6385C", "A6438G", "G6612A", "T6735C", "T7048C", "T7122C", "T7293C", "T7383C", "A7611G", "A7752G", "C8091T", "A8092G", "T8133C", "A8160G", "C8172T", "A8423G", "A8859T", "T9138C", "G9204A", "T9273C", "A9363G", "C9456T", "C9783T", "G9816T", "A9984G", "C10155T"], "C": ["I104V"], "E": ["I113V"], "M": ["M39I", "Y142H"], "NS2A": ["I152T"], "NS2B": ["L21F"], "NS3": ["V72I", "I555F"], "NS5": ["N175D", "K285R"], "pr": ["M39I"]}, "labels": {"aa": "C: I104V; E: I113V; M: M39I, Y142H; NS2A: I152T; NS2B: L21F; NS3: V72I, I555F; NS5: N175D, K285R; pr: M39I"}}}, {"name": "NODE_0001170", "node_attrs": {"div": 0.0171, "num_date": {"value": 2016.188, "confidence": [2015.961, 2016.345]}, "country": {"value": "China", "confidence": {"China": 0.991, "Singapore": 0.00802}, "entropy": 0.0526}, "clade_membership": {"value": "DENV2/C"}, "region": {"value": "Asia", "confidence": {"Asia": 1.0}, "entropy": 0.00026}}, "branch_attrs": {"mutations": {"nuc": ["G570A", "A1003G", "C1509T", "C2106T", "C2307T", "T2318C", "T2409C", "C2490T", "G2577A", "C2814T", "T3187C", "C3462T", "C3705T", "T4209C", "C4629A", "G4824A", "C5166T", "C5182T", "T5193C", "G5502A", "T5880C", "T5955C", "T6120C", "G6492A", "T6801C", "C6819T", "G6888A", "C8118T", "T8337C", "C8568T", "A8767T", "A9069G", "C9103T", "C9405T", "G9461C", "C9576T", "C9618T", "A10035G", "C10212T", "A10281G", "A10390G"], "E": ["I23V", "V461A"], "NS1": ["Y256H"], "NS5": ["T400S", "S631T"]}, "labels": {"aa": "E: I23V, V461A; NS1: Y256H; NS5: T400S, S631T"}}, "children": [{"name": "DENV2_MH827539.1", "node_attrs": {"div": 0.0171, "num_date": {"value": 2017.497, "confidence": [2017.497, 2017.497]}, "accession": "DENV2_MH827539.1", "strain": {"value": "MH827539.1"}, "country": {"value": "China", "confidence": {"China": 1.0}, "entropy": -1e-12}, "clade_membership": {"value": "DENV2/C"}, "region": {"value": "Asia", "confidence": {"Asia": 1.0}, "entropy": -1e-12}}, "branch_attrs": {"mutations": {}}}, {"name": "DENV2_MN018353.1", "node_attrs": {"div": 0.0175, "num_date": {"value": 2016.455, "confidence": [2016.455, 2016.455]}, "accession": "DENV2_MN018353.1", "strain": {"value": "MN018353.1"}, "country": {"value": "China", "confidence": {"China": 1.0}, "entropy": -1e-12}, "clade_membership": {"value": "DENV2/C"}, "region": {"value": "Asia", "confidence": {"Asia": 1.0}, "entropy": -1e-12}}, "branch_attrs": {"mutations": {"nuc": ["T4612C", "G4615A", "G4616A", "A4617C", "A4619C"], "NS3": ["G32N", "Y33S"]}, "labels": {"aa": "NS3: G32N, Y33S"}}}]}]}, {"name": "NODE_0001171", "node_attrs": {"div": 0.0113, "num_date": {"value": 2010.386, "confidence": [2009.76, 2011.099]}, "country": {"value": "Singapore", "confidence": {"Singapore": 0.941, "Indonesia": 0.0407, "China": 0.0131, "Nepal": 0.00357}, "entropy": 0.278}, "clade_membership": {"value": "DENV2/C"}, "region": {"value": "Asia", "confidence": {"Asia": 1.0}, "entropy": 0.00112}}, "branch_attrs": {"mutations": {"nuc": ["C273T", "G651A", "C3453T", "G6603A", "A8214G"]}}, "children": [{"name": "DENV2_MW512465.1", "node_attrs": {"div": 0.0161, "num_date": {"value": 2016.499, "confidence": [2016.499, 2016.499]}, "accession": "DENV2_MW512465.1", "strain": {"value": "MW512465.1"}, "country": {"value": "Singapore", "confidence": {"Singapore": 1.0}, "entropy": -1e-12}, "clade_membership": {"value": "DENV2/C"}, "region": {"value": "Asia", "confidence": {"Asia": 1.0}, "entropy": -1e-12}}, "branch_attrs": {"mutations": {"nuc": ["A13G", "A297G", "C348T", "C1129T", "A1177G", "G1178C", "A1329G", "C1582T", "G1770A", "T1785C", "C1998T", "C2031T", "A2997G", "G3054A", "T3204C", "T3300C", "T3580C", "A3912T", "T3989C", "C4122T", "A4764G", "C4813T", "A4899G", "C4977T", "C5103T", "G5532A", "A5952G", "C6658T", "A6852G", "T6862C", "C7041T", "T7158C", "T7362A", "T7680C", "C7728T", "C7876T", "G7905A", "T7971C", "A8262G", "C8448T", "C8575T", "G8589A", "T8814C", "A8904G", "G9515A", "T9518C", "A9534G", "C9601T", "C9605T", "C9708T", "T10083C"], "E": ["S81A"], "NS2A": ["I171T"], "NS4B": ["F13L"], "NS5": ["P336S", "R649K", "V650A", "T679I"]}, "labels": {"aa": "E: S81A; NS2A: I171T; NS4B: F13L; NS5: P336S, R649K, V650A, T679I"}}}, {"name": "NODE_0001172", "node_attrs": {"div": 0.0143, "num_date": {"value": 2014.833, "confidence": [2014.098, 2015.465]}, "country": {"value": "Nepal", "confidence": {"Nepal": 0.354, "Singapore": 0.333, "Indonesia": 0.27, "China": 0.0186, "Malaysia": 0.00366, "Sri Lanka": 0.00177, "Vietnam": 0.00108}, "entropy": 1.331}, "clade_membership": {"value": "DENV2/C"}, "region": {"value": "Asia", "confidence": {"Asia": 1.0}, "entropy": 0.000926}}, "branch_attrs": {"mutations": {"nuc": ["C393T", "C534T", "C546T", "A1623G", "T1765C", "T3018C", "A4935T", "T5133C", "T5499C", "C5847T", "A6027G", "T6292C", "A6870T", "A6891G", "G7008T", "T7345C", "T7476C", "A7866G", "A8147G", "C8235G", "T8616C", "T8847A", "G8858A", "A8888G", "C9079T", "A9126G", "A9447G", "G9489A", "T9558C", "T10173C", "C10356T", "T10387C"], "NS4B": ["L15F"], "NS5": ["K193R", "G430E", "N440S"]}, "labels": {"aa": "NS4B: L15F; NS5: K193R, G430E, N440S"}}, "children": [{"name": "DENV2_PP152050.1", "node_attrs": {"div": 0.0168, "num_date": {"value": 2019.497, "confidence": [2019.497, 2019.497]}, "accession": "DENV2_PP152050.1", "strain": {"value": "PP152050.1"}, "country": {"value": "Indonesia", "confidence": {"Indonesia": 1.0}, "entropy": -1e-12}, "clade_membership": {"value": "DENV2/C"}, "region": {"value": "Asia", "confidence": {"Asia": 1.0}, "entropy": -1e-12}}, "branch_attrs": {"mutations": {"nuc": ["A216G", "T405C", "C895T", "A1104G", "T1176C", "G3858A", "C3939T", "T4819C", "T5208A", "T5304C", "C6039T", "C6342T", "C6636T", "T6651C", "T6735C", "C8226T", "C8381T", "A8395G", "A8739G", "G8823A", "G9309A", "C9429T", "G9449A", "C9453T", "C10186T"], "NS5": ["T271I", "I276V", "G627E"]}, "labels": {"aa": "NS5: T271I, I276V, G627E"}}}, {"name": "NODE_0001173", "node_attrs": {"div": 0.0158, "num_date": {"value": 2016.336, "confidence": [2015.971, 2016.622]}, "country": {"value": "Nepal", "confidence": {"Nepal": 0.996, "Singapore": 0.00223, "Indonesia": 0.0011}, "entropy": 0.0293}, "clade_membership": {"value": "DENV2/C"}, "region": {"value": "Asia", "confidence": {"Asia": 1.0}, "entropy": 0.000118}}, "branch_attrs": {"mutations": {"nuc": ["T414C", "G1374A", "A1614G", "C2760T", "T3492C", "G3886A", "C4557T", "A5328T", "T5580C", "A7332G", "G8040A", "A8178G", "G8328A", "C8712T", "C9207T"], "NS2A": ["V137I"]}, "labels": {"aa": "NS2A: V137I"}}, "children": [{"name": "DENV2_MW730832.1", "node_attrs": {"div": 0.0167, "num_date": {"value": 2017.497, "confidence": [2017.497, 2017.497]}, "accession": "DENV2_MW730832.1", "strain": {"value": "MW730832.1"}, "country": {"value": "Nepal", "confidence": {"Nepal": 1.0}, "entropy": -1e-12}, "clade_membership": {"value": "DENV2/C"}, "region": {"value": "Asia", "confidence": {"Asia": 1.0}, "entropy": -1e-12}}, "branch_attrs": {"mutations": {"nuc": ["T1353C", "T2472C", "T2481C", "T3453C", "A5536G", "C6292T", "A6603G", "C6720T", "T8799A", "C10173T"], "NS3": ["I339V"]}, "labels": {"aa": "NS3: I339V"}}}, {"name": "NODE_0001174", "node_attrs": {"div": 0.0161, "num_date": {"value": 2016.743, "confidence": [2016.533, 2016.964]}, "country": {"value": "Nepal", "confidence": {"Nepal": 1.0}, "entropy": 2.75e-08}, "clade_membership": {"value": "DENV2/C"}, "region": {"value": "Asia", "confidence": {"Asia": 1.0}, "entropy": 4.19e-08}}, "branch_attrs": {"mutations": {"nuc": ["G1326A", "C3768T", "T4119C", "C6547T"]}}, "children": [{"name": "DENV2_MW730817.1", "node_attrs": {"div": 0.0167, "num_date": {"value": 2017.497, "confidence": [2017.497, 2017.497]}, "accession": "DENV2_MW730817.1", "strain": {"value": "MW730817.1"}, "country": {"value": "Nepal", "confidence": {"Nepal": 1.0}, "entropy": -1e-12}, "clade_membership": {"value": "DENV2/C"}, "region": {"value": "Asia", "confidence": {"Asia": 1.0}, "entropy": -1e-12}}, "branch_attrs": {"mutations": {"nuc": ["T924C", "T2677C", "G3846A", "T5703C", "C5706T", "C7287T"]}}}, {"name": "NODE_0001181", "node_attrs": {"div": 0.0165, "num_date": {"value": 2017.103, "confidence": [2016.916, 2017.231]}, "country": {"value": "Nepal", "confidence": {"Nepal": 1.0}, "entropy": 2.52e-07}, "clade_membership": {"value": "DENV2/C"}, "region": {"value": "Asia", "confidence": {"Asia": 1.0}, "entropy": 1.97e-06}}, "branch_attrs": {"mutations": {"nuc": ["C1251T", "A4470G", "C6360T", "C10606G"]}}, "children": [{"name": "DENV2_MW730828.1", "node_attrs": {"div": 0.0169, "num_date": {"value": 2017.497, "confidence": [2017.497, 2017.497]}, "accession": "DENV2_MW730828.1", "strain": {"value": "MW730828.1"}, "country": {"value": "Nepal", "confidence": {"Nepal": 1.0}, "entropy": -1e-12}, "clade_membership": {"value": "DENV2/C"}, "region": {"value": "Asia", "confidence": {"Asia": 1.0}, "entropy": -1e-12}}, "branch_attrs": {"mutations": {"nuc": ["A946G", "G4923A", "C7018T", "A10336C"], "E": ["I4V"]}, "labels": {"aa": "E: I4V"}}}, {"name": "DENV2_MW730830.1", "node_attrs": {"div": 0.0173, "num_date": {"value": 2017.497, "confidence": [2017.497, 2017.497]}, "accession": "DENV2_MW730830.1", "strain": {"value": "MW730830.1"}, "country": {"value": "Nepal", "confidence": {"Nepal": 1.0}, "entropy": -1e-12}, "clade_membership": {"value": "DENV2/C"}, "region": {"value": "Asia", "confidence": {"Asia": 1.0}, "entropy": -1e-12}}, "branch_attrs": {"mutations": {"nuc": ["T1353C", "C2026T", "C5190T", "A5526G", "C6194T", "A8160G", "A8315G", "A9213G"], "E": ["P364S"], "NS3": ["A558V"], "NS5": ["K249R"]}, "labels": {"aa": "E: P364S; NS3: A558V; NS5: K249R"}}}, {"name": "DENV2_MW730829.1", "node_attrs": {"div": 0.0166, "num_date": {"value": 2017.497, "confidence": [2017.497, 2017.497]}, "accession": "DENV2_MW730829.1", "strain": {"value": "MW730829.1"}, "country": {"value": "Nepal", "confidence": {"Nepal": 1.0}, "entropy": -1e-12}, "clade_membership": {"value": "DENV2/C"}, "region": {"value": "Asia", "confidence": {"Asia": 1.0}, "entropy": -1e-12}}, "branch_attrs": {"mutations": {"nuc": ["A8735G"], "NS5": ["K389R"]}, "labels": {"aa": "NS5: K389R"}}}]}, {"name": "NODE_0000068", "node_attrs": {"div": 0.0161, "num_date": {"value": 2017.018, "confidence": [2016.774, 2017.278]}, "country": {"value": "Nepal", "confidence": {"Nepal": 1.0}, "entropy": 3.88e-05}, "clade_membership": {"value": "DENV2/C"}, "region": {"value": "Asia", "confidence": {"Asia": 1.0}, "entropy": 9.79e-05}}, "branch_attrs": {"mutations": {}}, "children": [{"name": "DENV2_MW730814.1", "node_attrs": {"div": 0.0165, "num_date": {"value": 2017.497, "confidence": [2017.497, 2017.497]}, "accession": "DENV2_MW730814.1", "strain": {"value": "MW730814.1"}, "country": {"value": "Nepal", "confidence": {"Nepal": 1.0}, "entropy": -1e-12}, "clade_membership": {"value": "DENV2/C"}, "region": {"value": "Asia", "confidence": {"Asia": 1.0}, "entropy": -1e-12}}, "branch_attrs": {"mutations": {"nuc": ["T71G", "A704G", "A5536G", "A5961G"], "M": ["E89G"], "NS3": ["I339V"], "pr": ["E89G"]}, "labels": {"aa": "M: E89G; NS3: I339V; pr: E89G"}}}, {"name": "NODE_0000069", "node_attrs": {"div": 0.0161, "num_date": {"value": 2017.38, "confidence": [2017.13, 2017.477]}, "country": {"value": "Nepal", "confidence": {"Nepal": 1.0}, "entropy": 3.89e-05}, "clade_membership": {"value": "DENV2/C"}, "region": {"value": "Asia", "confidence": {"Asia": 1.0}, "entropy": 9.93e-05}}, "branch_attrs": {"mutations": {}}, "children": [{"name": "DENV2_MW730823.1", "node_attrs": {"div": 0.0162, "num_date": {"value": 2017.497, "confidence": [2017.497, 2017.497]}, "accession": "DENV2_MW730823.1", "strain": {"value": "MW730823.1"}, "country": {"value": "Nepal", "confidence": {"Nepal": 1.0}, "entropy": -1e-12}, "clade_membership": {"value": "DENV2/C"}, "region": {"value": "Asia", "confidence": {"Asia": 1.0}, "entropy": -1e-12}}, "branch_attrs": {"mutations": {"nuc": ["A5136T"]}}}, {"name": "NODE_0000070", "node_attrs": {"div": 0.0161, "num_date": {"value": 2017.489, "confidence": [2017.361, 2017.497]}, "country": {"value": "Nepal", "confidence": {"Nepal": 1.0}, "entropy": 3.89e-05}, "clade_membership": {"value": "DENV2/C"}, "region": {"value": "Asia", "confidence": {"Asia": 1.0}, "entropy": 9.93e-05}}, "branch_attrs": {"mutations": {}}, "children": [{"name": "DENV2_MW730824.1", "node_attrs": {"div": 0.0161, "num_date": {"value": 2017.497, "confidence": [2017.497, 2017.497]}, "accession": "DENV2_MW730824.1", "strain": {"value": "MW730824.1"}, "country": {"value": "Nepal", "confidence": {"Nepal": 1.0}, "entropy": -1e-12}, "clade_membership": {"value": "DENV2/C"}, "region": {"value": "Asia", "confidence": {"Asia": 1.0}, "entropy": -1e-12}}, "branch_attrs": {"mutations": {}}}, {"name": "NODE_0000071", "node_attrs": {"div": 0.0161, "num_date": {"value": 2017.864, "confidence": [2017.599, 2017.864]}, "country": {"value": "Nepal", "confidence": {"Nepal": 1.0}, "entropy": 3.88e-05}, "clade_membership": {"value": "DENV2/C"}, "region": {"value": "Asia", "confidence": {"Asia": 1.0}, "entropy": 9.79e-05}}, "branch_attrs": {"mutations": {}}, "children": [{"name": "DENV2_PP152366.1", "node_attrs": {"div": 0.0161, "num_date": {"value": 2017.889, "confidence": [2017.889, 2017.889]}, "accession": "DENV2_PP152366.1", "strain": {"value": "PP152366.1"}, "country": {"value": "Nepal", "confidence": {"Nepal": 1.0}, "entropy": -1e-12}, "clade_membership": {"value": "DENV2/C"}, "region": {"value": "Asia", "confidence": {"Asia": 1.0}, "entropy": -1e-12}}, "branch_attrs": {"mutations": {}}}, {"name": "DENV2_PP152367.1", "node_attrs": {"div": 0.0161, "num_date": {"value": 2017.864, "confidence": [2017.864, 2017.864]}, "accession": "DENV2_PP152367.1", "strain": {"value": "PP152367.1"}, "country": {"value": "Nepal", "confidence": {"Nepal": 1.0}, "entropy": -1e-12}, "clade_membership": {"value": "DENV2/C"}, "region": {"value": "Asia", "confidence": {"Asia": 1.0}, "entropy": -1e-12}}, "branch_attrs": {"mutations": {}}}]}]}]}]}, {"name": "NODE_0001183", "node_attrs": {"div": 0.0162, "num_date": {"value": 2016.882, "confidence": [2016.717, 2017.041]}, "country": {"value": "Nepal", "confidence": {"Nepal": 1.0}, "entropy": 1.83e-09}, "clade_membership": {"value": "DENV2/C"}, "region": {"value": "Asia", "confidence": {"Asia": 1.0}, "entropy": 4.18e-08}}, "branch_attrs": {"mutations": {"nuc": ["A10336C"]}}, "children": [{"name": "DENV2_MW730839.1", "node_attrs": {"div": 0.017, "num_date": {"value": 2017.497, "confidence": [2017.497, 2017.497]}, "accession": "DENV2_MW730839.1", "strain": {"value": "MW730839.1"}, "country": {"value": "Nepal", "confidence": {"Nepal": 1.0}, "entropy": -1e-12}, "clade_membership": {"value": "DENV2/C"}, "region": {"value": "Asia", "confidence": {"Asia": 1.0}, "entropy": -1e-12}}, "branch_attrs": {"mutations": {"nuc": ["T1926C", "T2442C", "C3822T", "G5544A", "T6555C", "T7162C", "C8751T", "A9958T"], "NS5": ["I797L"]}, "labels": {"aa": "NS5: I797L"}}}, {"name": "NODE_0001185", "node_attrs": {"div": 0.0163, "num_date": {"value": 2017.417, "confidence": [2017.195, 2017.49]}, "country": {"value": "Nepal", "confidence": {"Nepal": 1.0}, "entropy": 3.86e-05}, "clade_membership": {"value": "DENV2/C"}, "region": {"value": "Asia", "confidence": {"Asia": 1.0}, "entropy": 9.65e-05}}, "branch_attrs": {"mutations": {"nuc": ["A5536G"], "NS3": ["I339V"]}, "labels": {"aa": "NS3: I339V"}}, "children": [{"name": "DENV2_MW730815.1", "node_attrs": {"div": 0.0163, "num_date": {"value": 2017.497, "confidence": [2017.497, 2017.497]}, "accession": "DENV2_MW730815.1", "strain": {"value": "MW730815.1"}, "country": {"value": "Nepal", "confidence": {"Nepal": 1.0}, "entropy": -1e-12}, "clade_membership": {"value": "DENV2/C"}, "region": {"value": "Asia", "confidence": {"Asia": 1.0}, "entropy": -1e-12}}, "branch_attrs": {"mutations": {}}}, {"name": "DENV2_MW730816.1", "node_attrs": {"div": 0.0164, "num_date": {"value": 2017.497, "confidence": [2017.497, 2017.497]}, "accession": "DENV2_MW730816.1", "strain": {"value": "MW730816.1"}, "country": {"value": "Nepal", "confidence": {"Nepal": 1.0}, "entropy": -1e-12}, "clade_membership": {"value": "DENV2/C"}, "region": {"value": "Asia", "confidence": {"Asia": 1.0}, "entropy": -1e-12}}, "branch_attrs": {"mutations": {"nuc": ["C9792T"]}}}]}, {"name": "NODE_0001187", "node_attrs": {"div": 0.0164, "num_date": {"value": 2017.3, "confidence": [2017.095, 2017.431]}, "country": {"value": "Nepal", "confidence": {"Nepal": 1.0}, "entropy": 3.86e-05}, "clade_membership": {"value": "DENV2/C"}, "region": {"value": "Asia", "confidence": {"Asia": 1.0}, "entropy": 9.65e-05}}, "branch_attrs": {"mutations": {"nuc": ["A861G", "A3336G"]}}, "children": [{"name": "DENV2_MW730822.1", "node_attrs": {"div": 0.0164, "num_date": {"value": 2017.497, "confidence": [2017.497, 2017.497]}, "accession": "DENV2_MW730822.1", "strain": {"value": "MW730822.1"}, "country": {"value": "Nepal", "confidence": {"Nepal": 1.0}, "entropy": -1e-12}, "clade_membership": {"value": "DENV2/C"}, "region": {"value": "Asia", "confidence": {"Asia": 1.0}, "entropy": -1e-12}}, "branch_attrs": {"mutations": {}}}, {"name": "DENV2_MW730821.1", "node_attrs": {"div": 0.0167, "num_date": {"value": 2017.497, "confidence": [2017.497, 2017.497]}, "accession": "DENV2_MW730821.1", "strain": {"value": "MW730821.1"}, "country": {"value": "Nepal", "confidence": {"Nepal": 1.0}, "entropy": -1e-12}, "clade_membership": {"value": "DENV2/C"}, "region": {"value": "Asia", "confidence": {"Asia": 1.0}, "entropy": -1e-12}}, "branch_attrs": {"mutations": {"nuc": ["A495G", "A5032G", "C10336A"], "NS3": ["S171G"]}, "labels": {"aa": "NS3: S171G"}}}]}, {"name": "NODE_0001188", "node_attrs": {"div": 0.0163, "num_date": {"value": 2016.98, "confidence": [2016.839, 2017.116]}, "country": {"value": "Nepal", "confidence": {"Nepal": 1.0}, "entropy": 2.53e-07}, "clade_membership": {"value": "DENV2/C"}, "region": {"value": "Asia", "confidence": {"Asia": 1.0}, "entropy": 2e-06}}, "branch_attrs": {"mutations": {"nuc": ["A495G"]}}, "children": [{"name": "DENV2_MW730831.1", "node_attrs": {"div": 0.0171, "num_date": {"value": 2017.497, "confidence": [2017.497, 2017.497]}, "accession": "DENV2_MW730831.1", "strain": {"value": "MW730831.1"}, "country": {"value": "Nepal", "confidence": {"Nepal": 1.0}, "entropy": -1e-12}, "clade_membership": {"value": "DENV2/C"}, "region": {"value": "Asia", "confidence": {"Asia": 1.0}, "entropy": -1e-12}}, "branch_attrs": {"mutations": {"nuc": ["T945C", "C3789T", "A4401G", "A5493T", "C5508T", "G6057A", "T6717C", "C8067T"]}}}, {"name": "NODE_0001190", "node_attrs": {"div": 0.0165, "num_date": {"value": 2017.38, "confidence": [2017.195, 2017.467]}, "country": {"value": "Nepal", "confidence": {"Nepal": 1.0}, "entropy": 3.86e-05}, "clade_membership": {"value": "DENV2/C"}, "region": {"value": "Asia", "confidence": {"Asia": 1.0}, "entropy": 9.66e-05}}, "branch_attrs": {"mutations": {"nuc": ["G1932A", "T5595C"]}}, "children": [{"name": "DENV2_MW730826.1", "node_attrs": {"div": 0.0166, "num_date": {"value": 2017.497, "confidence": [2017.497, 2017.497]}, "accession": "DENV2_MW730826.1", "strain": {"value": "MW730826.1"}, "country": {"value": "Nepal", "confidence": {"Nepal": 1.0}, "entropy": -1e-12}, "clade_membership": {"value": "DENV2/C"}, "region": {"value": "Asia", "confidence": {"Asia": 1.0}, "entropy": -1e-12}}, "branch_attrs": {"mutations": {"nuc": ["C8628T"]}}}, {"name": "DENV2_MW730825.1", "node_attrs": {"div": 0.0166, "num_date": {"value": 2017.497, "confidence": [2017.497, 2017.497]}, "accession": "DENV2_MW730825.1", "strain": {"value": "MW730825.1"}, "country": {"value": "Nepal", "confidence": {"Nepal": 1.0}, "entropy": -1e-12}, "clade_membership": {"value": "DENV2/C"}, "region": {"value": "Asia", "confidence": {"Asia": 1.0}, "entropy": -1e-12}}, "branch_attrs": {"mutations": {"nuc": ["T7680C"]}}}]}, {"name": "NODE_0001191", "node_attrs": {"div": 0.0166, "num_date": {"value": 2017.187, "confidence": [2017.067, 2017.329]}, "country": {"value": "Nepal", "confidence": {"Nepal": 1.0}, "entropy": 2.53e-07}, "clade_membership": {"value": "DENV2/C"}, "region": {"value": "Asia", "confidence": {"Asia": 1.0}, "entropy": 2e-06}}, "branch_attrs": {"mutations": {"nuc": ["C5706T", "A9503C", "G10254A"], "NS5": ["N645T"]}, "labels": {"aa": "NS5: N645T"}}, "children": [{"name": "DENV2_MW730827.1", "node_attrs": {"div": 0.0167, "num_date": {"value": 2017.497, "confidence": [2017.497, 2017.497]}, "accession": "DENV2_MW730827.1", "strain": {"value": "MW730827.1"}, "country": {"value": "Nepal", "confidence": {"Nepal": 1.0}, "entropy": -1e-12}, "clade_membership": {"value": "DENV2/C"}, "region": {"value": "Asia", "confidence": {"Asia": 1.0}, "entropy": -1e-12}}, "branch_attrs": {"mutations": {"nuc": ["T3201C"]}}}, {"name": "DENV2_MW730819.1", "node_attrs": {"div": 0.017, "num_date": {"value": 2017.497, "confidence": [2017.497, 2017.497]}, "accession": "DENV2_MW730819.1", "strain": {"value": "MW730819.1"}, "country": {"value": "Nepal", "confidence": {"Nepal": 1.0}, "entropy": -1e-12}, "clade_membership": {"value": "DENV2/C"}, "region": {"value": "Asia", "confidence": {"Asia": 1.0}, "entropy": -1e-12}}, "branch_attrs": {"mutations": {"nuc": ["C840T", "G3243A", "A4515G", "T9518C"], "NS5": ["V650A"]}, "labels": {"aa": "NS5: V650A"}}}, {"name": "NODE_0001193", "node_attrs": {"div": 0.0167, "num_date": {"value": 2017.308, "confidence": [2017.183, 2017.409]}, "country": {"value": "Nepal", "confidence": {"Nepal": 1.0}, "entropy": 3.86e-05}, "clade_membership": {"value": "DENV2/C"}, "region": {"value": "Asia", "confidence": {"Asia": 1.0}, "entropy": 9.66e-05}}, "branch_attrs": {"mutations": {"nuc": ["C10336A"]}}, "children": [{"name": "DENV2_MW730820.1", "node_attrs": {"div": 0.017, "num_date": {"value": 2017.497, "confidence": [2017.497, 2017.497]}, "accession": "DENV2_MW730820.1", "strain": {"value": "MW730820.1"}, "country": {"value": "Nepal", "confidence": {"Nepal": 1.0}, "entropy": -1e-12}, "clade_membership": {"value": "DENV2/C"}, "region": {"value": "Asia", "confidence": {"Asia": 1.0}, "entropy": -1e-12}}, "branch_attrs": {"mutations": {"nuc": ["G3243A", "C9708T", "A10331G"]}}}, {"name": "DENV2_MW730818.1", "node_attrs": {"div": 0.0169, "num_date": {"value": 2017.497, "confidence": [2017.497, 2017.497]}, "accession": "DENV2_MW730818.1", "strain": {"value": "MW730818.1"}, "country": {"value": "Nepal", "confidence": {"Nepal": 1.0}, "entropy": -1e-12}, "clade_membership": {"value": "DENV2/C"}, "region": {"value": "Asia", "confidence": {"Asia": 1.0}, "entropy": -1e-12}}, "branch_attrs": {"mutations": {"nuc": ["C9801T", "G10313A"]}}}]}]}]}]}]}]}]}]}]}]}]}]}]}]}]}, {"name": "NODE_0001101", "node_attrs": {"div": 0.00178, "num_date": {"value": 1997.13, "confidence": [1996.6, 1997.768]}, "country": {"value": "Singapore", "confidence": {"Singapore": 0.987, "Indonesia": 0.00525, "China": 0.00401, "USA": 0.00196}, "entropy": 0.0897}, "clade_membership": {"value": "DENV2/C"}, "region": {"value": "Asia", "confidence": {"Asia": 0.99, "North America": 0.00931}, "entropy": 0.0561}}, "branch_attrs": {"mutations": {"nuc": ["T591C", "C684T", "A2883G", "T5848C", "A9210G"]}}, "children": [{"name": "DENV2_HM488257.1", "node_attrs": {"div": 0.00545, "num_date": {"value": 2001.497, "confidence": [2001.497, 2001.497]}, "accession": "DENV2_HM488257.1", "strain": {"value": "HM488257.1"}, "country": {"value": "USA", "confidence": {"USA": 1.0}, "entropy": -1e-12}, "clade_membership": {"value": "DENV2/C"}, "region": {"value": "North America", "confidence": {"North America": 1.0}, "entropy": -1e-12}}, "branch_attrs": {"mutations": {"nuc": ["T405C", "T445C", "T648C", "C683T", "C1002T", "G1077A", "C1230T", "G1920A", "A2074G", "C2187T", "T3737A", "C3763T", "G3780A", "G3997A", "A4116G", "C4524T", "T4932C", "A5139G", "T5259C", "A5328G", "G5841T", "A5916G", "A6270G", "T7449C", "C7557T", "A7612C", "A8757G", "T8814C", "G9070A", "C9117T", "T9479C", "A9503C", "T9561C", "T9741C", "C9783T", "A9984G", "G10137A", "A10260G", "A10332G"], "E": ["I380V"], "M": ["A82V"], "NS2A": ["F87Y", "V174M"], "NS5": ["N15H", "E501K", "V637A", "N645T"], "pr": ["A82V"]}, "labels": {"aa": "E: I380V; M: A82V; NS2A: F87Y, V174M; NS5: N15H, E501K, V637A, N645T; pr: A82V"}}}, {"name": "NODE_0001094", "node_attrs": {"div": 0.00384, "num_date": {"value": 1999.247, "confidence": [1998.631, 1999.862]}, "country": {"value": "Singapore", "confidence": {"Singapore": 0.986, "Indonesia": 0.0118, "China": 0.00136}, "entropy": 0.0819}, "clade_membership": {"value": "DENV2/C"}, "region": {"value": "Asia", "confidence": {"Asia": 1.0}, "entropy": 0.00191}}, "branch_attrs": {"mutations": {"nuc": ["T540C", "C1506A", "C1791T", "T2442C", "G2577A", "T3012C", "G3549A", "A3723G", "C4425G", "T4641C", "C5037T", "T5046C", "T5976C", "G6069C", "C6684T", "A7080G", "A7707G", "G7746A", "T7959C", "T8310C", "G9297A", "A10390G"]}}, "children": [{"name": "NODE_0001095", "node_attrs": {"div": 0.0045, "num_date": {"value": 2000.055, "confidence": [1999.4, 2000.66]}, "country": {"value": "Singapore", "confidence": {"Singapore": 0.797, "Indonesia": 0.176, "Brunei": 0.0164, "China": 0.0058, "Malaysia": 0.0011}, "entropy": 0.629}, "clade_membership": {"value": "DENV2/C"}, "region": {"value": "Asia", "confidence": {"Asia": 1.0}, "entropy": 0.000382}}, "branch_attrs": {"mutations": {"nuc": ["A418G", "A1314G", "A2673G", "A3438G", "C4886T", "T6768C", "T9264C"], "C": ["M108V"], "NS3": ["T122I"]}, "labels": {"aa": "C: M108V; NS3: T122I"}}, "children": [{"name": "NODE_0001096", "node_attrs": {"div": 0.00741, "num_date": {"value": 2003.752, "confidence": [2003.071, 2004.108]}, "country": {"value": "Brunei", "confidence": {"Brunei": 0.997, "Singapore": 0.00183}, "entropy": 0.0258}, "clade_membership": {"value": "DENV2/C"}, "region": {"value": "Asia", "confidence": {"Asia": 1.0}, "entropy": 0.000358}}, "branch_attrs": {"mutations": {"nuc": ["G18C", "T360C", "C540T", "T1047C", "A1452T", "T2049C", "C2697T", "C3690T", "C3726T", "G3855A", "A4227G", "A4348T", "A5280G", "C5508T", "T5703C", "C5847T", "G5902A", "T6501C", "C6621T", "T6653C", "C6876T", "C8172T", "C8484T", "T8925C", "A9378G", "A9459G", "T9512C", "T9811C", "G10706A", "T10707A", "T10708G"], "E": ["E172D"], "NS2B": ["I73F"], "NS3": ["V461I"], "NS4A": ["I93T"], "NS5": ["V648A"]}, "labels": {"aa": "E: E172D; NS2B: I73F; NS3: V461I; NS4A: I93T; NS5: V648A"}}, "children": [{"name": "DENV2_EU179858.1", "node_attrs": {"div": 0.00947, "num_date": {"value": 2005.497, "confidence": [2005.497, 2005.497]}, "accession": "DENV2_EU179858.1", "strain": {"value": "EU179858.1"}, "country": {"value": "Brunei", "confidence": {"Brunei": 1.0}, "entropy": -1e-12}, "clade_membership": {"value": "DENV2/C"}, "region": {"value": "Asia", "confidence": {"Asia": 1.0}, "entropy": -1e-12}}, "branch_attrs": {"mutations": {"nuc": ["C546T", "A3520T", "T3521G", "G3523C", "C3524A", "A3525T", "T4063C", "C5355T", "G6603A", "G7960C", "G7977C", "A7980C", "A7993C", "G8048C", "A8056C", "A8092C", "A8095C", "A8136C", "A8162C", "A8212C", "A10707G", "G10709A"], "NS2A": ["M15W", "A16H"], "NS5": ["D131H", "T142P", "R160P", "N175H", "T176P", "Q198P", "T215P"]}, "labels": {"aa": "NS2A: M15W, A16H; NS5: D131H, T142P, R160P, N175H, T176P, Q198P, T215P"}}}, {"name": "DENV2_EU179857.1", "node_attrs": {"div": 0.00825, "num_date": {"value": 2005.497, "confidence": [2005.497, 2005.497]}, "accession": "DENV2_EU179857.1", "strain": {"value": "EU179857.1"}, "country": {"value": "Brunei", "confidence": {"Brunei": 1.0}, "entropy": -1e-12}, "clade_membership": {"value": "DENV2/C"}, "region": {"value": "Asia", "confidence": {"Asia": 1.0}, "entropy": -1e-12}}, "branch_attrs": {"mutations": {"nuc": ["T1791C", "C2067T", "T2794C", "G3831A", "A5526T", "G8040T", "A8076C", "G8218C", "C10353G"], "NS1": ["S125P"], "NS3": ["E335D"], "NS5": ["E157D", "E169D", "E217Q"]}, "labels": {"aa": "NS1: S125P; NS3: E335D; NS5: E157D, E169D, E217Q"}}}]}, {"name": "NODE_0001097", "node_attrs": {"div": 0.00515, "num_date": {"value": 2000.821, "confidence": [2000.188, 2001.583]}, "country": {"value": "Singapore", "confidence": {"Singapore": 0.605, "Indonesia": 0.387, "China": 0.00404, "Brunei": 0.0016}, "entropy": 0.719}, "clade_membership": {"value": "DENV2/C"}, "region": {"value": "Asia", "confidence": {"Asia": 1.0}, "entropy": 0.000968}}, "branch_attrs": {"mutations": {"nuc": ["T882C", "C4122T", "G4290A", "C5538T", "T6448C", "G6474A", "T7122C"]}}, "children": [{"name": "NODE_0001098", "node_attrs": {"div": 0.00853, "num_date": {"value": 2004.181, "confidence": [2003.366, 2004.717]}, "country": {"value": "Singapore", "confidence": {"Singapore": 0.58, "Indonesia": 0.41, "China": 0.00652, "Malaysia": 0.00103}, "entropy": 0.744}, "clade_membership": {"value": "DENV2/C"}, "region": {"value": "Asia", "confidence": {"Asia": 1.0}, "entropy": 0.00336}}, "branch_attrs": {"mutations": {"nuc": ["G682A", "T880C", "C1102T", "T1185C", "C1350T", "G1548A", "T2677C", "C2919T", "T2958C", "C2970T", "T4063C", "G4149A", "T4188C", "C4257T", "T4968A", "C5296T", "A5298G", "C5385T", "C6144T", "T6249C", "C6456T", "A6459G", "T6606C", "C6789T", "C6798T", "A7194C", "G7749A", "C7876T", "G9090A", "A9140G", "T9402C", "T9479C", "C9759T", "G10301A", "T10387C", "A10577G"], "M": ["A82T", "Y148H"], "NS5": ["K524R", "V637A"], "pr": ["A82T"]}, "labels": {"aa": "M: A82T, Y148H; NS5: K524R, V637A; pr: A82T"}}, "children": [{"name": "DENV2_MW512368.1", "node_attrs": {"div": 0.0102, "num_date": {"value": 2011.497, "confidence": [2011.497, 2011.497]}, "accession": "DENV2_MW512368.1", "strain": {"value": "MW512368.1"}, "country": {"value": "Singapore", "confidence": {"Singapore": 1.0}, "entropy": -1e-12}, "clade_membership": {"value": "DENV2/C"}, "region": {"value": "Asia", "confidence": {"Asia": 1.0}, "entropy": -1e-12}}, "branch_attrs": {"mutations": {"nuc": ["A13G", "C14T", "T504C", "T726C", "A1357G", "A1449G", "A1544G", "A2263T", "G3739A", "G5550A", "T5877C", "T6775C", "T6879C", "C8118T", "A8367G", "C8548T", "C8571A", "C10054T"], "E": ["I141V", "N203S", "I443F"], "NS2A": ["A88T"], "NS5": ["P829S"]}, "labels": {"aa": "E: I141V, N203S, I443F; NS2A: A88T; NS5: P829S"}}}, {"name": "DENV2_KU509268.1", "node_attrs": {"div": 0.0172, "num_date": {"value": 2009.497, "confidence": [2009.497, 2009.497]}, "accession": "DENV2_KU509268.1", "strain": {"value": "KU509268.1"}, "country": {"value": "Indonesia", "confidence": {"Indonesia": 1.0}, "entropy": -1e-12}, "clade_membership": {"value": "DENV2/C"}, "region": {"value": "Asia", "confidence": {"Asia": 1.0}, "entropy": -1e-12}}, "branch_attrs": {"mutations": {"nuc": ["C459T", "T2395C", "T2400C", "T2401C", "T2408C", "G2418A", "C2421T", "C2451T", "A2462G", "T2478C", "T2481C", "C2484T", "C2490T", "G2496A", "C2517T", "C2898T", "A2907T", "C3717T", "C3720T", "G3723A", "C3726T", "G4425C", "A4521G", "C4524T", "A4530T", "T4551C", "T4557A", "G4562A", "G4566A", "T4590C", "G4602A", "A4604G", "A4614T", "G4623T", "C4629T", "A4703G", "A4713G", "A4722T", "G4731A", "C4734T", "T4786C", "A4854G", "C4860T", "T4863A", "C4864A", "T4869C", "T4875C", "T4881C", "T4886C", "A5136G", "T5340A", "T5565C", "G5568A", "T5574C", "T5583A", "A5586G", "C5643T", "T6507C", "C6695T", "T7169C", "C7583A", "T7618C", "G8035A", "T8037A", "G8040A", "A8064C", "C8079T", "G8082C", "C8083T", "T8101A", "T8115C", "C8132T", "T8139C", "G8157A", "C8158T", "T8181C", "A8207T", "T8208C", "A8214G", "C8217T", "T8241C", "T8242A", "C8431A", "C9342T", "T9369C", "G9627A", "A9835G", "G9852T", "G10390A", "T10540C"], "E": ["V491A"], "NS1": ["K14R"], "NS3": ["G14E", "K28R", "K61R", "W89R", "L115I", "I122T", "F354L"], "NS4A": ["A107V"], "NS4B": ["V115A"], "NS5": ["T5K", "V156I", "W171C", "F178I", "P188L", "N213I", "S225T", "H288N", "K756E", "M761I"]}, "labels": {"aa": "E: V491A; NS1: K14R; NS3: G14E, K28R, K61R, W89R, L115I, I122T, F354L; NS4A: A107V; NS4B: V115A; NS5: T5K, V156I, W171C, F178I, P188L, N213I, S225T, H288N, K756E, M761I"}}}]}, {"name": "NODE_0001099", "node_attrs": {"div": 0.00872, "num_date": {"value": 2006.904, "confidence": [2006.43, 2007.185]}, "country": {"value": "Indonesia", "confidence": {"Indonesia": 0.998, "Singapore": 0.00187}, "entropy": 0.0157}, "clade_membership": {"value": "DENV2/C"}, "region": {"value": "Asia", "confidence": {"Asia": 1.0}, "entropy": 0.00038}}, "branch_attrs": {"mutations": {"nuc": ["T411C", "G801A", "T945C", "C1008T", "A1329G", "T1339C", "C1479T", "T1668C", "T1983C", "T2298C", "C2319T", "C2523T", "T3327C", "C3453T", "C3471T", "G3657A", "G3774A", "A4548G", "A4899G", "G5544A", "C5696T", "C6165T", "G6258A", "C6720A", "T6786C", "C6893T", "C7035T", "A7401G", "T7404C", "C7524T", "C8292T", "T8389C", "A8673G", "C8967T", "A9257G", "T9345C", "T9512C", "A10424G"], "NS3": ["S392F"], "NS4B": ["P23L"], "NS5": ["K563R", "V648A"]}, "labels": {"aa": "NS3: S392F; NS4B: P23L; NS5: K563R, V648A"}}, "children": [{"name": "DENV2_KC762668.1", "node_attrs": {"div": 0.00975, "num_date": {"value": 2008.193, "confidence": [2008.193, 2008.193]}, "accession": "DENV2_KC762668.1", "strain": {"value": "KC762668.1"}, "country": {"value": "Indonesia", "confidence": {"Indonesia": 1.0}, "entropy": -1e-12}, "clade_membership": {"value": "DENV2/C"}, "region": {"value": "Asia", "confidence": {"Asia": 1.0}, "entropy": -1e-12}}, "branch_attrs": {"mutations": {"nuc": ["G1426A", "A4530G", "C4813T", "G6339A", "G6495A", "T7179C", "T7393C", "G8583A", "C9889T", "C10140T", "C10713A"], "E": ["V164I"]}, "labels": {"aa": "E: V164I"}}}, {"name": "NODE_0001100", "node_attrs": {"div": 0.00891, "num_date": {"value": 2007.269, "confidence": [2007.006, 2007.449]}, "country": {"value": "Indonesia", "confidence": {"Indonesia": 1.0}, "entropy": 0.00043}, "clade_membership": {"value": "DENV2/C"}, "region": {"value": "Asia", "confidence": {"Asia": 1.0}, "entropy": 0.000102}}, "branch_attrs": {"mutations": {"nuc": ["C2322T", "C2325T"]}}, "children": [{"name": "DENV2_KC762670.1", "node_attrs": {"div": 0.00909, "num_date": {"value": 2007.944, "confidence": [2007.944, 2007.944]}, "accession": "DENV2_KC762670.1", "strain": {"value": "KC762670.1"}, "country": {"value": "Indonesia", "confidence": {"Indonesia": 1.0}, "entropy": -1e-12}, "clade_membership": {"value": "DENV2/C"}, "region": {"value": "Asia", "confidence": {"Asia": 1.0}, "entropy": -1e-12}}, "branch_attrs": {"mutations": {"nuc": ["A1050G", "T8289C"]}}}, {"name": "DENV2_KC762669.1", "node_attrs": {"div": 0.00919, "num_date": {"value": 2007.541, "confidence": [2007.541, 2007.541]}, "accession": "DENV2_KC762669.1", "strain": {"value": "KC762669.1"}, "country": {"value": "Indonesia", "confidence": {"Indonesia": 1.0}, "entropy": -1e-12}, "clade_membership": {"value": "DENV2/C"}, "region": {"value": "Asia", "confidence": {"Asia": 1.0}, "entropy": -1e-12}}, "branch_attrs": {"mutations": {"nuc": ["A810G", "C10277A", "G10424A"]}}}]}]}]}]}, {"name": "NODE_0001082", "node_attrs": {"div": 0.0059, "num_date": {"value": 2001.433, "confidence": [2000.924, 2002.426]}, "country": {"value": "Singapore", "confidence": {"Singapore": 0.997, "Indonesia": 0.00318}, "entropy": 0.0241}, "clade_membership": {"value": "DENV2/C"}, "region": {"value": "Asia", "confidence": {"Asia": 1.0}, "entropy": 0.00045}}, "branch_attrs": {"mutations": {"nuc": ["T423C", "C459T", "C2916T", "C3270T", "C3546T", "T4225C", "C4629A", "C6048T", "C6153T", "T6385C", "G6468A", "G6645A", "T7143C", "C7686T", "C8118T", "A8331G", "G8667A", "T9552C", "T9630C", "A9744G", "G9861A", "A10092G"]}}, "children": [{"name": "NODE_0001083", "node_attrs": {"div": 0.00806, "num_date": {"value": 2005.292, "confidence": [2004.531, 2006.05]}, "country": {"value": "Singapore", "confidence": {"Singapore": 0.999, "Malaysia": 0.00108}, "entropy": 0.0103}, "clade_membership": {"value": "DENV2/C"}, "region": {"value": "Asia", "confidence": {"Asia": 1.0}, "entropy": 0.000348}}, "branch_attrs": {"mutations": {"nuc": ["A13G", "C14T", "G919A", "A1242G", "G1770A", "C2307T", "T2682C", "C2892T", "C3039A", "T3120C", "T4206C", "A4515G", "C5130T", "T5559A", "C5688T", "T5695A", "C7113T", "T7467C", "A9039T", "C9207T", "C9471T", "T9558C", "T10023C"], "M": ["V161I"], "NS3": ["S392T"]}, "labels": {"aa": "M: V161I; NS3: S392T"}}, "children": [{"name": "NODE_0001084", "node_attrs": {"div": 0.00862, "num_date": {"value": 2006.261, "confidence": [2005.538, 2007.223]}, "country": {"value": "Singapore", "confidence": {"Singapore": 0.999}, "entropy": 0.0119}, "clade_membership": {"value": "DENV2/C"}, "region": {"value": "Asia", "confidence": {"Asia": 1.0}, "entropy": 0.00202}}, "branch_attrs": {"mutations": {"nuc": ["T918C", "C3532T", "G6603A", "T7110C", "C7978T", "G8832T"], "NS5": ["P137S"]}, "labels": {"aa": "NS5: P137S"}}, "children": [{"name": "DENV2_MW512402.1", "node_attrs": {"div": 0.0126, "num_date": {"value": 2013.497, "confidence": [2013.497, 2013.497]}, "accession": "DENV2_MW512402.1", "strain": {"value": "MW512402.1"}, "country": {"value": "Singapore", "confidence": {"Singapore": 1.0}, "entropy": -1e-12}, "clade_membership": {"value": "DENV2/C"}, "region": {"value": "Asia", "confidence": {"Asia": 1.0}, "entropy": -1e-12}}, "branch_attrs": {"mutations": {"nuc": ["C232T", "G246A", "T483C", "C568T", "C681T", "C1555T", "C2247T", "A2557G", "C2559T", "A2702G", "C2821T", "T3081C", "T4119C", "C4212T", "T4254C", "G4482A", "A4656G", "T4716A", "C4774T", "A4999G", "G5205C", "G5271A", "G5868A", "T6183C", "T6471C", "A6607G", "T6948C", "A7090G", "A7164G", "T7224C", "T7383C", "T7431A", "G7569A", "G7590A", "C8156T", "G8157A", "G8256A", "A8427G", "C8820T", "T9732C", "T9741G", "T10387C"], "NS1": ["I46V", "K94R", "L134F"], "NS3": ["T160A"], "NS4A": ["I78V"], "NS4B": ["I89V"], "NS5": ["A196V"]}, "labels": {"aa": "NS1: I46V, K94R, L134F; NS3: T160A; NS4A: I78V; NS4B: I89V; NS5: A196V"}}}, {"name": "DENV2_MW512403.1", "node_attrs": {"div": 0.0143, "num_date": {"value": 2013.497, "confidence": [2013.497, 2013.497]}, "accession": "DENV2_MW512403.1", "strain": {"value": "MW512403.1"}, "country": {"value": "Singapore", "confidence": {"Singapore": 1.0}, "entropy": -1e-12}, "clade_membership": {"value": "DENV2/C"}, "region": {"value": "Asia", "confidence": {"Asia": 1.0}, "entropy": -1e-12}}, "branch_attrs": {"mutations": {"nuc": ["A655G", "T942A", "T1047C", "A1080G", "G1497A", "A1590G", "G1740A", "C1810T", "C2012T", "T2073A", "G2547A", "T2586C", "T2616C", "C2731T", "A2786G", "G3277A", "T3300C", "G3528A", "G4121A", "C4277T", "T4278C", "G4824A", "C4944T", "G5646A", "A5670C", "T5721C", "C5805T", "G5841T", "T5877A", "C6157T", "A6309G", "C6384T", "A6652G", "T7048C", "T7476C", "C7542T", "G7755A", "C7764T", "T8181A", "C8310T", "A8735G", "C8766T", "C8793T", "G8841A", "C8988T", "C9075T", "T9561C", "C9708T", "C9966A", "C10047T", "G10071A", "T10117C", "C10185T", "A10233G", "G10241A", "A10331G", "T10369C", "T10398C", "T10407C", "A10413G"], "E": ["T359I"], "M": ["T73A"], "NS1": ["K122R", "V286M"], "NS2A": ["S215N"], "NS2B": ["A49V"], "NS4A": ["I93V"], "NS5": ["K389R", "R891K"], "pr": ["T73A"]}, "labels": {"aa": "E: T359I; M: T73A; NS1: K122R, V286M; NS2A: S215N; NS2B: A49V; NS4A: I93V; NS5: K389R, R891K; pr: T73A"}}}]}, {"name": "NODE_0001085", "node_attrs": {"div": 0.009, "num_date": {"value": 2006.709, "confidence": [2006.012, 2007.307]}, "country": {"value": "Singapore", "confidence": {"Singapore": 0.983, "Malaysia": 0.0164}, "entropy": 0.0872}, "clade_membership": {"value": "DENV2/C"}, "region": {"value": "Asia", "confidence": {"Asia": 1.0}, "entropy": 0.000171}}, "branch_attrs": {"mutations": {"nuc": ["C681A", "A810G", "T813C", "C2067T", "A2673G", "T4458G", "A6141G", "A6741G", "T7947C", "T8862C"]}}, "children": [{"name": "NODE_0001086", "node_attrs": {"div": 0.0104, "num_date": {"value": 2008.571, "confidence": [2008.022, 2009.031]}, "country": {"value": "Malaysia", "confidence": {"Malaysia": 0.937, "Singapore": 0.0625}, "entropy": 0.241}, "clade_membership": {"value": "DENV2/C"}, "region": {"value": "Asia", "confidence": {"Asia": 1.0}, "entropy": 0.00051}}, "branch_attrs": {"mutations": {"nuc": ["T684C", "G1266A", "A1302G", "A2013G", "C2595T", "T3834C", "T4155C", "C4164A", "C5262T", "T5832C", "C6330T", "C6498T", "G7171A", "G9300A", "C10386T"], "NS4B": ["A116T"]}, "labels": {"aa": "NS4B: A116T"}}, "children": [{"name": "DENV2_MH048672.1", "node_attrs": {"div": 0.0153, "num_date": {"value": 2014.916, "confidence": [2014.916, 2014.916]}, "accession": "DENV2_MH048672.1", "strain": {"value": "MH048672.1"}, "country": {"value": "Malaysia", "confidence": {"Malaysia": 1.0}, "entropy": -1e-12}, "clade_membership": {"value": "DENV2/C"}, "region": {"value": "Asia", "confidence": {"Asia": 1.0}, "entropy": -1e-12}}, "branch_attrs": {"mutations": {"nuc": ["G13A", "T14C", "T1101C", "C1155T", "A1248G", "G1305A", "T1445C", "A1620G", "A1695G", "T1791C", "A2015G", "G2382A", "C2421T", "C2832T", "A3135G", "G4515A", "G4707A", "T4866C", "G4923A", "G5271A", "G5486A", "C6228T", "T6651C", "T6936C", "G7242A", "C7776T", "G8569A", "G9204A", "A9213G", "A9606G", "C9708T", "C9729T", "G10607A", "G10681C", "C10686G", "G10689A", "A10692G", "T10694G", "G10695A", "G10701A", "T10702C", "G10703T", "G10706C", "T10708C", "G10709A", "A10710C", "T10712A", "A10715G", "G10718C", "G10719A", "T10720C", "T10723A"], "E": ["I170T", "E360G"], "NS3": ["R322K"], "NS5": ["V334I"]}, "labels": {"aa": "E: I170T, E360G; NS3: R322K; NS5: V334I"}}}, {"name": "DENV2_OR389025.1", "node_attrs": {"div": 0.0111, "num_date": {"value": 2009.497, "confidence": [2009.497, 2009.497]}, "accession": "DENV2_OR389025.1", "strain": {"value": "OR389025.1"}, "country": {"value": "Malaysia", "confidence": {"Malaysia": 1.0}, "entropy": -1e-12}, "clade_membership": {"value": "DENV2/C"}, "region": {"value": "Asia", "confidence": {"Asia": 1.0}, "entropy": -1e-12}}, "branch_attrs": {"mutations": {"nuc": ["C558T", "T1057C", "T3663C", "T4472C", "A5331G", "C8211T", "C10420A"], "NS2B": ["I114T"]}, "labels": {"aa": "NS2B: I114T"}}}]}, {"name": "NODE_0001087", "node_attrs": {"div": 0.00928, "num_date": {"value": 2007.252, "confidence": [2006.458, 2007.764]}, "country": {"value": "Singapore", "confidence": {"Singapore": 0.994, "Malaysia": 0.00582}, "entropy": 0.0408}, "clade_membership": {"value": "DENV2/C"}, "region": {"value": "Asia", "confidence": {"Asia": 1.0}, "entropy": 0.00125}}, "branch_attrs": {"mutations": {"nuc": ["A418G", "T5724C", "T7491C"], "C": ["M108V"]}, "labels": {"aa": "C: M108V"}}, "children": [{"name": "DENV2_MW512400.1", "node_attrs": {"div": 0.0135, "num_date": {"value": 2013.497, "confidence": [2013.497, 2013.497]}, "accession": "DENV2_MW512400.1", "strain": {"value": "MW512400.1"}, "country": {"value": "Singapore", "confidence": {"Singapore": 1.0}, "entropy": -1e-12}, "clade_membership": {"value": "DENV2/C"}, "region": {"value": "Asia", "confidence": {"Asia": 1.0}, "entropy": -1e-12}}, "branch_attrs": {"mutations": {"nuc": ["G510A", "G529T", "A618G", "G972A", "C1069T", "A1431T", "C1479T", "C1602T", "G1710A", "T1992C", "C2061T", "A2068G", "T2568C", "T3330C", "T3465C", "G3846A", "C3991T", "C4005T", "A4410G", "T4581C", "G4599A", "C4774T", "C4965T", "C5019T", "A5089G", "A5649G", "G5685A", "C5706T", "T5913C", "T6544C", "C7107T", "C7410T", "T7627C", "C7818T", "G8184A", "C8358T", "G8546A", "C8686T", "A9248T", "G9726A", "C9810T", "G10014A", "T10316C", "C10386T", "G10390A"], "E": ["I378V"], "M": ["V31L"], "NS3": ["I190V"], "NS5": ["R326K", "E560V"], "pr": ["V31L"]}, "labels": {"aa": "E: I378V; M: V31L; NS3: I190V; NS5: R326K, E560V; pr: V31L"}}}, {"name": "NODE_0001088", "node_attrs": {"div": 0.0134, "num_date": {"value": 2012.302, "confidence": [2011.805, 2012.487]}, "country": {"value": "Singapore", "confidence": {"Singapore": 0.995, "Malaysia": 0.00535}, "entropy": 0.034}, "clade_membership": {"value": "DENV2/C"}, "region": {"value": "Asia", "confidence": {"Asia": 1.0}, "entropy": 3.85e-07}}, "branch_attrs": {"mutations": {"nuc": ["C284T", "T597C", "C1002T", "A1143C", "T1176C", "C1368T", "T1494C", "T2007C", "T2478C", "C2545T", "A2683G", "C2898T", "A2976G", "T3270C", "C3309T", "C3477T", "A3799G", "G3928A", "C4225T", "G4562A", "C4746T", "G4804A", "C4848G", "G5007A", "A5757G", "T6024C", "C6165T", "C6636T", "T6768C", "G6899A", "A7128G", "G7821A", "G7854A", "A8670G", "T8787C", "G8855A", "A9111G", "C9162T", "G9278A", "G9687C", "T9715G", "C10077T", "G10238A", "A10388G"], "C": ["A63V"], "NS1": ["I88V"], "NS2A": ["I108V", "A151T"], "NS3": ["G14E", "V95I"], "NS4B": ["S25N"], "NS5": ["S429N", "R570K", "L716V", "R890K"]}, "labels": {"aa": "C: A63V; NS1: I88V; NS2A: I108V, A151T; NS3: G14E, V95I; NS4B: S25N; NS5: S429N, R570K, L716V, R890K"}}, "children": [{"name": "DENV2_MW512427.1", "node_attrs": {"div": 0.0146, "num_date": {"value": 2014.497, "confidence": [2014.497, 2014.497]}, "accession": "DENV2_MW512427.1", "strain": {"value": "MW512427.1"}, "country": {"value": "Singapore", "confidence": {"Singapore": 1.0}, "entropy": -1e-12}, "clade_membership": {"value": "DENV2/C"}, "region": {"value": "Asia", "confidence": {"Asia": 1.0}, "entropy": -1e-12}}, "branch_attrs": {"mutations": {"nuc": ["G1341A", "C1563T", "T2868C", "A3756G", "C4107T", "C4263T", "A5112G", "T6183C", "T7059C", "G7227A", "A8419G", "T9471C", "C9889T"], "NS5": ["I284V"]}, "labels": {"aa": "NS5: I284V"}}}, {"name": "DENV2_MW512401.1", "node_attrs": {"div": 0.0145, "num_date": {"value": 2013.497, "confidence": [2013.497, 2013.497]}, "accession": "DENV2_MW512401.1", "strain": {"value": "MW512401.1"}, "country": {"value": "Singapore", "confidence": {"Singapore": 1.0}, "entropy": -1e-12}, "clade_membership": {"value": "DENV2/C"}, "region": {"value": "Asia", "confidence": {"Asia": 1.0}, "entropy": -1e-12}}, "branch_attrs": {"mutations": {"nuc": ["T1528C", "C3093T", "T3327A", "A3558G", "T3585C", "T3647C", "A6438G", "T8208C", "A8259T", "A9069G", "C9411T", "T9561C"], "NS2A": ["M57T"]}, "labels": {"aa": "NS2A: M57T"}}}, {"name": "DENV2_MH048671.1", "node_attrs": {"div": 0.0168, "num_date": {"value": 2014.916, "confidence": [2014.916, 2014.916]}, "accession": "DENV2_MH048671.1", "strain": {"value": "MH048671.1"}, "country": {"value": "Malaysia", "confidence": {"Malaysia": 1.0}, "entropy": -1e-12}, "clade_membership": {"value": "DENV2/C"}, "region": {"value": "Asia", "confidence": {"Asia": 1.0}, "entropy": -1e-12}}, "branch_attrs": {"mutations": {"nuc": ["T4C", "T7G", "A8T", "T10C", "C11T", "T12C", "G13T", "G15C", "T16C", "G18A", "A19T", "C21T", "G3060A", "C3807T", "T4980A", "G5577A", "C8079T", "T9124G", "T9693C", "C10677T", "G10681A", "A10683T", "C10687A", "A10688G", "G10689C", "A10697G", "T10699G", "T10708C", "G10709C", "A10710G", "C10713T", "A10715G", "C10716T", "A10717G", "G10718A", "C10722T"], "NS5": ["L519V"]}, "labels": {"aa": "NS5: L519V"}}}, {"name": "NODE_0001091", "node_attrs": {"div": 0.0135, "num_date": {"value": 2012.375, "confidence": [2012.033, 2012.741]}, "country": {"value": "Singapore", "confidence": {"Singapore": 0.779, "China": 0.109, "Malaysia": 0.109}, "entropy": 0.701}, "clade_membership": {"value": "DENV2/C"}, "region": {"value": "Asia", "confidence": {"Asia": 1.0}, "entropy": 0.000164}}, "branch_attrs": {"mutations": {"nuc": ["T2307C"]}}, "children": [{"name": "DENV2_KU666949.1", "node_attrs": {"div": 0.0147, "num_date": {"value": 2014.001, "confidence": [2014.001, 2014.001]}, "accession": "DENV2_KU666949.1", "strain": {"value": "KU666949.1"}, "country": {"value": "Malaysia", "confidence": {"Malaysia": 1.0}, "entropy": -1e-12}, "clade_membership": {"value": "DENV2/C"}, "region": {"value": "Asia", "confidence": {"Asia": 1.0}, "entropy": -1e-12}}, "branch_attrs": {"mutations": {"nuc": ["C336T", "T405C", "T1422C", "C1473T", "T2401C", "G3997A", "T4095C", "C5329T", "A5610T", "A7173G", "G7554A", "A7860G"], "NS2A": ["V174M"]}, "labels": {"aa": "NS2A: V174M"}}}, {"name": "NODE_0001092", "node_attrs": {"div": 0.0154, "num_date": {"value": 2014.491, "confidence": [2014.297, 2014.649]}, "country": {"value": "China", "confidence": {"China": 0.978, "Singapore": 0.0212}, "entropy": 0.109}, "clade_membership": {"value": "DENV2/C"}, "region": {"value": "Asia", "confidence": {"Asia": 1.0}, "entropy": 0.000147}}, "branch_attrs": {"mutations": {"nuc": ["G13A", "T14C", "C745T", "C1023T", "G1059A", "A1967G", "C4011T", "G4295A", "T4875C", "C5730T", "T6390C", "T6786C", "T7029C", "T7224C", "C7533T", "A8436G", "C8634T", "T8919C", "C9720A", "A9984T"], "E": ["K344R"], "NS2B": ["R55K"]}, "labels": {"aa": "E: K344R; NS2B: R55K"}}, "children": [{"name": "DENV2_MW721472.1", "node_attrs": {"div": 0.0155, "num_date": {"value": 2014.749, "confidence": [2014.749, 2014.749]}, "accession": "DENV2_MW721472.1", "strain": {"value": "MW721472.1"}, "country": {"value": "China", "confidence": {"China": 1.0}, "entropy": -1e-12}, "clade_membership": {"value": "DENV2/C"}, "region": {"value": "Asia", "confidence": {"Asia": 1.0}, "entropy": -1e-12}}, "branch_attrs": {"mutations": {"nuc": ["T6589C"]}}}, {"name": "NODE_0001093", "node_attrs": {"div": 0.0156, "num_date": {"value": 2014.727, "confidence": [2014.621, 2014.727]}, "country": {"value": "China", "confidence": {"China": 0.998, "Singapore": 0.00158}, "entropy": 0.0123}, "clade_membership": {"value": "DENV2/C"}, "region": {"value": "Asia", "confidence": {"Asia": 1.0}, "entropy": 0.000185}}, "branch_attrs": {"mutations": {"nuc": ["T1388C", "C7419T"], "E": ["V151A"]}, "labels": {"aa": "E: V151A"}}, "children": [{"name": "DENV2_MH827530.1", "node_attrs": {"div": 0.0156, "num_date": {"value": 2017.497, "confidence": [2017.497, 2017.497]}, "accession": "DENV2_MH827530.1", "strain": {"value": "MH827530.1"}, "country": {"value": "China", "confidence": {"China": 1.0}, "entropy": -1e-12}, "clade_membership": {"value": "DENV2/C"}, "region": {"value": "Asia", "confidence": {"Asia": 1.0}, "entropy": -1e-12}}, "branch_attrs": {"mutations": {}}}, {"name": "DENV2_MN018356.1", "node_attrs": {"div": 0.0156, "num_date": {"value": 2014.727, "confidence": [2014.727, 2014.727]}, "accession": "DENV2_MN018356.1", "strain": {"value": "MN018356.1"}, "country": {"value": "China", "confidence": {"China": 1.0}, "entropy": -1e-12}, "clade_membership": {"value": "DENV2/C"}, "region": {"value": "Asia", "confidence": {"Asia": 1.0}, "entropy": -1e-12}}, "branch_attrs": {"mutations": {}}}]}]}]}]}]}]}]}, {"name": "NODE_0001073", "node_attrs": {"div": 0.00684, "num_date": {"value": 2002.597, "confidence": [2001.77, 2003.357]}, "country": {"value": "Singapore", "confidence": {"Singapore": 0.994, "Indonesia": 0.00559}, "entropy": 0.0387}, "clade_membership": {"value": "DENV2/C"}, "region": {"value": "Asia", "confidence": {"Asia": 1.0}, "entropy": 0.000283}}, "branch_attrs": {"mutations": {"nuc": ["T226C", "T927C", "T2124C", "T2659A", "T2954C", "T3696C", "C5538T", "A9036G", "T9399C", "C10224T"], "NS1": ["S80T", "F178S"]}, "labels": {"aa": "NS1: S80T, F178S"}}, "children": [{"name": "NODE_0001074", "node_attrs": {"div": 0.00806, "num_date": {"value": 2004.437, "confidence": [2003.534, 2005.351]}, "country": {"value": "Singapore", "confidence": {"Singapore": 0.965, "Indonesia": 0.0223, "China": 0.00743, "Malaysia": 0.0021}, "entropy": 0.197}, "clade_membership": {"value": "DENV2/C"}, "region": {"value": "Asia", "confidence": {"Asia": 0.999}, "entropy": 0.00716}}, "branch_attrs": {"mutations": {"nuc": ["T399C", "A984T", "C1008T", "T1176C", "C2388T", "T3201C", "T3204C", "A4929T", "T6471C", "C6906T", "T7383C", "T7968C", "G9816A"]}}, "children": [{"name": "DENV2_MW512447.1", "node_attrs": {"div": 0.0172, "num_date": {"value": 2015.497, "confidence": [2015.497, 2015.497]}, "accession": "DENV2_MW512447.1", "strain": {"value": "MW512447.1"}, "country": {"value": "Singapore", "confidence": {"Singapore": 1.0}, "entropy": -1e-12}, "clade_membership": {"value": "DENV2/C"}, "region": {"value": "Asia", "confidence": {"Asia": 1.0}, "entropy": -1e-12}}, "branch_attrs": {"mutations": {"nuc": ["A13G", "C226T", "G250A", "T405C", "T907C", "G1029A", "C1095A", "T1645C", "T1668C", "A1767G", "G1932A", "T1959C", "C2055T", "C2061T", "A2076T", "A2160G", "C2208T", "T2343C", "C2442T", "C2499T", "T2616C", "A2718C", "T2962C", "G3001A", "C3198T", "T3333C", "T3366C", "T3735C", "C3801A", "A3837G", "T4203C", "A4476G", "C4524T", "G4540A", "A4656T", "C4860A", "A4989G", "C5067T", "A5073G", "G5124A", "C5326T", "G5685A", "C5772T", "T5928C", "T5994C", "T6094C", "C6126A", "C6324T", "C6334T", "C6391T", "C6588T", "T6589C", "G6591A", "T6651C", "T6666C", "G6729A", "C6813T", "C6864T", "G7080A", "C7143T", "T7263A", "T7411C", "T7500C", "G7590A", "G7624A", "T7627C", "A7641G", "C7722T", "T7731C", "T7809C", "A7972G", "T7989C", "A8049G", "C8055T", "T8118C", "G8184A", "G8829A", "G8961A", "T9054C", "G9072A", "T9084C", "C9252T", "C9387T", "C9393G", "C9465T", "T9492C", "A9534G", "G9628A", "T9696C", "A9786G", "C9801G", "T9828C", "A9849G", "C9903T", "C10077T", "A10376G", "C10572T"], "C": ["A52T"], "NS1": ["S181P", "V194I"], "NS2A": ["I120M"], "NS3": ["V7I", "D535E"], "NS5": ["A19T", "T135A", "V687I"]}, "labels": {"aa": "C: A52T; NS1: S181P, V194I; NS2A: I120M; NS3: V7I, D535E; NS5: A19T, T135A, V687I"}}}, {"name": "NODE_0001075", "node_attrs": {"div": 0.0172, "num_date": {"value": 2019.484, "confidence": [2019.348, 2019.497]}, "country": {"value": "Indonesia", "confidence": {"Indonesia": 0.999}, "entropy": 0.0099}, "clade_membership": {"value": "DENV2/C"}, "region": {"value": "Asia", "confidence": {"Asia": 1.0}, "entropy": 0.00087}}, "branch_attrs": {"mutations": {"nuc": ["C232T", "T327C", "A453G", "T483C", "C546T", "T600C", "T648C", "G672A", "T684C", "G702A", "A774G", "C834G", "G1035A", "A1089G", "T1206C", "A1474G", "C1575T", "T1689C", "G1740A", "T1842C", "T2130C", "A2181G", "C2319T", "G2361A", "T2401C", "C2433T", "A2446G", "G2679A", "C3006T", "C3033T", "A3301C", "G3381C", "A3558G", "T3906C", "T3930C", "A4014G", "C4176T", "C4194T", "G4200A", "T4281C", "G4323A", "G4356A", "G4446A", "G4500A", "C4569T", "T4701C", "C4845T", "T4875C", "T5036C", "T5259C", "A5331G", "A5337G", "A5415G", "C5418T", "T5469C", "T5631C", "A5919G", "A6006T", "C6127T", "A6180G", "A6273G", "C6423T", "T6696C", "T6801C", "T6878C", "C6966T", "C7026T", "A7233G", "A7260G", "G7281C", "T7327C", "T7362C", "C7410T", "C7518T", "C7767T", "C7776T", "C7815T", "C7936T", "C8172T", "T8451C", "C8463T", "A8661G", "T8799C", "A8803G", "T9048C", "A9114G", "A9297G", "G9441A", "A9579G", "G9736A", "T9777C", "A9819G", "C9858T", "G9891A", "C9903A", "C10194T", "A10260G"], "E": ["T180A"], "NS1": ["K9E"], "NS3": ["I172T"], "NS4B": ["I18T"], "NS5": ["I412V", "V723I"]}, "labels": {"aa": "E: T180A; NS1: K9E; NS3: I172T; NS4B: I18T; NS5: I412V, V723I"}}, "children": [{"name": "DENV2_PP151988.1", "node_attrs": {"div": 0.0172, "num_date": {"value": 2019.497, "confidence": [2019.497, 2019.497]}, "accession": "DENV2_PP151988.1", "strain": {"value": "PP151988.1"}, "country": {"value": "Indonesia", "confidence": {"Indonesia": 1.0}, "entropy": -1e-12}, "clade_membership": {"value": "DENV2/C"}, "region": {"value": "Asia", "confidence": {"Asia": 1.0}, "entropy": -1e-12}}, "branch_attrs": {"mutations": {}}}, {"name": "NODE_0000104", "node_attrs": {"div": 0.0172, "num_date": {"value": 2019.493, "confidence": [2019.412, 2019.922]}, "country": {"value": "Indonesia", "confidence": {"Indonesia": 1.0}, "entropy": 0.000256}, "clade_membership": {"value": "DENV2/C"}, "region": {"value": "Asia", "confidence": {"Asia": 1.0}, "entropy": 0.000112}}, "branch_attrs": {"mutations": {}}, "children": [{"name": "NODE_0001076", "node_attrs": {"div": 0.0174, "num_date": {"value": 2020.367, "confidence": [2020.076, 2020.464]}, "country": {"value": "Indonesia", "confidence": {"Indonesia": 1.0}, "entropy": 7.68e-05}, "clade_membership": {"value": "DENV2/C"}, "region": {"value": "Asia", "confidence": {"Asia": 1.0}, "entropy": 9.81e-05}}, "branch_attrs": {"mutations": {"nuc": ["C2322T", "T7182C"]}}, "children": [{"name": "DENV2_PP151990.1", "node_attrs": {"div": 0.0175, "num_date": {"value": 2020.499, "confidence": [2020.499, 2020.499]}, "accession": "DENV2_PP151990.1", "strain": {"value": "PP151990.1"}, "country": {"value": "Indonesia", "confidence": {"Indonesia": 1.0}, "entropy": -1e-12}, "clade_membership": {"value": "DENV2/C"}, "region": {"value": "Asia", "confidence": {"Asia": 1.0}, "entropy": -1e-12}}, "branch_attrs": {"mutations": {"nuc": ["C8451T"]}}}, {"name": "DENV2_PP151974.1", "node_attrs": {"div": 0.0175, "num_date": {"value": 2020.499, "confidence": [2020.499, 2020.499]}, "accession": "DENV2_PP151974.1", "strain": {"value": "PP151974.1"}, "country": {"value": "Indonesia", "confidence": {"Indonesia": 1.0}, "entropy": -1e-12}, "clade_membership": {"value": "DENV2/C"}, "region": {"value": "Asia", "confidence": {"Asia": 1.0}, "entropy": -1e-12}}, "branch_attrs": {"mutations": {"nuc": ["T6120C"]}}}]}, {"name": "NODE_0001078", "node_attrs": {"div": 0.0174, "num_date": {"value": 2020.16, "confidence": [2019.917, 2020.337]}, "country": {"value": "Indonesia", "confidence": {"Indonesia": 1.0}, "entropy": 1.25e-06}, "clade_membership": {"value": "DENV2/C"}, "region": {"value": "Asia", "confidence": {"Asia": 1.0}, "entropy": 2.07e-06}}, "branch_attrs": {"mutations": {"nuc": ["T4206C", "T6879C"]}}, "children": [{"name": "DENV2_PP151991.1", "node_attrs": {"div": 0.0175, "num_date": {"value": 2020.499, "confidence": [2020.499, 2020.499]}, "accession": "DENV2_PP151991.1", "strain": {"value": "PP151991.1"}, "country": {"value": "Indonesia", "confidence": {"Indonesia": 1.0}, "entropy": -1e-12}, "clade_membership": {"value": "DENV2/C"}, "region": {"value": "Asia", "confidence": {"Asia": 1.0}, "entropy": -1e-12}}, "branch_attrs": {"mutations": {"nuc": ["A9441G"]}}}, {"name": "NODE_0001079", "node_attrs": {"div": 0.0175, "num_date": {"value": 2020.314, "confidence": [2020.125, 2020.421]}, "country": {"value": "Indonesia", "confidence": {"Indonesia": 1.0}, "entropy": 7.31e-05}, "clade_membership": {"value": "DENV2/C"}, "region": {"value": "Asia", "confidence": {"Asia": 1.0}, "entropy": 9.66e-05}}, "branch_attrs": {"mutations": {"nuc": ["C8451T"]}}, "children": [{"name": "DENV2_PP151973.1", "node_attrs": {"div": 0.0175, "num_date": {"value": 2020.499, "confidence": [2020.499, 2020.499]}, "accession": "DENV2_PP151973.1", "strain": {"value": "PP151973.1"}, "country": {"value": "Indonesia", "confidence": {"Indonesia": 1.0}, "entropy": -1e-12}, "clade_membership": {"value": "DENV2/C"}, "region": {"value": "Asia", "confidence": {"Asia": 1.0}, "entropy": -1e-12}}, "branch_attrs": {"mutations": {}}}, {"name": "DENV2_PP151989.1", "node_attrs": {"div": 0.0179, "num_date": {"value": 2020.499, "confidence": [2020.499, 2020.499]}, "accession": "DENV2_PP151989.1", "strain": {"value": "PP151989.1"}, "country": {"value": "Indonesia", "confidence": {"Indonesia": 1.0}, "entropy": -1e-12}, "clade_membership": {"value": "DENV2/C"}, "region": {"value": "Asia", "confidence": {"Asia": 1.0}, "entropy": -1e-12}}, "branch_attrs": {"mutations": {"nuc": ["G324A", "C3261T", "G6450A", "T7182C"]}}}]}, {"name": "NODE_0001081", "node_attrs": {"div": 0.0175, "num_date": {"value": 2020.369, "confidence": [2020.206, 2020.469]}, "country": {"value": "Indonesia", "confidence": {"Indonesia": 1.0}, "entropy": 7.31e-05}, "clade_membership": {"value": "DENV2/C"}, "region": {"value": "Asia", "confidence": {"Asia": 1.0}, "entropy": 9.66e-05}}, "branch_attrs": {"mutations": {"nuc": ["A3549G"]}}, "children": [{"name": "DENV2_PP151971.1", "node_attrs": {"div": 0.0175, "num_date": {"value": 2020.499, "confidence": [2020.499, 2020.499]}, "accession": "DENV2_PP151971.1", "strain": {"value": "PP151971.1"}, "country": {"value": "Indonesia", "confidence": {"Indonesia": 1.0}, "entropy": -1e-12}, "clade_membership": {"value": "DENV2/C"}, "region": {"value": "Asia", "confidence": {"Asia": 1.0}, "entropy": -1e-12}}, "branch_attrs": {"mutations": {}}}, {"name": "DENV2_PP151972.1", "node_attrs": {"div": 0.0177, "num_date": {"value": 2020.499, "confidence": [2020.499, 2020.499]}, "accession": "DENV2_PP151972.1", "strain": {"value": "PP151972.1"}, "country": {"value": "Indonesia", "confidence": {"Indonesia": 1.0}, "entropy": -1e-12}, "clade_membership": {"value": "DENV2/C"}, "region": {"value": "Asia", "confidence": {"Asia": 1.0}, "entropy": -1e-12}}, "branch_attrs": {"mutations": {"nuc": ["A2502G", "A9441G"]}}}]}]}]}]}]}, {"name": "NODE_0000979", "node_attrs": {"div": 0.0074, "num_date": {"value": 2003.101, "confidence": [2002.372, 2004.022]}, "country": {"value": "Singapore", "confidence": {"Singapore": 0.99, "Indonesia": 0.00831, "China": 0.00111}, "entropy": 0.0597}, "clade_membership": {"value": "DENV2/C"}, "region": {"value": "Asia", "confidence": {"Asia": 1.0}, "entropy": 0.000983}}, "branch_attrs": {"mutations": {"nuc": ["A1317G", "T1693C", "T3834C", "A7863G", "T7947G", "C8381T"], "NS5": ["T271I"]}, "labels": {"aa": "NS5: T271I"}}, "children": [{"name": "NODE_0000980", "node_attrs": {"div": 0.0103, "num_date": {"value": 2007.535, "confidence": [2006.917, 2009.33]}, "country": {"value": "Singapore", "confidence": {"Singapore": 0.784, "Indonesia": 0.203, "China": 0.00922, "Malaysia": 0.00143}, "entropy": 0.589}, "clade_membership": {"value": "DENV2/C"}, "region": {"value": "Asia", "confidence": {"Asia": 1.0}, "entropy": 0.00205}}, "branch_attrs": {"mutations": {"nuc": ["G228A", "C681T", "C1137T", "G1266A", "T1476C", "T1689C", "C2247T", "C3033T", "C3234T", "A3566G", "T3575C", "C3989T", "C4185T", "T4539C", "A5115G", "T6249C", "T6307C", "G6612A", "C6706T", "T6717C", "C7815T", "C8007T", "T8289C", "G8946A", "T9063C", "C9234T", "G9441A", "C9552T", "T9567C", "C9957T", "C10282T"], "NS2A": ["K30R", "I33T", "T171I"]}, "labels": {"aa": "NS2A: K30R, I33T, T171I"}}, "children": [{"name": "DENV2_MW512463.1", "node_attrs": {"div": 0.0158, "num_date": {"value": 2016.499, "confidence": [2016.499, 2016.499]}, "accession": "DENV2_MW512463.1", "strain": {"value": "MW512463.1"}, "country": {"value": "Singapore", "confidence": {"Singapore": 1.0}, "entropy": -1e-12}, "clade_membership": {"value": "DENV2/C"}, "region": {"value": "Asia", "confidence": {"Asia": 1.0}, "entropy": -1e-12}}, "branch_attrs": {"mutations": {"nuc": ["A13G", "T600C", "A705G", "C1209T", "G1374A", "T1422C", "A1449G", "C1473T", "A1812T", "A1821G", "G1851A", "T1899C", "T1974C", "G2100A", "C2469T", "G2613A", "T2794A", "C3183T", "T3255C", "T3633C", "C3720T", "G3855T", "A3881G", "A4069G", "T4248C", "A4714G", "A4776G", "T5304C", "G5868A", "C6334T", "G6410A", "A6483G", "C6486T", "G6603A", "C6633T", "T6942C", "A7005G", "T7098C", "A7149T", "C7827T", "G7938A", "G8532A", "T8577C", "G8866A", "T9508C", "T9512C", "A9514G", "G9726A", "A10059G", "C10606A", "C10650A", "G10655C", "T10656A", "C10662T", "G10675T", "G10676A", "A10691T", "G10696A"], "NS1": ["S125T"], "NS2A": ["K135R", "I198V"], "NS3": ["I65V"], "NS4A": ["R12K"], "NS5": ["E433K", "V648A", "R649G"]}, "labels": {"aa": "NS1: S125T; NS2A: K135R, I198V; NS3: I65V; NS4A: R12K; NS5: E433K, V648A, R649G"}}}, {"name": "NODE_0000981", "node_attrs": {"div": 0.0115, "num_date": {"value": 2009.429, "confidence": [2008.721, 2010.93]}, "country": {"value": "Indonesia", "confidence": {"Indonesia": 0.95, "Singapore": 0.0464, "China": 0.00323}, "entropy": 0.212}, "clade_membership": {"value": "DENV2/C"}, "region": {"value": "Asia", "confidence": {"Asia": 1.0}, "entropy": 0.000203}}, "branch_attrs": {"mutations": {"nuc": ["C1338T", "T1470C", "T3160C", "T5010C", "T5547C", "T6651C", "G7206T", "T7467C", "C8628T", "T8631C", "G9036A", "T9381C", "A9579G"], "NS1": ["F247L"]}, "labels": {"aa": "NS1: F247L"}}, "children": [{"name": "NODE_0000982", "node_attrs": {"div": 0.0118, "num_date": {"value": 2009.739, "confidence": [2009.157, 2011.235]}, "country": {"value": "Indonesia", "confidence": {"Indonesia": 0.959, "Singapore": 0.0331, "China": 0.00718}, "entropy": 0.193}, "clade_membership": {"value": "DENV2/C"}, "region": {"value": "Asia", "confidence": {"Asia": 1.0}, "entropy": 0.000556}}, "branch_attrs": {"mutations": {"nuc": ["C2241T", "T3204C", "G9426A"]}}, "children": [{"name": "DENV2_MK564476.1", "node_attrs": {"div": 0.0177, "num_date": {"value": 2017.601, "confidence": [2017.601, 2017.601]}, "accession": "DENV2_MK564476.1", "strain": {"value": "MK564476.1"}, "country": {"value": "China", "confidence": {"China": 1.0}, "entropy": -1e-12}, "clade_membership": {"value": "DENV2/C"}, "region": {"value": "Asia", "confidence": {"Asia": 1.0}, "entropy": -1e-12}}, "branch_attrs": {"mutations": {"nuc": ["G111A", "T327C", "T942C", "T1017C", "T1047C", "C1221T", "G1380A", "G1527A", "C1611T", "T1782C", "T1842C", "T2112C", "A2136G", "C2325T", "C2523T", "T3333C", "A3460T", "G4044A", "T4179C", "T4188C", "T4557C", "C5046T", "C5130T", "C5253T", "C5359T", "A5970G", "C6042T", "C6198T", "A6417G", "T6543C", "G6570A", "C6597T", "C6621T", "C6717T", "C7002T", "C7032T", "C7107T", "A7149T", "C7419T", "C7644T", "G7845A", "T7944C", "T8007C", "T8127C", "A8175C", "G8220A", "A8727G", "A8728G", "G8730A", "C8853T", "T9306C", "T9577C", "C9585T", "T9753C", "T9765C", "C9825T", "C9839T", "A9897G", "A9984C", "C10005T", "T10224C", "A10610G"], "NS1": ["N347Y"], "NS5": ["K387E", "S757F"]}, "labels": {"aa": "NS1: N347Y; NS5: K387E, S757F"}}}, {"name": "NODE_0000983", "node_attrs": {"div": 0.0124, "num_date": {"value": 2010.484, "confidence": [2009.836, 2011.778]}, "country": {"value": "Indonesia", "confidence": {"Indonesia": 0.994, "Singapore": 0.00498}, "entropy": 0.039}, "clade_membership": {"value": "DENV2/C"}, "region": {"value": "Asia", "confidence": {"Asia": 1.0}, "entropy": 0.000961}}, "branch_attrs": {"mutations": {"nuc": ["T2049C", "T3546C", "T3934C", "T4206C", "G7569A", "C9411T"]}}, "children": [{"name": "NODE_0000984", "node_attrs": {"div": 0.0171, "num_date": {"value": 2016.486, "confidence": [2015.884, 2017.704]}, "country": {"value": "Indonesia", "confidence": {"Indonesia": 1.0}, "entropy": 0.00427}, "clade_membership": {"value": "DENV2/C"}, "region": {"value": "Asia", "confidence": {"Asia": 1.0}, "entropy": 0.00292}}, "branch_attrs": {"mutations": {"nuc": ["A77G", "C226T", "A228G", "A1506C", "A1587G", "C1693T", "C3696T", "G3723A", "C3748T", "A3804G", "T3813C", "T4185C", "C4341T", "C4641T", "G4710A", "C4746T", "A4800G", "C4845T", "A4854G", "A4877C", "A4899G", "A5280G", "C5805T", "C5848T", "T6153C", "T6238C", "C6249T", "A6294G", "C6307T", "T6315C", "A6468G", "T6979C", "G7080A", "T7122C", "T7158C", "G7416A", "T7476C", "A7746G", "G7863A", "C7965T", "T8007C", "T8118C", "C8172T", "A9009G", "C9235T", "C9237T", "G9468A", "T9957C", "A10637G"], "NS3": ["N119T"], "NS5": ["H556Y"]}, "labels": {"aa": "NS3: N119T; NS5: H556Y"}}, "children": [{"name": "DENV2_PP994648.1", "node_attrs": {"div": 0.0209, "num_date": {"value": 2022.626, "confidence": [2022.626, 2022.626]}, "accession": "DENV2_PP994648.1", "strain": {"value": "PP994648.1"}, "country": {"value": "Indonesia", "confidence": {"Indonesia": 1.0}, "entropy": -1e-12}, "clade_membership": {"value": "DENV2/C"}, "region": {"value": "Asia", "confidence": {"Asia": 1.0}, "entropy": -1e-12}}, "branch_attrs": {"mutations": {"nuc": ["G522A", "C591T", "G682A", "T918C", "A984G", "A1415C", "T2178C", "T2274C", "A2370G", "A2448G", "A2952G", "C3229T", "T3402C", "T3466C", "G3645A", "C4813T", "G4824A", "A4953G", "C5100T", "A5220G", "C5329T", "T5604C", "T5640A", "G5949A", "C6385T", "A7426G", "G7707A", "G7737A", "C7812T", "T7815C", "A7860C", "G8532A", "A8672G", "C8751T", "C9390T", "C9393T", "G9498A", "C9610T", "T10224C"], "E": ["K160T"], "M": ["A82T"], "NS4B": ["I201V"], "NS5": ["E368G"], "pr": ["A82T"]}, "labels": {"aa": "E: K160T; M: A82T; NS4B: I201V; NS5: E368G; pr: A82T"}}}, {"name": "NODE_0000985", "node_attrs": {"div": 0.0196, "num_date": {"value": 2019.464, "confidence": [2018.708, 2019.817]}, "country": {"value": "Indonesia", "confidence": {"Indonesia": 1.0}, "entropy": 0.00095}, "clade_membership": {"value": "DENV2/C"}, "region": {"value": "Asia", "confidence": {"Asia": 1.0}, "entropy": 0.00107}}, "branch_attrs": {"mutations": {"nuc": ["T654C", "C3204T", "A3549G", "G3566A", "C3575T", "C3580T", "A4143G", "T4179C", "C4192T", "A4197G", "T4203C", "T4248C", "G4356A", "G4446A", "C5976T", "T6048C", "C6069G", "C6072T", "A6849G", "T8799C", "C8853T", "T9345C", "C9567T", "G9579A", "C9630T", "G9744A", "G10390A"], "NS2A": ["R30K", "T33I"], "NS2B": ["L21F"]}, "labels": {"aa": "NS2A: R30K, T33I; NS2B: L21F"}}, "children": [{"name": "DENV2_PP994655.1", "node_attrs": {"div": 0.0218, "num_date": {"value": 2022.823, "confidence": [2022.823, 2022.823]}, "accession": "DENV2_PP994655.1", "strain": {"value": "PP994655.1"}, "country": {"value": "Indonesia", "confidence": {"Indonesia": 1.0}, "entropy": -1e-12}, "clade_membership": {"value": "DENV2/C"}, "region": {"value": "Asia", "confidence": {"Asia": 1.0}, "entropy": -1e-12}}, "branch_attrs": {"mutations": {"nuc": ["T732C", "C1506A", "A2659T", "T3081C", "A3126T", "C3591T", "C3624T", "G3672A", "A3729G", "C4813T", "G4824A", "A4856G", "T4911C", "T5037C", "T5538C", "A5979G", "G7707A", "G7947T", "C7959T", "A9297G", "C9390T", "C9393T", "T10387C"], "NS1": ["T80S"], "NS3": ["K112R"]}, "labels": {"aa": "NS1: T80S; NS3: K112R"}}}, {"name": "DENV2_PP994652.1", "node_attrs": {"div": 0.0234, "num_date": {"value": 2022.826, "confidence": [2022.826, 2022.826]}, "accession": "DENV2_PP994652.1", "strain": {"value": "PP994652.1"}, "country": {"value": "Indonesia", "confidence": {"Indonesia": 1.0}, "entropy": -1e-12}, "clade_membership": {"value": "DENV2/C"}, "region": {"value": "Asia", "confidence": {"Asia": 1.0}, "entropy": -1e-12}}, "branch_attrs": {"mutations": {"nuc": ["G324A", "C1509T", "G1527A", "T1551A", "G1710A", "T1713C", "C2049T", "T2241C", "C2644T", "T3921C", "T3930C", "C3966T", "G4062A", "C4077T", "G4800A", "C5688T", "T5766A", "T5913C", "T6120C", "T6528C", "C6732T", "T6735C", "C7122T", "C7158T", "T7206G", "T7224C", "A7275G", "G7281A", "T7293C", "T7627C", "G7719A", "G7746A", "A8523G", "T9512C", "T9561C", "C9690T", "T9741C", "T9753C", "C9759T", "G9780A"], "NS4B": ["I150M"], "NS5": ["V648A"]}, "labels": {"aa": "NS4B: I150M; NS5: V648A"}}}]}]}, {"name": "NODE_0000986", "node_attrs": {"div": 0.0156, "num_date": {"value": 2013.983, "confidence": [2013.613, 2014.483]}, "country": {"value": "Indonesia", "confidence": {"Indonesia": 1.0}, "entropy": 0.00195}, "clade_membership": {"value": "DENV2/C"}, "region": {"value": "Asia", "confidence": {"Asia": 1.0}, "entropy": 0.00082}}, "branch_attrs": {"mutations": {"nuc": ["T3C", "G5T", "T6C", "T7C", "A210G", "T411C", "T942C", "T1017C", "C1129T", "C1230T", "A1415C", "T2178C", "A2370G", "C3229T", "T3466C", "C3939T", "T4869C", "A4953G", "T5604C", "T5640A", "A6276G", "G6288A", "C6517T", "C6597T", "T6735C", "C6951T", "G7062A", "A7338G", "C8121T", "G8532A", "G8583A", "C9610T", "G10125A", "A10715G", "T10720A"], "E": ["K160T"]}, "labels": {"aa": "E: K160T"}}, "children": [{"name": "NODE_0000987", "node_attrs": {"div": 0.0157, "num_date": {"value": 2013.995, "confidence": [2013.846, 2014.497]}, "country": {"value": "Indonesia", "confidence": {"Indonesia": 1.0}, "entropy": 0.000117}, "clade_membership": {"value": "DENV2/C"}, "region": {"value": "Asia", "confidence": {"Asia": 1.0}, "entropy": 0.000123}}, "branch_attrs": {"mutations": {}}, "children": [{"name": "DENV2_MH823208.1", "node_attrs": {"div": 0.0158, "num_date": {"value": 2014.497, "confidence": [2014.497, 2014.497]}, "accession": "DENV2_MH823208.1", "strain": {"value": "MH823208.1"}, "country": {"value": "Indonesia", "confidence": {"Indonesia": 1.0}, "entropy": -1e-12}, "clade_membership": {"value": "DENV2/C"}, "region": {"value": "Asia", "confidence": {"Asia": 1.0}, "entropy": -1e-12}}, "branch_attrs": {"mutations": {"nuc": ["T1365C", "C6720T"]}}}, {"name": "NODE_0000988", "node_attrs": {"div": 0.0158, "num_date": {"value": 2014.419, "confidence": [2013.956, 2014.791]}, "country": {"value": "Indonesia", "confidence": {"Indonesia": 1.0}, "entropy": 0.000659}, "clade_membership": {"value": "DENV2/C"}, "region": {"value": "Asia", "confidence": {"Asia": 1.0}, "entropy": 0.00073}}, "branch_attrs": {"mutations": {"nuc": ["G1962A", "G4356A"]}}, "children": [{"name": "DENV2_PV291710.1", "node_attrs": {"div": 0.0229, "num_date": {"value": 2024.499, "confidence": [2024.499, 2024.499]}, "accession": "DENV2_PV291710.1", "strain": {"value": "PV291710.1"}, "country": {"value": "Indonesia", "confidence": {"Indonesia": 1.0}, "entropy": -1e-12}, "clade_membership": {"value": "DENV2/C"}, "region": {"value": "Asia", "confidence": {"Asia": 1.0}, "entropy": -1e-12}}, "branch_attrs": {"mutations": {"nuc": ["T507C", "C895T", "C921T", "C1069T", "A1091G", "C1098T", "C1197T", "A1480G", "A1543G", "T1626C", "T1686A", "A1722G", "T2395C", "G2418A", "C2535T", "T2582C", "A2669G", "G2670A", "A3165G", "A3306G", "T3324C", "G3457A", "C3462T", "C3563T", "T3709C", "C4061T", "A4296G", "G4386A", "C4412T", "C4524T", "C4693T", "T4827C", "T4995C", "A5001G", "A5313T", "G5436A", "T5631C", "G5737A", "A5865G", "T5994C", "T6183C", "G6250A", "G6284A", "G6402A", "T6471C", "C6583T", "T6684C", "T6924C", "C6966T", "C7026T", "A7050G", "C7159T", "G7554T", "T7627C", "A7634G", "G7719A", "T7809C", "T7971C", "C8029T", "T8182C", "G8961A", "C9103T", "T9123C", "T9264C", "C9294T", "C9396T", "C9424T", "T9525C", "T9732C", "T9942C", "C10212T", "G10312A", "T10387C", "T10521C"], "E": ["H52R", "T182A", "N203D"], "NS1": ["I54T", "E83G", "V346I"], "NS2A": ["T29M", "A195V"], "NS2B": ["T94I"], "NS3": ["V406I", "V577M", "R588K"], "NS4B": ["L112F"], "NS5": ["K22R", "P154S"]}, "labels": {"aa": "E: H52R, T182A, N203D; NS1: I54T, E83G, V346I; NS2A: T29M, A195V; NS2B: T94I; NS3: V406I, V577M, R588K; NS4B: L112F; NS5: K22R, P154S"}}}, {"name": "NODE_0000989", "node_attrs": {"div": 0.0176, "num_date": {"value": 2016.138, "confidence": [2016.026, 2016.138]}, "country": {"value": "Indonesia", "confidence": {"Indonesia": 1.0}, "entropy": 9.49e-05}, "clade_membership": {"value": "DENV2/C"}, "region": {"value": "Asia", "confidence": {"Asia": 1.0}, "entropy": 0.000126}}, "branch_attrs": {"mutations": {"nuc": ["T1057C", "G1147T", "G1482A", "C1491T", "C2022T", "A2631G", "A3741G", "C3852T", "C4734T", "T5036C", "T5442C", "C6126A", "C6730A", "T8133C", "C8268T", "T8610C", "G9128A", "C9968A", "T10705C"], "E": ["A71S"], "NS3": ["I172T", "D535E"], "NS4A": ["L119I"], "NS5": ["R520K", "T800K"]}, "labels": {"aa": "E: A71S; NS3: I172T, D535E; NS4A: L119I; NS5: R520K, T800K"}}, "children": [{"name": "DENV2_MK411559.1", "node_attrs": {"div": 0.0176, "num_date": {"value": 2016.146, "confidence": [2016.146, 2016.146]}, "accession": "DENV2_MK411559.1", "strain": {"value": "MK411559.1"}, "country": {"value": "Indonesia", "confidence": {"Indonesia": 1.0}, "entropy": -1e-12}, "clade_membership": {"value": "DENV2/C"}, "region": {"value": "Asia", "confidence": {"Asia": 1.0}, "entropy": -1e-12}}, "branch_attrs": {"mutations": {}}}, {"name": "DENV2_MK411558.1", "node_attrs": {"div": 0.0176, "num_date": {"value": 2016.138, "confidence": [2016.138, 2016.138]}, "accession": "DENV2_MK411558.1", "strain": {"value": "MK411558.1"}, "country": {"value": "Indonesia", "confidence": {"Indonesia": 1.0}, "entropy": -1e-12}, "clade_membership": {"value": "DENV2/C"}, "region": {"value": "Asia", "confidence": {"Asia": 1.0}, "entropy": -1e-12}}, "branch_attrs": {"mutations": {}}}]}]}]}, {"name": "NODE_0000990", "node_attrs": {"div": 0.0185, "num_date": {"value": 2019.441, "confidence": [2018.29, 2019.597]}, "country": {"value": "Indonesia", "confidence": {"Indonesia": 1.0}, "entropy": 0.000801}, "clade_membership": {"value": "DENV2/C"}, "region": {"value": "Asia", "confidence": {"Asia": 1.0}, "entropy": 0.000926}}, "branch_attrs": {"mutations": {"nuc": ["G324A", "T600G", "C906T", "A2448G", "C2644T", "A2952G", "T3402C", "G3645A", "C4057T", "C4341T", "C4464T", "C4542T", "C5100T", "A5220G", "A5280G", "C5329T", "C5805T", "C6042T", "T6517C", "C6864T", "G7416A", "T7476C", "G7863A", "C7965T", "T8061C", "C8158T", "A8672G", "A9297G", "C9390T", "C9393T", "G9468A", "G9498A"], "NS5": ["E368G"]}, "labels": {"aa": "NS5: E368G"}}, "children": [{"name": "DENV2_PP994647.1", "node_attrs": {"div": 0.0204, "num_date": {"value": 2022.626, "confidence": [2022.626, 2022.626]}, "accession": "DENV2_PP994647.1", "strain": {"value": "PP994647.1"}, "country": {"value": "Indonesia", "confidence": {"Indonesia": 1.0}, "entropy": -1e-12}, "clade_membership": {"value": "DENV2/C"}, "region": {"value": "Asia", "confidence": {"Asia": 1.0}, "entropy": -1e-12}}, "branch_attrs": {"mutations": {"nuc": ["C226T", "A228G", "C411T", "G682A", "T2274C", "A4056T", "T4875C", "T5880C", "T6457C", "C6648T", "C6735T", "T7017C", "A7426G", "C7959T", "G7977T", "C8094T", "C8751T", "T8811C", "T8838A", "A9231G"], "M": ["A82T"], "NS4B": ["I201V"], "pr": ["A82T"]}, "labels": {"aa": "M: A82T; NS4B: I201V; pr: A82T"}}}, {"name": "NODE_0000991", "node_attrs": {"div": 0.0203, "num_date": {"value": 2021.257, "confidence": [2020.868, 2021.723]}, "country": {"value": "Indonesia", "confidence": {"Indonesia": 1.0}, "entropy": 0.000102}, "clade_membership": {"value": "DENV2/C"}, "region": {"value": "Asia", "confidence": {"Asia": 1.0}, "entropy": 0.000136}}, "branch_attrs": {"mutations": {"nuc": ["C745T", "A1335G", "C1575T", "G2610A", "C2814T", "G3277T", "T3454C", "T3470C", "G3516A", "A3558G", "C3834T", "T4266C", "T5295C", "T6878A", "T6927A", "T7179C", "A7299T", "G8652A", "T9345C", "C9630T"], "NS1": ["V286L", "V350A"], "NS4B": ["I18N"]}, "labels": {"aa": "NS1: V286L, V350A; NS4B: I18N"}}, "children": [{"name": "DENV2_PP994646.1", "node_attrs": {"div": 0.0209, "num_date": {"value": 2022.486, "confidence": [2022.486, 2022.486]}, "accession": "DENV2_PP994646.1", "strain": {"value": "PP994646.1"}, "country": {"value": "Indonesia", "confidence": {"Indonesia": 1.0}, "entropy": -1e-12}, "clade_membership": {"value": "DENV2/C"}, "region": {"value": "Asia", "confidence": {"Asia": 1.0}, "entropy": -1e-12}}, "branch_attrs": {"mutations": {"nuc": ["G2218A", "A5035G", "G5280A", "T6501C", "A7395G", "A9321G"], "E": ["V428M"], "NS3": ["I172V"]}, "labels": {"aa": "E: V428M; NS3: I172V"}}}, {"name": "NODE_0000992", "node_attrs": {"div": 0.0209, "num_date": {"value": 2021.847, "confidence": [2021.54, 2022.07]}, "country": {"value": "Indonesia", "confidence": {"Indonesia": 1.0}, "entropy": 7.5e-05}, "clade_membership": {"value": "DENV2/C"}, "region": {"value": "Asia", "confidence": {"Asia": 1.0}, "entropy": 9.99e-05}}, "branch_attrs": {"mutations": {"nuc": ["T2932A", "C3003T", "A5640T", "G5949A", "T6183C", "C10101T"], "NS1": ["L171M"]}, "labels": {"aa": "NS1: L171M"}}, "children": [{"name": "DENV2_PP994651.1", "node_attrs": {"div": 0.0213, "num_date": {"value": 2022.736, "confidence": [2022.736, 2022.736]}, "accession": "DENV2_PP994651.1", "strain": {"value": "PP994651.1"}, "country": {"value": "Indonesia", "confidence": {"Indonesia": 1.0}, "entropy": -1e-12}, "clade_membership": {"value": "DENV2/C"}, "region": {"value": "Asia", "confidence": {"Asia": 1.0}, "entropy": -1e-12}}, "branch_attrs": {"mutations": {"nuc": ["A1304G", "C6498T", "C7753T", "G8913A"], "E": ["K123R"]}, "labels": {"aa": "E: K123R"}}}, {"name": "NODE_0000993", "node_attrs": {"div": 0.0211, "num_date": {"value": 2021.979, "confidence": [2021.73, 2022.2]}, "country": {"value": "Indonesia", "confidence": {"Indonesia": 1.0}, "entropy": 7.39e-05}, "clade_membership": {"value": "DENV2/C"}, "region": {"value": "Asia", "confidence": {"Asia": 1.0}, "entropy": 9.79e-05}}, "branch_attrs": {"mutations": {"nuc": ["G9592T", "C9729T"], "NS5": ["A675S"]}, "labels": {"aa": "NS5: A675S"}}, "children": [{"name": "DENV2_PP994654.1", "node_attrs": {"div": 0.0221, "num_date": {"value": 2022.823, "confidence": [2022.823, 2022.823]}, "accession": "DENV2_PP994654.1", "strain": {"value": "PP994654.1"}, "country": {"value": "Indonesia", "confidence": {"Indonesia": 1.0}, "entropy": -1e-12}, "clade_membership": {"value": "DENV2/C"}, "region": {"value": "Asia", "confidence": {"Asia": 1.0}, "entropy": -1e-12}}, "branch_attrs": {"mutations": {"nuc": ["C423T", "T1422C", "C1693T", "C2325T", "A4954G", "G5280A", "G7338A", "G7719A", "G7821A", "T9234C", "C9237T"], "NS3": ["K145E"]}, "labels": {"aa": "NS3: K145E"}}}, {"name": "DENV2_PP994649.1", "node_attrs": {"div": 0.0219, "num_date": {"value": 2022.626, "confidence": [2022.626, 2022.626]}, "accession": "DENV2_PP994649.1", "strain": {"value": "PP994649.1"}, "country": {"value": "Indonesia", "confidence": {"Indonesia": 1.0}, "entropy": -1e-12}, "clade_membership": {"value": "DENV2/C"}, "region": {"value": "Asia", "confidence": {"Asia": 1.0}, "entropy": -1e-12}}, "branch_attrs": {"mutations": {"nuc": ["C2745T", "C3696T", "G3723A", "A3729G", "C3748T", "A3804G", "T6727C", "C8568T", "G9831A"]}}}]}]}]}]}]}]}]}, {"name": "NODE_0000994", "node_attrs": {"div": 0.0125, "num_date": {"value": 2011.045, "confidence": [2010.372, 2012.624]}, "country": {"value": "Indonesia", "confidence": {"Indonesia": 0.997, "Singapore": 0.00294}, "entropy": 0.0223}, "clade_membership": {"value": "DENV2/C"}, "region": {"value": "Asia", "confidence": {"Asia": 1.0}, "entropy": 0.000492}}, "branch_attrs": {"mutations": {"nuc": ["A3126T", "C3684G", "T4686C", "A5919G", "A6849G", "T6979C", "T7473A", "T8170C", "C9235T", "G9795A"], "NS5": ["Y201H", "H556Y"]}, "labels": {"aa": "NS5: Y201H, H556Y"}}, "children": [{"name": "NODE_0000995", "node_attrs": {"div": 0.0167, "num_date": {"value": 2017.46, "confidence": [2016.952, 2017.767]}, "country": {"value": "Indonesia", "confidence": {"Indonesia": 1.0}, "entropy": 0.000548}, "clade_membership": {"value": "DENV2/C"}, "region": {"value": "Asia", "confidence": {"Asia": 1.0}, "entropy": 0.000498}}, "branch_attrs": {"mutations": {"nuc": ["T292C", "C312A", "G672A", "T918C", "C1689T", "T2112C", "T2538C", "A2673G", "T2748C", "T2955C", "C3408T", "T3526C", "T3663C", "T3699C", "C3771A", "T3875C", "G4446A", "A4719G", "T4819C", "A4956G", "C5517T", "G5898A", "T5913C", "C6222T", "A6468G", "G6492A", "T6589C", "G6711A", "A6825G", "A6858G", "G7326A", "T7680C", "A7851G", "T7929C", "C8289T", "C8853T", "T9168C", "T9224C", "T9345C", "C9390T", "A9441G", "G9468A", "T9491A", "C9729T", "C9909T"], "NS2A": ["V133A"], "NS5": ["M552T", "I641N"]}, "labels": {"aa": "NS2A: V133A; NS5: M552T, I641N"}}, "children": [{"name": "NODE_0000996", "node_attrs": {"div": 0.0173, "num_date": {"value": 2018.25, "confidence": [2018.025, 2018.403]}, "country": {"value": "Indonesia", "confidence": {"Indonesia": 1.0}, "entropy": 8.1e-05}, "clade_membership": {"value": "DENV2/C"}, "region": {"value": "Asia", "confidence": {"Asia": 1.0}, "entropy": 0.000106}}, "branch_attrs": {"mutations": {"nuc": ["C2265T", "T3546A", "G3765A", "A5448G", "T7491C", "C7973T"], "NS5": ["T135I"]}, "labels": {"aa": "NS5: T135I"}}, "children": [{"name": "DENV2_PP151979.1", "node_attrs": {"div": 0.0174, "num_date": {"value": 2018.497, "confidence": [2018.497, 2018.497]}, "accession": "DENV2_PP151979.1", "strain": {"value": "PP151979.1"}, "country": {"value": "Indonesia", "confidence": {"Indonesia": 1.0}, "entropy": -1e-12}, "clade_membership": {"value": "DENV2/C"}, "region": {"value": "Asia", "confidence": {"Asia": 1.0}, "entropy": -1e-12}}, "branch_attrs": {"mutations": {"nuc": ["G7380A"]}}}, {"name": "NODE_0000997", "node_attrs": {"div": 0.0174, "num_date": {"value": 2018.397, "confidence": [2018.243, 2018.472]}, "country": {"value": "Indonesia", "confidence": {"Indonesia": 1.0}, "entropy": 7.4e-05}, "clade_membership": {"value": "DENV2/C"}, "region": {"value": "Asia", "confidence": {"Asia": 1.0}, "entropy": 9.8e-05}}, "branch_attrs": {"mutations": {"nuc": ["A2931G"]}}, "children": [{"name": "DENV2_PP151960.1", "node_attrs": {"div": 0.0174, "num_date": {"value": 2018.497, "confidence": [2018.497, 2018.497]}, "accession": "DENV2_PP151960.1", "strain": {"value": "PP151960.1"}, "country": {"value": "Indonesia", "confidence": {"Indonesia": 1.0}, "entropy": -1e-12}, "clade_membership": {"value": "DENV2/C"}, "region": {"value": "Asia", "confidence": {"Asia": 1.0}, "entropy": -1e-12}}, "branch_attrs": {"mutations": {}}}, {"name": "DENV2_PP151961.1", "node_attrs": {"div": 0.0175, "num_date": {"value": 2018.497, "confidence": [2018.497, 2018.497]}, "accession": "DENV2_PP151961.1", "strain": {"value": "PP151961.1"}, "country": {"value": "Indonesia", "confidence": {"Indonesia": 1.0}, "entropy": -1e-12}, "clade_membership": {"value": "DENV2/C"}, "region": {"value": "Asia", "confidence": {"Asia": 1.0}, "entropy": -1e-12}}, "branch_attrs": {"mutations": {"nuc": ["C2325T", "G9441A"]}}}]}]}, {"name": "NODE_0000998", "node_attrs": {"div": 0.0181, "num_date": {"value": 2019.247, "confidence": [2019.029, 2019.37]}, "country": {"value": "Indonesia", "confidence": {"Indonesia": 1.0}, "entropy": 1.57e-06}, "clade_membership": {"value": "DENV2/C"}, "region": {"value": "Asia", "confidence": {"Asia": 1.0}, "entropy": 2.65e-06}}, "branch_attrs": {"mutations": {"nuc": ["A663G", "T1576C", "A1608G", "A3188T", "A3519G", "G4599A", "A4955G", "T6448C", "T7308C", "A7860G", "A8070G", "C8292T", "C8298T", "C8754T", "G9627A"], "NS1": ["Y256F"], "NS3": ["K145R"]}, "labels": {"aa": "NS1: Y256F; NS3: K145R"}}, "children": [{"name": "DENV2_PP151980.1", "node_attrs": {"div": 0.0185, "num_date": {"value": 2019.497, "confidence": [2019.497, 2019.497]}, "accession": "DENV2_PP151980.1", "strain": {"value": "PP151980.1"}, "country": {"value": "Indonesia", "confidence": {"Indonesia": 1.0}, "entropy": -1e-12}, "clade_membership": {"value": "DENV2/C"}, "region": {"value": "Asia", "confidence": {"Asia": 1.0}, "entropy": -1e-12}}, "branch_attrs": {"mutations": {"nuc": ["G492A", "G3636A", "G9441A", "G10125A"]}}}, {"name": "DENV2_PP151981.1", "node_attrs": {"div": 0.0181, "num_date": {"value": 2019.497, "confidence": [2019.497, 2019.497]}, "accession": "DENV2_PP151981.1", "strain": {"value": "PP151981.1"}, "country": {"value": "Indonesia", "confidence": {"Indonesia": 1.0}, "entropy": -1e-12}, "clade_membership": {"value": "DENV2/C"}, "region": {"value": "Asia", "confidence": {"Asia": 1.0}, "entropy": -1e-12}}, "branch_attrs": {"mutations": {}}}, {"name": "NODE_0001000", "node_attrs": {"div": 0.0182, "num_date": {"value": 2019.354, "confidence": [2019.219, 2019.455]}, "country": {"value": "Indonesia", "confidence": {"Indonesia": 1.0}, "entropy": 7.31e-05}, "clade_membership": {"value": "DENV2/C"}, "region": {"value": "Asia", "confidence": {"Asia": 1.0}, "entropy": 9.66e-05}}, "branch_attrs": {"mutations": {"nuc": ["A8796G"]}}, "children": [{"name": "DENV2_PP151964.1", "node_attrs": {"div": 0.0183, "num_date": {"value": 2019.497, "confidence": [2019.497, 2019.497]}, "accession": "DENV2_PP151964.1", "strain": {"value": "PP151964.1"}, "country": {"value": "Indonesia", "confidence": {"Indonesia": 1.0}, "entropy": -1e-12}, "clade_membership": {"value": "DENV2/C"}, "region": {"value": "Asia", "confidence": {"Asia": 1.0}, "entropy": -1e-12}}, "branch_attrs": {"mutations": {"nuc": ["T6183C"]}}}, {"name": "DENV2_PP151962.1", "node_attrs": {"div": 0.0184, "num_date": {"value": 2019.497, "confidence": [2019.497, 2019.497]}, "accession": "DENV2_PP151962.1", "strain": {"value": "PP151962.1"}, "country": {"value": "Indonesia", "confidence": {"Indonesia": 1.0}, "entropy": -1e-12}, "clade_membership": {"value": "DENV2/C"}, "region": {"value": "Asia", "confidence": {"Asia": 1.0}, "entropy": -1e-12}}, "branch_attrs": {"mutations": {"nuc": ["A2502G", "T9753C"]}}}]}]}]}, {"name": "NODE_0001001", "node_attrs": {"div": 0.0127, "num_date": {"value": 2011.394, "confidence": [2010.78, 2012.978]}, "country": {"value": "Indonesia", "confidence": {"Indonesia": 1.0}, "entropy": 0.00271}, "clade_membership": {"value": "DENV2/C"}, "region": {"value": "Asia", "confidence": {"Asia": 1.0}, "entropy": 0.000503}}, "branch_attrs": {"mutations": {"nuc": ["C3852T", "A9246G"]}}, "children": [{"name": "NODE_0001002", "node_attrs": {"div": 0.0147, "num_date": {"value": 2014.478, "confidence": [2013.743, 2015.546]}, "country": {"value": "Indonesia", "confidence": {"Indonesia": 1.0}, "entropy": 0.000219}, "clade_membership": {"value": "DENV2/C"}, "region": {"value": "Asia", "confidence": {"Asia": 1.0}, "entropy": 0.000218}}, "branch_attrs": {"mutations": {"nuc": ["T414C", "T1842C", "C2371T", "T3138C", "C4225T", "T4302C", "C4464T", "C4878T", "G5532A", "A5754G", "T6513C", "T6862C", "T6936C", "C7161T", "A7173G", "T8389C", "C8454T", "C9162T", "T9345C", "A9477G", "A10331G", "T10611C"], "NS4B": ["F13L"]}, "labels": {"aa": "NS4B: F13L"}}, "children": [{"name": "NODE_0001003", "node_attrs": {"div": 0.0154, "num_date": {"value": 2015.429, "confidence": [2014.841, 2016.234]}, "country": {"value": "Indonesia", "confidence": {"Indonesia": 1.0}, "entropy": 0.000168}, "clade_membership": {"value": "DENV2/C"}, "region": {"value": "Asia", "confidence": {"Asia": 1.0}, "entropy": 0.000214}}, "branch_attrs": {"mutations": {"nuc": ["C1008T", "C1935T", "C3597T", "C3933T", "C5871T", "A9030G", "A10203G"]}}, "children": [{"name": "NODE_0001004", "node_attrs": {"div": 0.0182, "num_date": {"value": 2018.439, "confidence": [2018.042, 2018.871]}, "country": {"value": "Indonesia", "confidence": {"Indonesia": 1.0}, "entropy": 0.000222}, "clade_membership": {"value": "DENV2/C"}, "region": {"value": "Asia", "confidence": {"Asia": 1.0}, "entropy": 0.000281}}, "branch_attrs": {"mutations": {"nuc": ["A408G", "C480T", "T588C", "T648C", "G702A", "A951G", "C2064T", "T2268C", "C2359T", "C2559T", "G2905C", "A2976G", "C3003T", "T3313C", "C3390T", "C4408A", "C5010T", "C5181T", "C5418T", "G5667A", "C5931T", "C6126T", "T6696C", "C7583T", "T7944C", "C8676T", "T9208C", "C9720T", "T9732C", "T9774C"], "C": ["I104M"], "NS1": ["V162L"], "NS2B": ["Q93K"], "NS5": ["T5I"]}, "labels": {"aa": "C: I104M; NS1: V162L; NS2B: Q93K; NS5: T5I"}}, "children": [{"name": "DENV2_PP152053.1", "node_attrs": {"div": 0.02, "num_date": {"value": 2020.499, "confidence": [2020.499, 2020.499]}, "accession": "DENV2_PP152053.1", "strain": {"value": "PP152053.1"}, "country": {"value": "Indonesia", "confidence": {"Indonesia": 1.0}, "entropy": -1e-12}, "clade_membership": {"value": "DENV2/C"}, "region": {"value": "Asia", "confidence": {"Asia": 1.0}, "entropy": -1e-12}}, "branch_attrs": {"mutations": {"nuc": ["T337C", "T528C", "T1245C", "C1581T", "A2082G", "G2100A", "A3711G", "A3732T", "T3735C", "A4127G", "T4581C", "G4599A", "G4707A", "T6009C", "T7179C", "T8487C", "T8895C", "C9057T", "C9993T"], "NS2A": ["K217R"]}, "labels": {"aa": "NS2A: K217R"}}}, {"name": "DENV2_PP151982.1", "node_attrs": {"div": 0.019, "num_date": {"value": 2019.497, "confidence": [2019.497, 2019.497]}, "accession": "DENV2_PP151982.1", "strain": {"value": "PP151982.1"}, "country": {"value": "Indonesia", "confidence": {"Indonesia": 1.0}, "entropy": -1e-12}, "clade_membership": {"value": "DENV2/C"}, "region": {"value": "Asia", "confidence": {"Asia": 1.0}, "entropy": -1e-12}}, "branch_attrs": {"mutations": {"nuc": ["C585T", "C2067T", "A2502G", "T5427C", "T7182C", "T7263C", "A8731G", "A9441G"], "NS5": ["K388E"]}, "labels": {"aa": "NS5: K388E"}}}]}, {"name": "NODE_0001005", "node_attrs": {"div": 0.0156, "num_date": {"value": 2015.893, "confidence": [2015.29, 2016.519]}, "country": {"value": "Indonesia", "confidence": {"Indonesia": 1.0}, "entropy": 0.000383}, "clade_membership": {"value": "DENV2/C"}, "region": {"value": "Asia", "confidence": {"Asia": 1.0}, "entropy": 0.000325}}, "branch_attrs": {"mutations": {"nuc": ["G9318A", "T9811C"]}}, "children": [{"name": "DENV2_PP152108.1", "node_attrs": {"div": 0.0189, "num_date": {"value": 2020.499, "confidence": [2020.499, 2020.499]}, "accession": "DENV2_PP152108.1", "strain": {"value": "PP152108.1"}, "country": {"value": "Indonesia", "confidence": {"Indonesia": 1.0}, "entropy": -1e-12}, "clade_membership": {"value": "DENV2/C"}, "region": {"value": "Asia", "confidence": {"Asia": 1.0}, "entropy": -1e-12}}, "branch_attrs": {"mutations": {"nuc": ["C226T", "A282G", "A1104G", "C1545T", "C1575T", "C1597T", "C1986T", "C2010T", "A2394T", "A2482G", "T3585C", "A3747G", "T4155C", "T4464C", "C4587T", "C4644T", "T4875C", "T5199C", "C5385T", "T5640C", "C6231T", "T7182C", "G7593A", "T7627C", "T7731C", "G8040A", "G8157A", "G8256A", "A8287C", "G8812A", "A9441G", "A9718G", "G9834A", "T9972C"], "NS1": ["I21V"], "NS5": ["I240L", "D415N", "I717V"]}, "labels": {"aa": "NS1: I21V; NS5: I240L, D415N, I717V"}}}, {"name": "NODE_0001006", "node_attrs": {"div": 0.0166, "num_date": {"value": 2017.427, "confidence": [2016.851, 2017.656]}, "country": {"value": "Indonesia", "confidence": {"Indonesia": 1.0}, "entropy": 0.00314}, "clade_membership": {"value": "DENV2/C"}, "region": {"value": "Asia", "confidence": {"Asia": 1.0}, "entropy": 1.51e-05}}, "branch_attrs": {"mutations": {"nuc": ["C534T", "T1365C", "G2088A", "A5529G", "T5787C", "C6342A", "T7056C", "T8133C", "C8170T", "T10407C", "A10549G"], "NS5": ["H201Y"]}, "labels": {"aa": "NS5: H201Y"}}, "children": [{"name": "NODE_0001007", "node_attrs": {"div": 0.018, "num_date": {"value": 2019.899, "confidence": [2019.445, 2020.191]}, "country": {"value": "Indonesia", "confidence": {"Indonesia": 1.0}, "entropy": 0.000151}, "clade_membership": {"value": "DENV2/C"}, "region": {"value": "Asia", "confidence": {"Asia": 1.0}, "entropy": 0.000163}}, "branch_attrs": {"mutations": {"nuc": ["C633T", "A891G", "G1641A", "C2061T", "T2193C", "G3243A", "G3288A", "T5766C", "T6878C", "G7548A", "G7938A", "A9021G", "A9441G", "C9618T", "C9966T"], "NS4B": ["I18T"]}, "labels": {"aa": "NS4B: I18T"}}, "children": [{"name": "DENV2_PP152081.1", "node_attrs": {"div": 0.0185, "num_date": {"value": 2020.499, "confidence": [2020.499, 2020.499]}, "accession": "DENV2_PP152081.1", "strain": {"value": "PP152081.1"}, "country": {"value": "Indonesia", "confidence": {"Indonesia": 1.0}, "entropy": -1e-12}, "clade_membership": {"value": "DENV2/C"}, "region": {"value": "Asia", "confidence": {"Asia": 1.0}, "entropy": -1e-12}}, "branch_attrs": {"mutations": {"nuc": ["A2502G", "A3773G", "C7704T", "C8784T", "T9885C"], "NS2A": ["K99R"]}, "labels": {"aa": "NS2A: K99R"}}}, {"name": "DENV2_PP152025.1", "node_attrs": {"div": 0.0182, "num_date": {"value": 2020.499, "confidence": [2020.499, 2020.499]}, "accession": "DENV2_PP152025.1", "strain": {"value": "PP152025.1"}, "country": {"value": "Indonesia", "confidence": {"Indonesia": 1.0}, "entropy": -1e-12}, "clade_membership": {"value": "DENV2/C"}, "region": {"value": "Asia", "confidence": {"Asia": 1.0}, "entropy": -1e-12}}, "branch_attrs": {"mutations": {"nuc": ["T4250C", "G4465A"], "NS2B": ["V40A", "V112M"]}, "labels": {"aa": "NS2B: V40A, V112M"}}}]}, {"name": "NODE_0001009", "node_attrs": {"div": 0.0169, "num_date": {"value": 2017.581, "confidence": [2017.147, 2017.988]}, "country": {"value": "Indonesia", "confidence": {"Indonesia": 0.973, "China": 0.024, "Singapore": 0.00215}, "entropy": 0.137}, "clade_membership": {"value": "DENV2/C"}, "region": {"value": "Asia", "confidence": {"Asia": 1.0}, "entropy": 0.00043}}, "branch_attrs": {"mutations": {"nuc": ["T1137C", "C2803T", "T7158C"], "NS1": ["L128F"]}, "labels": {"aa": "NS1: L128F"}}, "children": [{"name": "DENV2_MN923116.1", "node_attrs": {"div": 0.0185, "num_date": {"value": 2019.495, "confidence": [2019.495, 2019.495]}, "accession": "DENV2_MN923116.1", "strain": {"value": "MN923116.1"}, "country": {"value": "China", "confidence": {"China": 1.0}, "entropy": -1e-12}, "clade_membership": {"value": "DENV2/C"}, "region": {"value": "Asia", "confidence": {"Asia": 1.0}, "entropy": -1e-12}}, "branch_attrs": {"mutations": {"nuc": ["T413C", "G702A", "T1484C", "T2073C", "C2433T", "C2685T", "C3189T", "A3486G", "C3580T", "T4229G", "A5883G", "G6240A", "A6777G", "C6943T", "T8349C", "C8751T", "A10413G"], "C": ["I106T"], "E": ["M183T"], "NS2B": ["V33G"]}, "labels": {"aa": "C: I106T; E: M183T; NS2B: V33G"}}}, {"name": "DENV2_OR821739.1", "node_attrs": {"div": 0.0228, "num_date": {"value": 2022.763, "confidence": [2022.763, 2022.763]}, "accession": "DENV2_OR821739.1", "strain": {"value": "OR821739.1"}, "country": {"value": "Indonesia", "confidence": {"Indonesia": 1.0}, "entropy": -1e-12}, "clade_membership": {"value": "DENV2/C"}, "region": {"value": "Asia", "confidence": {"Asia": 1.0}, "entropy": -1e-12}}, "branch_attrs": {"mutations": {"nuc": ["A77G", "G436A", "T534C", "T654C", "T684A", "A843G", "A934G", "T1065C", "T1116C", "C1129T", "T1152C", "T1422C", "C1701T", "T1713C", "A1857G", "T1992C", "T2229C", "A2394G", "A2769G", "T2829C", "G3392A", "T3465A", "T3514C", "G3566A", "G3684A", "C4263T", "C4341T", "A4548G", "G4623A", "T4689C", "A4713G", "T4827A", "T5289C", "C5460T", "C5688T", "T5871C", "C6004T", "T6048C", "A6141G", "A6342C", "C6513T", "C6762T", "T6768C", "T6801C", "T6918C", "C7287T", "T7649C", "T7687C", "G7719A", "T7842C", "T7911C", "T8037C", "C8088T", "G8157T", "C8268T", "A8731G", "A9271G", "A9297G", "C9384T", "A9534G", "A9738G", "C10113T", "T10285C"], "C": ["A114T"], "M": ["I135M", "T166A"], "NS1": ["R324K"], "NS2A": ["R30K"], "NS5": ["I27T", "K388E", "I568V"]}, "labels": {"aa": "C: A114T; M: I135M, T166A; NS1: R324K; NS2A: R30K; NS5: I27T, K388E, I568V"}}}]}, {"name": "NODE_0001010", "node_attrs": {"div": 0.0206, "num_date": {"value": 2023.068, "confidence": [2022.816, 2023.25]}, "country": {"value": "Indonesia", "confidence": {"Indonesia": 0.961, "China": 0.0363, "Singapore": 0.00236}, "entropy": 0.182}, "clade_membership": {"value": "DENV2/C"}, "region": {"value": "Asia", "confidence": {"Asia": 1.0}, "entropy": 0.000347}}, "branch_attrs": {"mutations": {"nuc": ["T258C", "T483C", "C568T", "G783T", "C786T", "A1072T", "C1212T", "C1581T", "C1754T", "T1974C", "A2205T", "G2367A", "T2371C", "T2682C", "A2931G", "G3141A", "G3457A", "C3563T", "A3945G", "T4188C", "C4305T", "T4531C", "T4590C", "G5202A", "T5421C", "C6360T", "T6538C", "G6570A", "T6775C", "T7224C", "T7263C", "A7448G", "G7977A", "C8121T", "C8364T", "G8730A", "T8811A", "T8814C", "C8892T", "C9066A", "C9546T", "G9627A", "C10215T"], "E": ["I46L", "S273L"], "NS1": ["V346I"], "NS2A": ["T29M"], "NS4B": ["N208S"]}, "labels": {"aa": "E: I46L, S273L; NS1: V346I; NS2A: T29M; NS4B: N208S"}}, "children": [{"name": "DENV2_OR125606.1", "node_attrs": {"div": 0.0206, "num_date": {"value": 2023.344, "confidence": [2023.344, 2023.344]}, "accession": "DENV2_OR125606.1", "strain": {"value": "OR125606.1"}, "country": {"value": "China", "confidence": {"China": 1.0}, "entropy": -1e-12}, "clade_membership": {"value": "DENV2/C"}, "region": {"value": "Asia", "confidence": {"Asia": 1.0}, "entropy": -1e-12}}, "branch_attrs": {"mutations": {}}}, {"name": "DENV2_OR136164.1", "node_attrs": {"div": 0.021, "num_date": {"value": 2023.352, "confidence": [2023.352, 2023.352]}, "accession": "DENV2_OR136164.1", "strain": {"value": "OR136164.1"}, "country": {"value": "Indonesia", "confidence": {"Indonesia": 1.0}, "entropy": -1e-12}, "clade_membership": {"value": "DENV2/C"}, "region": {"value": "Asia", "confidence": {"Asia": 1.0}, "entropy": -1e-12}}, "branch_attrs": {"mutations": {"nuc": ["T7C", "G10598A", "C10600T", "C10660T"]}}}]}]}]}]}, {"name": "NODE_0001011", "node_attrs": {"div": 0.015, "num_date": {"value": 2014.834, "confidence": [2014.216, 2016.01]}, "country": {"value": "Indonesia", "confidence": {"Indonesia": 1.0}, "entropy": 0.00159}, "clade_membership": {"value": "DENV2/C"}, "region": {"value": "Asia", "confidence": {"Asia": 1.0}, "entropy": 0.000262}}, "branch_attrs": {"mutations": {"nuc": ["C3942T", "G4755A", "G9303A"]}}, "children": [{"name": "NODE_0001012", "node_attrs": {"div": 0.0155, "num_date": {"value": 2015.458, "confidence": [2015.026, 2016.692]}, "country": {"value": "Indonesia", "confidence": {"Indonesia": 1.0}, "entropy": 0.000733}, "clade_membership": {"value": "DENV2/C"}, "region": {"value": "Asia", "confidence": {"Asia": 1.0}, "entropy": 0.000756}}, "branch_attrs": {"mutations": {"nuc": ["T1713C", "C1941T", "T3663C", "T5421C", "T8381C"], "NS5": ["I271T"]}, "labels": {"aa": "NS5: I271T"}}, "children": [{"name": "DENV2_PP152109.1", "node_attrs": {"div": 0.0195, "num_date": {"value": 2020.499, "confidence": [2020.499, 2020.499]}, "accession": "DENV2_PP152109.1", "strain": {"value": "PP152109.1"}, "country": {"value": "Indonesia", "confidence": {"Indonesia": 1.0}, "entropy": -1e-12}, "clade_membership": {"value": "DENV2/C"}, "region": {"value": "Asia", "confidence": {"Asia": 1.0}, "entropy": -1e-12}}, "branch_attrs": {"mutations": {"nuc": ["G702A", "A1287T", "G1734A", "T2256C", "T2343C", "T2481C", "A2502G", "T2649C", "C2793T", "A3053G", "T3126C", "C3249T", "A3339G", "A3549G", "T3577C", "C3720T", "C3726T", "C3879T", "C3966T", "C4029T", "G4044A", "T4225C", "C4573T", "C5064T", "A5217G", "C5253T", "C5254T", "C5859T", "C6453T", "C6726T", "C6840T", "T7182C", "G7845A", "G7863A", "A8107G", "A8681G", "T8799A", "G8832A", "T9006C", "A9441G", "C10032T"], "NS1": ["K211R"], "NS3": ["P245S"], "NS5": ["I180V", "K371R"]}, "labels": {"aa": "NS1: K211R; NS3: P245S; NS5: I180V, K371R"}}}, {"name": "NODE_0001013", "node_attrs": {"div": 0.0178, "num_date": {"value": 2018.964, "confidence": [2018.652, 2019.248]}, "country": {"value": "Indonesia", "confidence": {"Indonesia": 1.0}, "entropy": 0.000182}, "clade_membership": {"value": "DENV2/C"}, "region": {"value": "Asia", "confidence": {"Asia": 1.0}, "entropy": 0.000233}}, "branch_attrs": {"mutations": {"nuc": ["T333C", "C585T", "A810G", "A891G", "C1555T", "A1614G", "C1836T", "T2283C", "A2601G", "T3201C", "C3513T", "T4932C", "C6573T", "G6603A", "T6606C", "G7234A", "T7449C", "A7613G", "T7989C", "C8067T", "T8449C", "A9198G", "C9345T", "G9837A", "C10185T"], "NS4B": ["A137T"], "NS5": ["N15S", "Y294H"]}, "labels": {"aa": "NS4B: A137T; NS5: N15S, Y294H"}}, "children": [{"name": "DENV2_PP152029.1", "node_attrs": {"div": 0.0183, "num_date": {"value": 2019.497, "confidence": [2019.497, 2019.497]}, "accession": "DENV2_PP152029.1", "strain": {"value": "PP152029.1"}, "country": {"value": "Indonesia", "confidence": {"Indonesia": 1.0}, "entropy": -1e-12}, "clade_membership": {"value": "DENV2/C"}, "region": {"value": "Asia", "confidence": {"Asia": 1.0}, "entropy": -1e-12}}, "branch_attrs": {"mutations": {"nuc": ["A2931G", "C3291T", "C4983T", "T5352C", "C8571T"]}}}, {"name": "NODE_0001014", "node_attrs": {"div": 0.0179, "num_date": {"value": 2019.232, "confidence": [2019.002, 2019.412]}, "country": {"value": "Indonesia", "confidence": {"Indonesia": 1.0}, "entropy": 7.68e-05}, "clade_membership": {"value": "DENV2/C"}, "region": {"value": "Asia", "confidence": {"Asia": 1.0}, "entropy": 0.000103}}, "branch_attrs": {"mutations": {"nuc": ["A4485G"]}}, "children": [{"name": "NODE_0001016", "node_attrs": {"div": 0.018, "num_date": {"value": 2019.361, "confidence": [2019.218, 2019.467]}, "country": {"value": "Indonesia", "confidence": {"Indonesia": 1.0}, "entropy": 7.39e-05}, "clade_membership": {"value": "DENV2/C"}, "region": {"value": "Asia", "confidence": {"Asia": 1.0}, "entropy": 9.8e-05}}, "branch_attrs": {"mutations": {"nuc": ["T9168C"]}}, "children": [{"name": "DENV2_PP152090.1", "node_attrs": {"div": 0.018, "num_date": {"value": 2019.497, "confidence": [2019.497, 2019.497]}, "accession": "DENV2_PP152090.1", "strain": {"value": "PP152090.1"}, "country": {"value": "Indonesia", "confidence": {"Indonesia": 1.0}, "entropy": -1e-12}, "clade_membership": {"value": "DENV2/C"}, "region": {"value": "Asia", "confidence": {"Asia": 1.0}, "entropy": -1e-12}}, "branch_attrs": {"mutations": {}}}, {"name": "DENV2_PP152088.1", "node_attrs": {"div": 0.0183, "num_date": {"value": 2019.497, "confidence": [2019.497, 2019.497]}, "accession": "DENV2_PP152088.1", "strain": {"value": "PP152088.1"}, "country": {"value": "Indonesia", "confidence": {"Indonesia": 1.0}, "entropy": -1e-12}, "clade_membership": {"value": "DENV2/C"}, "region": {"value": "Asia", "confidence": {"Asia": 1.0}, "entropy": -1e-12}}, "branch_attrs": {"mutations": {"nuc": ["A2502G", "T7182C", "T9753C"]}}}]}, {"name": "NODE_0000145", "node_attrs": {"div": 0.0179, "num_date": {"value": 2019.439, "confidence": [2019.244, 2019.487]}, "country": {"value": "Indonesia", "confidence": {"Indonesia": 1.0}, "entropy": 7.39e-05}, "clade_membership": {"value": "DENV2/C"}, "region": {"value": "Asia", "confidence": {"Asia": 1.0}, "entropy": 9.8e-05}}, "branch_attrs": {"mutations": {}}, "children": [{"name": "DENV2_PP152089.1", "node_attrs": {"div": 0.018, "num_date": {"value": 2019.497, "confidence": [2019.497, 2019.497]}, "accession": "DENV2_PP152089.1", "strain": {"value": "PP152089.1"}, "country": {"value": "Indonesia", "confidence": {"Indonesia": 1.0}, "entropy": -1e-12}, "clade_membership": {"value": "DENV2/C"}, "region": {"value": "Asia", "confidence": {"Asia": 1.0}, "entropy": -1e-12}}, "branch_attrs": {"mutations": {"nuc": ["T9906C"]}}}, {"name": "DENV2_PP152105.1", "node_attrs": {"div": 0.0179, "num_date": {"value": 2019.497, "confidence": [2019.497, 2019.497]}, "accession": "DENV2_PP152105.1", "strain": {"value": "PP152105.1"}, "country": {"value": "Indonesia", "confidence": {"Indonesia": 1.0}, "entropy": -1e-12}, "clade_membership": {"value": "DENV2/C"}, "region": {"value": "Asia", "confidence": {"Asia": 1.0}, "entropy": -1e-12}}, "branch_attrs": {"mutations": {}}}]}]}]}]}, {"name": "NODE_0001017", "node_attrs": {"div": 0.0175, "num_date": {"value": 2018.166, "confidence": [2017.383, 2018.831]}, "country": {"value": "Indonesia", "confidence": {"Indonesia": 0.954, "Vietnam": 0.0387, "China": 0.00164, "Singapore": 0.00164}, "entropy": 0.227}, "clade_membership": {"value": "DENV2/C"}, "region": {"value": "Asia", "confidence": {"Asia": 1.0}, "entropy": 0.00156}}, "branch_attrs": {"mutations": {"nuc": ["C39T", "T924C", "G1770A", "T1785C", "G1975A", "A2601G", "T2667C", "T2700C", "T2895C", "C2898T", "T2916C", "G3279A", "T3454C", "T3633C", "T3702C", "T3921C", "T4008C", "T4377C", "G4608A", "C4662T", "C5676T", "A5704G", "C6093T", "A6576G", "G6603A", "T7362C", "G8430A"], "E": ["V347I"], "NS3": ["I395V"]}, "labels": {"aa": "E: V347I; NS3: I395V"}}, "children": [{"name": "DENV2_PV291711.1", "node_attrs": {"div": 0.0229, "num_date": {"value": 2024.668, "confidence": [2024.668, 2024.668]}, "accession": "DENV2_PV291711.1", "strain": {"value": "PV291711.1"}, "country": {"value": "Indonesia", "confidence": {"Indonesia": 1.0}, "entropy": -1e-12}, "clade_membership": {"value": "DENV2/C"}, "region": {"value": "Asia", "confidence": {"Asia": 1.0}, "entropy": -1e-12}}, "branch_attrs": {"mutations": {"nuc": ["C330T", "G387A", "T684C", "T880C", "A889C", "T1113C", "A1273G", "C1413A", "C1446T", "A1543G", "C1611T", "T1782C", "G1932A", "T1974C", "C2001T", "T2318C", "T2424C", "C2559T", "T3186C", "C3249T", "T3270C", "C3834T", "C4110T", "A4332T", "G4566A", "T4683C", "G4731A", "C4812T", "A5078G", "G5454A", "A5895G", "T6024C", "C6360T", "T6471C", "C6771T", "C6951T", "C6966T", "A6972G", "T7011C", "C7041T", "A7074T", "C7764T", "T7809C", "C8244T", "G8306A", "C8319T", "C8658T", "T8889C", "G8961A", "C8979T", "T9777C", "C9925T", "T10053C", "T10083C", "C10140T", "A10275G"], "E": ["I113V", "N203D", "V461A"], "M": ["Y148H"], "NS3": ["K186R"], "NS5": ["R246K", "H786Y"]}, "labels": {"aa": "E: I113V, N203D, V461A; M: Y148H; NS3: K186R; NS5: R246K, H786Y"}}}, {"name": "NODE_0001018", "node_attrs": {"div": 0.0191, "num_date": {"value": 2020.341, "confidence": [2019.663, 2020.678]}, "country": {"value": "Vietnam", "confidence": {"Vietnam": 0.991, "Indonesia": 0.00628, "USA": 0.00147}, "entropy": 0.0615}, "clade_membership": {"value": "DENV2/C"}, "region": {"value": "Asia", "confidence": {"Asia": 1.0}, "entropy": 0.00244}}, "branch_attrs": {"mutations": {"nuc": ["G522A", "C585T", "C627T", "G1131A", "C1209T", "A1767G", "C1810T", "A2976G", "C3597T", "A4074G", "T4242C", "A5487G", "C6300T", "C6840T", "A7626G", "T9693C", "T10084C"]}}, "children": [{"name": "NODE_0001019", "node_attrs": {"div": 0.0198, "num_date": {"value": 2021.124, "confidence": [2020.679, 2021.526]}, "country": {"value": "Vietnam", "confidence": {"Vietnam": 0.992, "USA": 0.00479, "Indonesia": 0.00212}, "entropy": 0.0588}, "clade_membership": {"value": "DENV2/C"}, "region": {"value": "Asia", "confidence": {"Asia": 0.991, "North America": 0.00842}, "entropy": 0.0506}}, "branch_attrs": {"mutations": {"nuc": ["C1902T", "C2517T", "G5454A", "A6438C", "T6861C", "C9420T", "G9912A"]}}, "children": [{"name": "DENV2_PV151472.1", "node_attrs": {"div": 0.0216, "num_date": {"value": 2023.919, "confidence": [2023.919, 2023.919]}, "accession": "DENV2_PV151472.1", "strain": {"value": "PV151472.1"}, "country": {"value": "USA", "confidence": {"USA": 1.0}, "entropy": -1e-12}, "clade_membership": {"value": "DENV2/C"}, "region": {"value": "North America", "confidence": {"North America": 1.0}, "entropy": -1e-12}}, "branch_attrs": {"mutations": {"nuc": ["C1746T", "A2482G", "T2808C", "C3215T", "C3844T", "T4354G", "A4989G", "C5262T", "G6708A", "C6813T", "C7026T", "G7191T", "A7338G", "T7971C", "C8062T", "T9261C", "T9885A", "G10089A", "G10607A"], "NS1": ["I21V", "A265V"], "NS2B": ["S75A"]}, "labels": {"aa": "NS1: I21V, A265V; NS2B: S75A"}}}, {"name": "NODE_0001020", "node_attrs": {"div": 0.0201, "num_date": {"value": 2021.515, "confidence": [2021.107, 2021.773]}, "country": {"value": "Vietnam", "confidence": {"Vietnam": 1.0}, "entropy": 4.64e-06}, "clade_membership": {"value": "DENV2/C"}, "region": {"value": "Asia", "confidence": {"Asia": 1.0}, "entropy": 4.29e-05}}, "branch_attrs": {"mutations": {"nuc": ["A318G", "G7422A", "C8310T"]}}, "children": [{"name": "DENV2_PP269914.1", "node_attrs": {"div": 0.0218, "num_date": {"value": 2022.492, "confidence": [2022.492, 2022.492]}, "accession": "DENV2_PP269914.1", "strain": {"value": "PP269914.1"}, "country": {"value": "Vietnam", "confidence": {"Vietnam": 1.0}, "entropy": -1e-12}, "clade_membership": {"value": "DENV2/C"}, "region": {"value": "Asia", "confidence": {"Asia": 1.0}, "entropy": -1e-12}}, "branch_attrs": {"mutations": {"nuc": ["T292C", "T1209G", "A1865G", "T2298C", "C3531T", "C3924T", "C4587T", "C6399T", "C6861T", "C6943T", "G8886A", "A9153G", "G9154C", "T9747C", "T10224C", "C10500T"], "E": ["K310R"], "NS5": ["A529P"]}, "labels": {"aa": "E: K310R; NS5: A529P"}}}, {"name": "DENV2_OP984834.1", "node_attrs": {"div": 0.0208, "num_date": {"value": 2022.886, "confidence": [2022.886, 2022.886]}, "accession": "DENV2_OP984834.1", "strain": {"value": "OP984834.1"}, "country": {"value": "Vietnam", "confidence": {"Vietnam": 1.0}, "entropy": -1e-12}, "clade_membership": {"value": "DENV2/C"}, "region": {"value": "Asia", "confidence": {"Asia": 1.0}, "entropy": -1e-12}}, "branch_attrs": {"mutations": {"nuc": ["T4188C", "A4512G", "A6877G", "G7719A", "G9130A", "A9354G", "G9627A", "A9787G"], "NS4B": ["I18V"], "NS5": ["D521N", "I740V"]}, "labels": {"aa": "NS4B: I18V; NS5: D521N, I740V"}}}, {"name": "DENV2_PP269920.1", "node_attrs": {"div": 0.0212, "num_date": {"value": 2023.1, "confidence": [2023.1, 2023.1]}, "accession": "DENV2_PP269920.1", "strain": {"value": "PP269920.1"}, "country": {"value": "Vietnam", "confidence": {"Vietnam": 1.0}, "entropy": -1e-12}, "clade_membership": {"value": "DENV2/C"}, "region": {"value": "Asia", "confidence": {"Asia": 1.0}, "entropy": -1e-12}}, "branch_attrs": {"mutations": {"nuc": ["G1482A", "T2699C", "G3468A", "T4344C", "G4824A", "T5457C", "G6849A", "A7884G", "C8292T", "C9950G", "G10057A", "A10290G"], "NS1": ["I93T"], "NS5": ["T794S", "V830I"]}, "labels": {"aa": "NS1: I93T; NS5: T794S, V830I"}}}]}]}, {"name": "NODE_0001022", "node_attrs": {"div": 0.0195, "num_date": {"value": 2020.796, "confidence": [2020.388, 2021.172]}, "country": {"value": "Vietnam", "confidence": {"Vietnam": 1.0}, "entropy": 6.95e-08}, "clade_membership": {"value": "DENV2/C"}, "region": {"value": "Asia", "confidence": {"Asia": 1.0}, "entropy": 1.47e-07}}, "branch_attrs": {"mutations": {"nuc": ["C3093T", "T5421C", "C8170T", "C10500T"], "NS5": ["H201Y"]}, "labels": {"aa": "NS5: H201Y"}}, "children": [{"name": "DENV2_PP269911.1", "node_attrs": {"div": 0.0206, "num_date": {"value": 2022.971, "confidence": [2022.971, 2022.971]}, "accession": "DENV2_PP269911.1", "strain": {"value": "PP269911.1"}, "country": {"value": "Vietnam", "confidence": {"Vietnam": 1.0}, "entropy": -1e-12}, "clade_membership": {"value": "DENV2/C"}, "region": {"value": "Asia", "confidence": {"Asia": 1.0}, "entropy": -1e-12}}, "branch_attrs": {"mutations": {"nuc": ["T627C", "G1278A", "C1515T", "C3495T", "C3575T", "G3693A", "G4356A", "C5355T", "T6060C", "G7437A", "T7618C", "C8604T"], "NS2A": ["T33I"]}, "labels": {"aa": "NS2A: T33I"}}}, {"name": "DENV2_PP269907.1", "node_attrs": {"div": 0.0205, "num_date": {"value": 2022.774, "confidence": [2022.774, 2022.774]}, "accession": "DENV2_PP269907.1", "strain": {"value": "PP269907.1"}, "country": {"value": "Vietnam", "confidence": {"Vietnam": 1.0}, "entropy": -1e-12}, "clade_membership": {"value": "DENV2/C"}, "region": {"value": "Asia", "confidence": {"Asia": 1.0}, "entropy": -1e-12}}, "branch_attrs": {"mutations": {"nuc": ["G1107A", "A2071G", "C2352T", "T3162A", "C3261T", "T4063C", "T4206C", "T7971C", "A8087T", "A9313C", "C10236T"], "E": ["I379V"], "NS5": ["N173I"]}, "labels": {"aa": "E: I379V; NS5: N173I"}}}, {"name": "NODE_0001025", "node_attrs": {"div": 0.02, "num_date": {"value": 2021.458, "confidence": [2021.063, 2021.735]}, "country": {"value": "Vietnam", "confidence": {"Vietnam": 1.0}, "entropy": 2.69e-07}, "clade_membership": {"value": "DENV2/C"}, "region": {"value": "Asia", "confidence": {"Asia": 1.0}, "entropy": 2.05e-06}}, "branch_attrs": {"mutations": {"nuc": ["A1704G", "T2829C", "C3309T", "T3414C", "C3696T"]}}, "children": [{"name": "DENV2_PP269919.1", "node_attrs": {"div": 0.0209, "num_date": {"value": 2022.916, "confidence": [2022.916, 2022.916]}, "accession": "DENV2_PP269919.1", "strain": {"value": "PP269919.1"}, "country": {"value": "Vietnam", "confidence": {"Vietnam": 1.0}, "entropy": -1e-12}, "clade_membership": {"value": "DENV2/C"}, "region": {"value": "Asia", "confidence": {"Asia": 1.0}, "entropy": -1e-12}}, "branch_attrs": {"mutations": {"nuc": ["A489G", "T1713C", "T3300C", "A5916T", "T6861C", "G7548A", "T8103C", "A8955G", "C9288T", "T9811C"]}}}, {"name": "DENV2_PP269921.1", "node_attrs": {"div": 0.0212, "num_date": {"value": 2022.774, "confidence": [2022.774, 2022.774]}, "accession": "DENV2_PP269921.1", "strain": {"value": "PP269921.1"}, "country": {"value": "Vietnam", "confidence": {"Vietnam": 1.0}, "entropy": -1e-12}, "clade_membership": {"value": "DENV2/C"}, "region": {"value": "Asia", "confidence": {"Asia": 1.0}, "entropy": -1e-12}}, "branch_attrs": {"mutations": {"nuc": ["C927T", "G1128A", "A1419G", "T2179C", "T2481C", "C2559T", "T3327A", "C3580T", "T4195C", "C6072T", "G7080A", "C7959T", "G8958A"]}}}, {"name": "DENV2_PP269906.1", "node_attrs": {"div": 0.0213, "num_date": {"value": 2022.604, "confidence": [2022.604, 2022.604]}, "accession": "DENV2_PP269906.1", "strain": {"value": "PP269906.1"}, "country": {"value": "Vietnam", "confidence": {"Vietnam": 1.0}, "entropy": -1e-12}, "clade_membership": {"value": "DENV2/C"}, "region": {"value": "Asia", "confidence": {"Asia": 1.0}, "entropy": -1e-12}}, "branch_attrs": {"mutations": {"nuc": ["T258A", "T969C", "A1329G", "G2736A", "G3277A", "G3978A", "C4686G", "T4980C", "C5643T", "A6759T", "T6768C", "T6801C", "T7163C", "G8783A"], "NS1": ["V286I"], "NS4B": ["L113S"], "NS5": ["S405N"]}, "labels": {"aa": "NS1: V286I; NS4B: L113S; NS5: S405N"}}}]}, {"name": "NODE_0001027", "node_attrs": {"div": 0.0197, "num_date": {"value": 2020.991, "confidence": [2020.627, 2021.352]}, "country": {"value": "Vietnam", "confidence": {"Vietnam": 1.0}, "entropy": 4.19e-05}, "clade_membership": {"value": "DENV2/C"}, "region": {"value": "Asia", "confidence": {"Asia": 1.0}, "entropy": 0.0001}}, "branch_attrs": {"mutations": {"nuc": ["G3762A", "G6843A"]}}, "children": [{"name": "NODE_0001028", "node_attrs": {"div": 0.0211, "num_date": {"value": 2022.405, "confidence": [2022.156, 2022.418]}, "country": {"value": "Vietnam", "confidence": {"Vietnam": 1.0}, "entropy": 4.17e-05}, "clade_membership": {"value": "DENV2/C"}, "region": {"value": "Asia", "confidence": {"Asia": 1.0}, "entropy": 9.9e-05}}, "branch_attrs": {"mutations": {"nuc": ["G344A", "C696T", "G979A", "T1057C", "T1692C", "T4206C", "C4423T", "G5685A", "T5712C", "C6360T", "T6501C", "A7164G", "A7561G", "C9079T", "T10282C"], "C": ["G83E"], "E": ["V15I"], "NS4B": ["T246A"]}, "labels": {"aa": "C: G83E; E: V15I; NS4B: T246A"}}, "children": [{"name": "DENV2_PP269908.1", "node_attrs": {"div": 0.0217, "num_date": {"value": 2022.777, "confidence": [2022.777, 2022.777]}, "accession": "DENV2_PP269908.1", "strain": {"value": "PP269908.1"}, "country": {"value": "Vietnam", "confidence": {"Vietnam": 1.0}, "entropy": -1e-12}, "clade_membership": {"value": "DENV2/C"}, "region": {"value": "Asia", "confidence": {"Asia": 1.0}, "entropy": -1e-12}}, "branch_attrs": {"mutations": {"nuc": ["T842C", "A2015G", "T3930C", "C7959T", "C9199T", "A10385G"], "E": ["E360G"], "M": ["I135T"]}, "labels": {"aa": "E: E360G; M: I135T"}}}, {"name": "DENV2_PP269902.1", "node_attrs": {"div": 0.0211, "num_date": {"value": 2022.418, "confidence": [2022.418, 2022.418]}, "accession": "DENV2_PP269902.1", "strain": {"value": "PP269902.1"}, "country": {"value": "Vietnam", "confidence": {"Vietnam": 1.0}, "entropy": -1e-12}, "clade_membership": {"value": "DENV2/C"}, "region": {"value": "Asia", "confidence": {"Asia": 1.0}, "entropy": -1e-12}}, "branch_attrs": {"mutations": {}}}]}, {"name": "NODE_0001029", "node_attrs": {"div": 0.02, "num_date": {"value": 2021.393, "confidence": [2021.021, 2021.691]}, "country": {"value": "Vietnam", "confidence": {"Vietnam": 1.0}, "entropy": 4.49e-05}, "clade_membership": {"value": "DENV2/C"}, "region": {"value": "Asia", "confidence": {"Asia": 1.0}, "entropy": 0.000106}}, "branch_attrs": {"mutations": {"nuc": ["A309G", "C558T", "C10487T"]}}, "children": [{"name": "DENV2_PP269918.1", "node_attrs": {"div": 0.0211, "num_date": {"value": 2022.467, "confidence": [2022.467, 2022.467]}, "accession": "DENV2_PP269918.1", "strain": {"value": "PP269918.1"}, "country": {"value": "Vietnam", "confidence": {"Vietnam": 1.0}, "entropy": -1e-12}, "clade_membership": {"value": "DENV2/C"}, "region": {"value": "Asia", "confidence": {"Asia": 1.0}, "entropy": -1e-12}}, "branch_attrs": {"mutations": {"nuc": ["T327C", "C2545T", "C3198T", "G4533A", "T4980A", "T5037A", "C8810T", "C9276T", "G9414A", "A9499G", "C10256G", "A10539C"], "NS5": ["T414I", "M615I", "K644E", "A896G"]}, "labels": {"aa": "NS5: T414I, M615I, K644E, A896G"}}}, {"name": "DENV2_PP269909.1", "node_attrs": {"div": 0.0212, "num_date": {"value": 2022.916, "confidence": [2022.916, 2022.916]}, "accession": "DENV2_PP269909.1", "strain": {"value": "PP269909.1"}, "country": {"value": "Vietnam", "confidence": {"Vietnam": 1.0}, "entropy": -1e-12}, "clade_membership": {"value": "DENV2/C"}, "region": {"value": "Asia", "confidence": {"Asia": 1.0}, "entropy": -1e-12}}, "branch_attrs": {"mutations": {"nuc": ["A77T", "A127G", "C885T", "A2952G", "T3402C", "T4458C", "C5505T", "C5859T", "A7710G", "G7957A", "T8133C", "C8484T", "A8613G"], "C": ["T11A"], "NS5": ["V130I"]}, "labels": {"aa": "C: T11A; NS5: V130I"}}}]}]}]}]}]}]}]}, {"name": "NODE_0001030", "node_attrs": {"div": 0.0153, "num_date": {"value": 2014.865, "confidence": [2014.112, 2015.896]}, "country": {"value": "Indonesia", "confidence": {"Indonesia": 1.0}, "entropy": 0.000351}, "clade_membership": {"value": "DENV2/C"}, "region": {"value": "Asia", "confidence": {"Asia": 1.0}, "entropy": 0.000405}}, "branch_attrs": {"mutations": {"nuc": ["T411C", "C678T", "G750A", "A1407G", "T1551C", "A1900G", "G1932A", "G2610A", "C3012T", "G3583A", "C3939T", "G3954A", "C4080T", "C4134T", "T4869C", "C4893T", "T5295C", "T5496C", "C7302T", "T7431C", "T7731C", "T7974C", "T8284C", "G8306A", "C8355T", "C9042T", "C9630T", "G9714A"], "E": ["I322V"], "NS2A": ["V36I"], "NS5": ["R246K"]}, "labels": {"aa": "E: I322V; NS2A: V36I; NS5: R246K"}}, "children": [{"name": "NODE_0001031", "node_attrs": {"div": 0.0166, "num_date": {"value": 2016.457, "confidence": [2015.975, 2017.516]}, "country": {"value": "Indonesia", "confidence": {"Indonesia": 1.0}, "entropy": 0.000305}, "clade_membership": {"value": "DENV2/C"}, "region": {"value": "Asia", "confidence": {"Asia": 1.0}, "entropy": 0.000387}}, "branch_attrs": {"mutations": {"nuc": ["A294G", "A567G", "C921T", "C2523T", "G3952A", "T4428C", "C4569T", "C4977T", "T5070C", "A5260G", "T5583C", "G5784A", "T6706C", "C7557T"], "NS2A": ["V159I"], "NS3": ["I247V"]}, "labels": {"aa": "NS2A: V159I; NS3: I247V"}}, "children": [{"name": "NODE_0001032", "node_attrs": {"div": 0.0187, "num_date": {"value": 2018.955, "confidence": [2018.598, 2019.195]}, "country": {"value": "Indonesia", "confidence": {"Indonesia": 1.0}, "entropy": 0.000129}, "clade_membership": {"value": "DENV2/C"}, "region": {"value": "Asia", "confidence": {"Asia": 1.0}, "entropy": 0.000168}}, "branch_attrs": {"mutations": {"nuc": ["A219C", "A2532G", "T2808C", "A3063G", "C3202T", "T3526C", "A3579G", "C3894T", "T3930C", "C4686T", "T4819C", "T5055A", "A5619G", "A5754G", "A5814G", "A6294G", "A6612G", "T8400C", "A8731G", "C9174T", "C9424T", "T9657C", "A9897G"], "NS1": ["H261Y"], "NS5": ["K388E"]}, "labels": {"aa": "NS1: H261Y; NS5: K388E"}}, "children": [{"name": "DENV2_PP152095.1", "node_attrs": {"div": 0.0192, "num_date": {"value": 2019.497, "confidence": [2019.497, 2019.497]}, "accession": "DENV2_PP152095.1", "strain": {"value": "PP152095.1"}, "country": {"value": "Indonesia", "confidence": {"Indonesia": 1.0}, "entropy": -1e-12}, "clade_membership": {"value": "DENV2/C"}, "region": {"value": "Asia", "confidence": {"Asia": 1.0}, "entropy": -1e-12}}, "branch_attrs": {"mutations": {"nuc": ["A225T", "T1926C", "T7182C", "C8686T", "T9811C"]}}}, {"name": "DENV2_PP151970.1", "node_attrs": {"div": 0.0192, "num_date": {"value": 2019.497, "confidence": [2019.497, 2019.497]}, "accession": "DENV2_PP151970.1", "strain": {"value": "PP151970.1"}, "country": {"value": "Indonesia", "confidence": {"Indonesia": 1.0}, "entropy": -1e-12}, "clade_membership": {"value": "DENV2/C"}, "region": {"value": "Asia", "confidence": {"Asia": 1.0}, "entropy": -1e-12}}, "branch_attrs": {"mutations": {"nuc": ["A1698G", "A2865G", "G2942A", "C5254T", "C8289T"], "NS1": ["R174K"], "NS3": ["P245S"]}, "labels": {"aa": "NS1: R174K; NS3: P245S"}}}]}, {"name": "NODE_0001033", "node_attrs": {"div": 0.0184, "num_date": {"value": 2019.362, "confidence": [2019.174, 2019.497]}, "country": {"value": "Indonesia", "confidence": {"Indonesia": 1.0}, "entropy": 0.000149}, "clade_membership": {"value": "DENV2/C"}, "region": {"value": "Asia", "confidence": {"Asia": 1.0}, "entropy": 0.000192}}, "branch_attrs": {"mutations": {"nuc": ["T292C", "T444G", "T862C", "T1339C", "A1351G", "T1959C", "A2454G", "A2769G", "C3966T", "T4209C", "T5223C", "C5848T", "G6402A", "C7518T", "G8872A", "G9024A", "T9552C", "G9726A", "C10005T"], "E": ["I139V"], "M": ["H2Q", "Y142H"], "NS5": ["V435I"], "pr": ["H2Q"]}, "labels": {"aa": "E: I139V; M: H2Q, Y142H; NS5: V435I; pr: H2Q"}}, "children": [{"name": "DENV2_PP152020.1", "node_attrs": {"div": 0.0186, "num_date": {"value": 2019.497, "confidence": [2019.497, 2019.497]}, "accession": "DENV2_PP152020.1", "strain": {"value": "PP152020.1"}, "country": {"value": "Indonesia", "confidence": {"Indonesia": 1.0}, "entropy": -1e-12}, "clade_membership": {"value": "DENV2/C"}, "region": {"value": "Asia", "confidence": {"Asia": 1.0}, "entropy": -1e-12}}, "branch_attrs": {"mutations": {"nuc": ["C2241T", "A9441G"]}}}, {"name": "DENV2_PP152018.1", "node_attrs": {"div": 0.0184, "num_date": {"value": 2019.497, "confidence": [2019.497, 2019.497]}, "accession": "DENV2_PP152018.1", "strain": {"value": "PP152018.1"}, "country": {"value": "Indonesia", "confidence": {"Indonesia": 1.0}, "entropy": -1e-12}, "clade_membership": {"value": "DENV2/C"}, "region": {"value": "Asia", "confidence": {"Asia": 1.0}, "entropy": -1e-12}}, "branch_attrs": {"mutations": {}}}]}]}, {"name": "NODE_0001034", "node_attrs": {"div": 0.0171, "num_date": {"value": 2017.053, "confidence": [2016.608, 2017.502]}, "country": {"value": "Indonesia", "confidence": {"Indonesia": 1.0}, "entropy": 0.000118}, "clade_membership": {"value": "DENV2/C"}, "region": {"value": "Asia", "confidence": {"Asia": 1.0}, "entropy": 0.000155}}, "branch_attrs": {"mutations": {"nuc": ["T360C", "T654C", "T813C", "C2352T", "A4041G", "T4488C", "A4990C", "A5079G", "C6579T", "A6804T", "G6831A", "C7131T", "C7405T", "A7881T", "T8577C", "T8787C", "G9247A", "A9441G", "T9906C"], "NS5": ["E560K"]}, "labels": {"aa": "NS5: E560K"}}, "children": [{"name": "NODE_0001035", "node_attrs": {"div": 0.0172, "num_date": {"value": 2017.488, "confidence": [2017.073, 2017.81]}, "country": {"value": "Indonesia", "confidence": {"Indonesia": 1.0}, "entropy": 0.000106}, "clade_membership": {"value": "DENV2/C"}, "region": {"value": "Asia", "confidence": {"Asia": 1.0}, "entropy": 0.00014}}, "branch_attrs": {"mutations": {"nuc": ["C3717T", "T9273C"]}}, "children": [{"name": "DENV2_PP152021.1", "node_attrs": {"div": 0.0187, "num_date": {"value": 2019.497, "confidence": [2019.497, 2019.497]}, "accession": "DENV2_PP152021.1", "strain": {"value": "PP152021.1"}, "country": {"value": "Indonesia", "confidence": {"Indonesia": 1.0}, "entropy": -1e-12}, "clade_membership": {"value": "DENV2/C"}, "region": {"value": "Asia", "confidence": {"Asia": 1.0}, "entropy": -1e-12}}, "branch_attrs": {"mutations": {"nuc": ["C477T", "C1582T", "A1593G", "C1701T", "A4089G", "A4572G", "C6228T", "C7287T", "T8895C", "G9210A", "T9369C", "C9390T", "G9441A", "C9471T", "A9948G"]}}}, {"name": "NODE_0001036", "node_attrs": {"div": 0.0179, "num_date": {"value": 2018.443, "confidence": [2018.14, 2018.75]}, "country": {"value": "Indonesia", "confidence": {"Indonesia": 1.0}, "entropy": 7.5e-05}, "clade_membership": {"value": "DENV2/C"}, "region": {"value": "Asia", "confidence": {"Asia": 1.0}, "entropy": 9.99e-05}}, "branch_attrs": {"mutations": {"nuc": ["T126C", "C401T", "T945C", "C1998T", "T7929A", "A9249G", "T9747A"], "C": ["A102V"]}, "labels": {"aa": "C: A102V"}}, "children": [{"name": "DENV2_PP151995.1", "node_attrs": {"div": 0.0184, "num_date": {"value": 2019.497, "confidence": [2019.497, 2019.497]}, "accession": "DENV2_PP151995.1", "strain": {"value": "PP151995.1"}, "country": {"value": "Indonesia", "confidence": {"Indonesia": 1.0}, "entropy": -1e-12}, "clade_membership": {"value": "DENV2/C"}, "region": {"value": "Asia", "confidence": {"Asia": 1.0}, "entropy": -1e-12}}, "branch_attrs": {"mutations": {"nuc": ["C546T", "C2070T", "G4962A", "C6189T", "T8127C"]}}}, {"name": "NODE_0001037", "node_attrs": {"div": 0.0183, "num_date": {"value": 2018.919, "confidence": [2018.687, 2019.127]}, "country": {"value": "Indonesia", "confidence": {"Indonesia": 1.0}, "entropy": 7.39e-05}, "clade_membership": {"value": "DENV2/C"}, "region": {"value": "Asia", "confidence": {"Asia": 1.0}, "entropy": 9.8e-05}}, "branch_attrs": {"mutations": {"nuc": ["T1057C", "G4125A", "T7182C", "A8070G"]}}, "children": [{"name": "NODE_0001038", "node_attrs": {"div": 0.0184, "num_date": {"value": 2019.174, "confidence": [2018.955, 2019.314]}, "country": {"value": "Indonesia", "confidence": {"Indonesia": 1.0}, "entropy": 1.15e-06}, "clade_membership": {"value": "DENV2/C"}, "region": {"value": "Asia", "confidence": {"Asia": 1.0}, "entropy": 2e-06}}, "branch_attrs": {"mutations": {"nuc": ["G9441A"]}}, "children": [{"name": "DENV2_PP152100.1", "node_attrs": {"div": 0.0186, "num_date": {"value": 2019.497, "confidence": [2019.497, 2019.497]}, "accession": "DENV2_PP152100.1", "strain": {"value": "PP152100.1"}, "country": {"value": "Indonesia", "confidence": {"Indonesia": 1.0}, "entropy": -1e-12}, "clade_membership": {"value": "DENV2/C"}, "region": {"value": "Asia", "confidence": {"Asia": 1.0}, "entropy": -1e-12}}, "branch_attrs": {"mutations": {"nuc": ["C5088A", "C5739T"]}}}, {"name": "DENV2_PP152101.1", "node_attrs": {"div": 0.0185, "num_date": {"value": 2019.497, "confidence": [2019.497, 2019.497]}, "accession": "DENV2_PP152101.1", "strain": {"value": "PP152101.1"}, "country": {"value": "Indonesia", "confidence": {"Indonesia": 1.0}, "entropy": -1e-12}, "clade_membership": {"value": "DENV2/C"}, "region": {"value": "Asia", "confidence": {"Asia": 1.0}, "entropy": -1e-12}}, "branch_attrs": {"mutations": {"nuc": ["C1602T"]}}}, {"name": "DENV2_PP152051.1", "node_attrs": {"div": 0.0189, "num_date": {"value": 2019.497, "confidence": [2019.497, 2019.497]}, "accession": "DENV2_PP152051.1", "strain": {"value": "PP152051.1"}, "country": {"value": "Indonesia", "confidence": {"Indonesia": 1.0}, "entropy": -1e-12}, "clade_membership": {"value": "DENV2/C"}, "region": {"value": "Asia", "confidence": {"Asia": 1.0}, "entropy": -1e-12}}, "branch_attrs": {"mutations": {"nuc": ["T1176C", "T3546G", "A4485T", "T7881C", "A10253G"], "NS5": ["E895G"]}, "labels": {"aa": "NS5: E895G"}}}]}, {"name": "NODE_0001040", "node_attrs": {"div": 0.0184, "num_date": {"value": 2019.06, "confidence": [2018.88, 2019.227]}, "country": {"value": "Indonesia", "confidence": {"Indonesia": 1.0}, "entropy": 1.18e-06}, "clade_membership": {"value": "DENV2/C"}, "region": {"value": "Asia", "confidence": {"Asia": 1.0}, "entropy": 2.06e-06}}, "branch_attrs": {"mutations": {"nuc": ["A2502G"]}}, "children": [{"name": "DENV2_PP152102.1", "node_attrs": {"div": 0.0185, "num_date": {"value": 2019.497, "confidence": [2019.497, 2019.497]}, "accession": "DENV2_PP152102.1", "strain": {"value": "PP152102.1"}, "country": {"value": "Indonesia", "confidence": {"Indonesia": 1.0}, "entropy": -1e-12}, "clade_membership": {"value": "DENV2/C"}, "region": {"value": "Asia", "confidence": {"Asia": 1.0}, "entropy": -1e-12}}, "branch_attrs": {"mutations": {"nuc": ["C1602T"]}}}, {"name": "NODE_0001041", "node_attrs": {"div": 0.0185, "num_date": {"value": 2019.172, "confidence": [2019.003, 2019.313]}, "country": {"value": "Indonesia", "confidence": {"Indonesia": 1.0}, "entropy": 7.31e-05}, "clade_membership": {"value": "DENV2/C"}, "region": {"value": "Asia", "confidence": {"Asia": 1.0}, "entropy": 9.66e-05}}, "branch_attrs": {"mutations": {"nuc": ["A3549G"]}}, "children": [{"name": "DENV2_PP152098.1", "node_attrs": {"div": 0.0188, "num_date": {"value": 2019.497, "confidence": [2019.497, 2019.497]}, "accession": "DENV2_PP152098.1", "strain": {"value": "PP152098.1"}, "country": {"value": "Indonesia", "confidence": {"Indonesia": 1.0}, "entropy": -1e-12}, "clade_membership": {"value": "DENV2/C"}, "region": {"value": "Asia", "confidence": {"Asia": 1.0}, "entropy": -1e-12}}, "branch_attrs": {"mutations": {"nuc": ["C243T", "A5217G", "G8832A"]}}}, {"name": "DENV2_PP152099.1", "node_attrs": {"div": 0.019, "num_date": {"value": 2019.497, "confidence": [2019.497, 2019.497]}, "accession": "DENV2_PP152099.1", "strain": {"value": "PP152099.1"}, "country": {"value": "Indonesia", "confidence": {"Indonesia": 1.0}, "entropy": -1e-12}, "clade_membership": {"value": "DENV2/C"}, "region": {"value": "Asia", "confidence": {"Asia": 1.0}, "entropy": -1e-12}}, "branch_attrs": {"mutations": {"nuc": ["C330T", "T1974C", "T3373C", "A4485T", "T7881C"]}}}]}, {"name": "NODE_0001043", "node_attrs": {"div": 0.0187, "num_date": {"value": 2019.413, "confidence": [2019.259, 2019.474]}, "country": {"value": "Indonesia", "confidence": {"Indonesia": 1.0}, "entropy": 7.31e-05}, "clade_membership": {"value": "DENV2/C"}, "region": {"value": "Asia", "confidence": {"Asia": 1.0}, "entropy": 9.66e-05}}, "branch_attrs": {"mutations": {"nuc": ["G1557A", "T3738C", "T8118C"]}}, "children": [{"name": "DENV2_PP152093.1", "node_attrs": {"div": 0.0188, "num_date": {"value": 2019.497, "confidence": [2019.497, 2019.497]}, "accession": "DENV2_PP152093.1", "strain": {"value": "PP152093.1"}, "country": {"value": "Indonesia", "confidence": {"Indonesia": 1.0}, "entropy": -1e-12}, "clade_membership": {"value": "DENV2/C"}, "region": {"value": "Asia", "confidence": {"Asia": 1.0}, "entropy": -1e-12}}, "branch_attrs": {"mutations": {"nuc": ["A4989G", "G9441A"]}}}, {"name": "DENV2_PP152092.1", "node_attrs": {"div": 0.0187, "num_date": {"value": 2019.497, "confidence": [2019.497, 2019.497]}, "accession": "DENV2_PP152092.1", "strain": {"value": "PP152092.1"}, "country": {"value": "Indonesia", "confidence": {"Indonesia": 1.0}, "entropy": -1e-12}, "clade_membership": {"value": "DENV2/C"}, "region": {"value": "Asia", "confidence": {"Asia": 1.0}, "entropy": -1e-12}}, "branch_attrs": {"mutations": {}}}]}]}]}]}]}, {"name": "NODE_0001044", "node_attrs": {"div": 0.0172, "num_date": {"value": 2017.336, "confidence": [2016.921, 2017.645]}, "country": {"value": "Indonesia", "confidence": {"Indonesia": 1.0}, "entropy": 7.6e-05}, "clade_membership": {"value": "DENV2/C"}, "region": {"value": "Asia", "confidence": {"Asia": 1.0}, "entropy": 0.000102}}, "branch_attrs": {"mutations": {"nuc": ["G2145A", "T2649C"]}}, "children": [{"name": "NODE_0001045", "node_attrs": {"div": 0.0182, "num_date": {"value": 2018.014, "confidence": [2017.728, 2018.309]}, "country": {"value": "Indonesia", "confidence": {"Indonesia": 1.0}, "entropy": 7.55e-05}, "clade_membership": {"value": "DENV2/C"}, "region": {"value": "Asia", "confidence": {"Asia": 1.0}, "entropy": 0.000101}}, "branch_attrs": {"mutations": {"nuc": ["G672A", "C2388T", "T4863A", "C5688T", "G6603A", "C7113T", "C9034T", "C9195T", "T9512C", "T9753C"], "NS5": ["V648A"]}, "labels": {"aa": "NS5: V648A"}}, "children": [{"name": "NODE_0001046", "node_attrs": {"div": 0.0185, "num_date": {"value": 2018.34, "confidence": [2018.037, 2018.554]}, "country": {"value": "Indonesia", "confidence": {"Indonesia": 1.0}, "entropy": 7.47e-05}, "clade_membership": {"value": "DENV2/C"}, "region": {"value": "Asia", "confidence": {"Asia": 1.0}, "entropy": 9.93e-05}}, "branch_attrs": {"mutations": {"nuc": ["G555T", "T880C", "C5490T"], "M": ["M39I", "Y148H"], "pr": ["M39I"]}, "labels": {"aa": "M: M39I, Y148H; pr: M39I"}}, "children": [{"name": "DENV2_PP152022.1", "node_attrs": {"div": 0.0189, "num_date": {"value": 2019.497, "confidence": [2019.497, 2019.497]}, "accession": "DENV2_PP152022.1", "strain": {"value": "PP152022.1"}, "country": {"value": "Indonesia", "confidence": {"Indonesia": 1.0}, "entropy": -1e-12}, "clade_membership": {"value": "DENV2/C"}, "region": {"value": "Asia", "confidence": {"Asia": 1.0}, "entropy": -1e-12}}, "branch_attrs": {"mutations": {"nuc": ["G1384A", "A2502G", "C3771T", "C8067T"], "E": ["A150T"]}, "labels": {"aa": "E: A150T"}}}, {"name": "NODE_0001047", "node_attrs": {"div": 0.0188, "num_date": {"value": 2018.616, "confidence": [2018.335, 2018.823]}, "country": {"value": "Indonesia", "confidence": {"Indonesia": 1.0}, "entropy": 7.39e-05}, "clade_membership": {"value": "DENV2/C"}, "region": {"value": "Asia", "confidence": {"Asia": 1.0}, "entropy": 9.79e-05}}, "branch_attrs": {"mutations": {"nuc": ["T3270C", "T7182C", "C8751T", "G9441A"]}}, "children": [{"name": "DENV2_PP151993.1", "node_attrs": {"div": 0.0191, "num_date": {"value": 2019.497, "confidence": [2019.497, 2019.497]}, "accession": "DENV2_PP151993.1", "strain": {"value": "PP151993.1"}, "country": {"value": "Indonesia", "confidence": {"Indonesia": 1.0}, "entropy": -1e-12}, "clade_membership": {"value": "DENV2/C"}, "region": {"value": "Asia", "confidence": {"Asia": 1.0}, "entropy": -1e-12}}, "branch_attrs": {"mutations": {"nuc": ["G3780A", "C4539T", "A6438G"]}}}, {"name": "DENV2_PP152043.1", "node_attrs": {"div": 0.0207, "num_date": {"value": 2019.497, "confidence": [2019.497, 2019.497]}, "accession": "DENV2_PP152043.1", "strain": {"value": "PP152043.1"}, "country": {"value": "Indonesia", "confidence": {"Indonesia": 1.0}, "entropy": -1e-12}, "clade_membership": {"value": "DENV2/C"}, "region": {"value": "Asia", "confidence": {"Asia": 1.0}, "entropy": -1e-12}}, "branch_attrs": {"mutations": {"nuc": ["A2610G", "C3261T", "A3267G", "G3279A", "G3288A", "A3299G", "A3315G", "T3324C", "C3360T", "T5259C", "A5280G", "T5289C", "C5295T", "C5307T", "A5328G", "C5329T", "A5334C", "G5346A", "T5364C"], "NS1": ["N293S"]}, "labels": {"aa": "NS1: N293S"}}}]}]}, {"name": "NODE_0001048", "node_attrs": {"div": 0.0183, "num_date": {"value": 2018.199, "confidence": [2017.984, 2018.401]}, "country": {"value": "Indonesia", "confidence": {"Indonesia": 1.0}, "entropy": 7.47e-05}, "clade_membership": {"value": "DENV2/C"}, "region": {"value": "Asia", "confidence": {"Asia": 1.0}, "entropy": 9.94e-05}}, "branch_attrs": {"mutations": {"nuc": ["T3057C"]}}, "children": [{"name": "DENV2_PP151967.1", "node_attrs": {"div": 0.0189, "num_date": {"value": 2019.497, "confidence": [2019.497, 2019.497]}, "accession": "DENV2_PP151967.1", "strain": {"value": "PP151967.1"}, "country": {"value": "Indonesia", "confidence": {"Indonesia": 1.0}, "entropy": -1e-12}, "clade_membership": {"value": "DENV2/C"}, "region": {"value": "Asia", "confidence": {"Asia": 1.0}, "entropy": -1e-12}}, "branch_attrs": {"mutations": {"nuc": ["T1365C", "G2218A", "A2502G", "A3781T", "C7155T", "G7620A"], "E": ["V428M"], "NS2A": ["M102L"]}, "labels": {"aa": "E: V428M; NS2A: M102L"}}}, {"name": "NODE_0001049", "node_attrs": {"div": 0.0186, "num_date": {"value": 2018.497, "confidence": [2018.391, 2018.497]}, "country": {"value": "Indonesia", "confidence": {"Indonesia": 1.0}, "entropy": 7.47e-05}, "clade_membership": {"value": "DENV2/C"}, "region": {"value": "Asia", "confidence": {"Asia": 1.0}, "entropy": 9.93e-05}}, "branch_attrs": {"mutations": {"nuc": ["T5631C", "T7911C", "G9498A"]}}, "children": [{"name": "DENV2_PP152054.1", "node_attrs": {"div": 0.0186, "num_date": {"value": 2018.497, "confidence": [2018.497, 2018.497]}, "accession": "DENV2_PP152054.1", "strain": {"value": "PP152054.1"}, "country": {"value": "Indonesia", "confidence": {"Indonesia": 1.0}, "entropy": -1e-12}, "clade_membership": {"value": "DENV2/C"}, "region": {"value": "Asia", "confidence": {"Asia": 1.0}, "entropy": -1e-12}}, "branch_attrs": {"mutations": {}}}, {"name": "NODE_0000173", "node_attrs": {"div": 0.0187, "num_date": {"value": 2019.177, "confidence": [2018.829, 2019.438]}, "country": {"value": "Indonesia", "confidence": {"Indonesia": 1.0}, "entropy": 7.47e-05}, "clade_membership": {"value": "DENV2/C"}, "region": {"value": "Asia", "confidence": {"Asia": 1.0}, "entropy": 9.93e-05}}, "branch_attrs": {"mutations": {"nuc": ["A2502G"]}}, "children": [{"name": "DENV2_PP152056.1", "node_attrs": {"div": 0.0188, "num_date": {"value": 2019.497, "confidence": [2019.497, 2019.497]}, "accession": "DENV2_PP152056.1", "strain": {"value": "PP152056.1"}, "country": {"value": "Indonesia", "confidence": {"Indonesia": 1.0}, "entropy": -1e-12}, "clade_membership": {"value": "DENV2/C"}, "region": {"value": "Asia", "confidence": {"Asia": 1.0}, "entropy": -1e-12}}, "branch_attrs": {"mutations": {"nuc": ["G8845A", "A10182G"], "NS5": ["V426I"]}, "labels": {"aa": "NS5: V426I"}}}, {"name": "NODE_0000174", "node_attrs": {"div": 0.0187, "num_date": {"value": 2019.342, "confidence": [2019.13, 2019.452]}, "country": {"value": "Indonesia", "confidence": {"Indonesia": 1.0}, "entropy": 7.47e-05}, "clade_membership": {"value": "DENV2/C"}, "region": {"value": "Asia", "confidence": {"Asia": 1.0}, "entropy": 9.93e-05}}, "branch_attrs": {"mutations": {}}, "children": [{"name": "DENV2_PP152058.1", "node_attrs": {"div": 0.0187, "num_date": {"value": 2019.497, "confidence": [2019.497, 2019.497]}, "accession": "DENV2_PP152058.1", "strain": {"value": "PP152058.1"}, "country": {"value": "Indonesia", "confidence": {"Indonesia": 1.0}, "entropy": -1e-12}, "clade_membership": {"value": "DENV2/C"}, "region": {"value": "Asia", "confidence": {"Asia": 1.0}, "entropy": -1e-12}}, "branch_attrs": {"mutations": {}}}, {"name": "NODE_0001050", "node_attrs": {"div": 0.0187, "num_date": {"value": 2019.455, "confidence": [2019.346, 2019.494]}, "country": {"value": "Indonesia", "confidence": {"Indonesia": 1.0}, "entropy": 7.39e-05}, "clade_membership": {"value": "DENV2/C"}, "region": {"value": "Asia", "confidence": {"Asia": 1.0}, "entropy": 9.79e-05}}, "branch_attrs": {"mutations": {"nuc": ["T7182C"]}}, "children": [{"name": "DENV2_PP152059.1", "node_attrs": {"div": 0.0188, "num_date": {"value": 2019.497, "confidence": [2019.497, 2019.497]}, "accession": "DENV2_PP152059.1", "strain": {"value": "PP152059.1"}, "country": {"value": "Indonesia", "confidence": {"Indonesia": 1.0}, "entropy": -1e-12}, "clade_membership": {"value": "DENV2/C"}, "region": {"value": "Asia", "confidence": {"Asia": 1.0}, "entropy": -1e-12}}, "branch_attrs": {"mutations": {"nuc": ["A3549G"]}}}, {"name": "DENV2_PP152055.1", "node_attrs": {"div": 0.0187, "num_date": {"value": 2019.497, "confidence": [2019.497, 2019.497]}, "accession": "DENV2_PP152055.1", "strain": {"value": "PP152055.1"}, "country": {"value": "Indonesia", "confidence": {"Indonesia": 1.0}, "entropy": -1e-12}, "clade_membership": {"value": "DENV2/C"}, "region": {"value": "Asia", "confidence": {"Asia": 1.0}, "entropy": -1e-12}}, "branch_attrs": {"mutations": {}}}]}]}]}]}]}]}, {"name": "NODE_0001053", "node_attrs": {"div": 0.0181, "num_date": {"value": 2018.655, "confidence": [2018.243, 2018.988]}, "country": {"value": "Indonesia", "confidence": {"Indonesia": 1.0}, "entropy": 7.47e-05}, "clade_membership": {"value": "DENV2/C"}, "region": {"value": "Asia", "confidence": {"Asia": 1.0}, "entropy": 9.94e-05}}, "branch_attrs": {"mutations": {"nuc": ["G351A", "T5316C", "G6495A", "T7369C", "G8001A", "T8115C", "C9801A", "T9829C", "T10173C"]}}, "children": [{"name": "DENV2_PP151984.1", "node_attrs": {"div": 0.0181, "num_date": {"value": 2019.497, "confidence": [2019.497, 2019.497]}, "accession": "DENV2_PP151984.1", "strain": {"value": "PP151984.1"}, "country": {"value": "Indonesia", "confidence": {"Indonesia": 1.0}, "entropy": -1e-12}, "clade_membership": {"value": "DENV2/C"}, "region": {"value": "Asia", "confidence": {"Asia": 1.0}, "entropy": -1e-12}}, "branch_attrs": {"mutations": {}}}, {"name": "NODE_0001054", "node_attrs": {"div": 0.0182, "num_date": {"value": 2018.727, "confidence": [2018.379, 2019.068]}, "country": {"value": "Indonesia", "confidence": {"Indonesia": 1.0}, "entropy": 7.64e-05}, "clade_membership": {"value": "DENV2/C"}, "region": {"value": "Asia", "confidence": {"Asia": 1.0}, "entropy": 0.000102}}, "branch_attrs": {"mutations": {"nuc": ["A2502G"]}}, "children": [{"name": "NODE_0001055", "node_attrs": {"div": 0.0188, "num_date": {"value": 2020.157, "confidence": [2019.765, 2020.331]}, "country": {"value": "Indonesia", "confidence": {"Indonesia": 1.0}, "entropy": 1.18e-06}, "clade_membership": {"value": "DENV2/C"}, "region": {"value": "Asia", "confidence": {"Asia": 1.0}, "entropy": 2.05e-06}}, "branch_attrs": {"mutations": {"nuc": ["T1176C", "A1242G", "C2961T", "A3036G", "C3651G", "G4482A", "C6012T"]}}, "children": [{"name": "DENV2_PP151978.1", "node_attrs": {"div": 0.0192, "num_date": {"value": 2020.499, "confidence": [2020.499, 2020.499]}, "accession": "DENV2_PP151978.1", "strain": {"value": "PP151978.1"}, "country": {"value": "Indonesia", "confidence": {"Indonesia": 1.0}, "entropy": -1e-12}, "clade_membership": {"value": "DENV2/C"}, "region": {"value": "Asia", "confidence": {"Asia": 1.0}, "entropy": -1e-12}}, "branch_attrs": {"mutations": {"nuc": ["G2502A", "A5313G", "C8454T", "A8868G"]}}}, {"name": "DENV2_PP152096.1", "node_attrs": {"div": 0.0192, "num_date": {"value": 2020.499, "confidence": [2020.499, 2020.499]}, "accession": "DENV2_PP152096.1", "strain": {"value": "PP152096.1"}, "country": {"value": "Indonesia", "confidence": {"Indonesia": 1.0}, "entropy": -1e-12}, "clade_membership": {"value": "DENV2/C"}, "region": {"value": "Asia", "confidence": {"Asia": 1.0}, "entropy": -1e-12}}, "branch_attrs": {"mutations": {"nuc": ["A3601G", "G5592A", "T7182C", "G9531A"], "NS2A": ["T42A"]}, "labels": {"aa": "NS2A: T42A"}}}, {"name": "DENV2_PP152026.1", "node_attrs": {"div": 0.0188, "num_date": {"value": 2020.499, "confidence": [2020.499, 2020.499]}, "accession": "DENV2_PP152026.1", "strain": {"value": "PP152026.1"}, "country": {"value": "Indonesia", "confidence": {"Indonesia": 1.0}, "entropy": -1e-12}, "clade_membership": {"value": "DENV2/C"}, "region": {"value": "Asia", "confidence": {"Asia": 1.0}, "entropy": -1e-12}}, "branch_attrs": {"mutations": {}}}]}, {"name": "NODE_0001057", "node_attrs": {"div": 0.0186, "num_date": {"value": 2019.017, "confidence": [2018.792, 2019.246]}, "country": {"value": "Indonesia", "confidence": {"Indonesia": 1.0}, "entropy": 7.39e-05}, "clade_membership": {"value": "DENV2/C"}, "region": {"value": "Asia", "confidence": {"Asia": 1.0}, "entropy": 9.8e-05}}, "branch_attrs": {"mutations": {"nuc": ["T2682C", "A3761G", "C4693T", "C5013T"], "NS2A": ["K95R"]}, "labels": {"aa": "NS2A: K95R"}}, "children": [{"name": "DENV2_PP152041.1", "node_attrs": {"div": 0.0189, "num_date": {"value": 2019.497, "confidence": [2019.497, 2019.497]}, "accession": "DENV2_PP152041.1", "strain": {"value": "PP152041.1"}, "country": {"value": "Indonesia", "confidence": {"Indonesia": 1.0}, "entropy": -1e-12}, "clade_membership": {"value": "DENV2/C"}, "region": {"value": "Asia", "confidence": {"Asia": 1.0}, "entropy": -1e-12}}, "branch_attrs": {"mutations": {"nuc": ["A3549G", "G5079A", "T7182C"]}}}, {"name": "NODE_0001058", "node_attrs": {"div": 0.0187, "num_date": {"value": 2019.122, "confidence": [2018.952, 2019.294]}, "country": {"value": "Indonesia", "confidence": {"Indonesia": 1.0}, "entropy": 2.18e-08}, "clade_membership": {"value": "DENV2/C"}, "region": {"value": "Asia", "confidence": {"Asia": 1.0}, "entropy": 4.11e-08}}, "branch_attrs": {"mutations": {"nuc": ["A9282G"]}}, "children": [{"name": "DENV2_PP152066.1", "node_attrs": {"div": 0.0191, "num_date": {"value": 2019.497, "confidence": [2019.497, 2019.497]}, "accession": "DENV2_PP152066.1", "strain": {"value": "PP152066.1"}, "country": {"value": "Indonesia", "confidence": {"Indonesia": 1.0}, "entropy": -1e-12}, "clade_membership": {"value": "DENV2/C"}, "region": {"value": "Asia", "confidence": {"Asia": 1.0}, "entropy": -1e-12}}, "branch_attrs": {"mutations": {"nuc": ["C2055T", "T2352C", "T6768C", "T7182C", "G9834A"]}}}, {"name": "DENV2_PP152011.1", "node_attrs": {"div": 0.0187, "num_date": {"value": 2019.497, "confidence": [2019.497, 2019.497]}, "accession": "DENV2_PP152011.1", "strain": {"value": "PP152011.1"}, "country": {"value": "Indonesia", "confidence": {"Indonesia": 1.0}, "entropy": -1e-12}, "clade_membership": {"value": "DENV2/C"}, "region": {"value": "Asia", "confidence": {"Asia": 1.0}, "entropy": -1e-12}}, "branch_attrs": {"mutations": {"nuc": ["T2739C"]}}}, {"name": "NODE_0001061", "node_attrs": {"div": 0.0188, "num_date": {"value": 2019.356, "confidence": [2019.245, 2019.466]}, "country": {"value": "Indonesia", "confidence": {"Indonesia": 1.0}, "entropy": 1.17e-06}, "clade_membership": {"value": "DENV2/C"}, "region": {"value": "Asia", "confidence": {"Asia": 1.0}, "entropy": 2.03e-06}}, "branch_attrs": {"mutations": {"nuc": ["C5817T", "A7655G"], "NS5": ["K29R"]}, "labels": {"aa": "NS5: K29R"}}, "children": [{"name": "DENV2_PP152006.1", "node_attrs": {"div": 0.019, "num_date": {"value": 2019.497, "confidence": [2019.497, 2019.497]}, "accession": "DENV2_PP152006.1", "strain": {"value": "PP152006.1"}, "country": {"value": "Indonesia", "confidence": {"Indonesia": 1.0}, "entropy": -1e-12}, "clade_membership": {"value": "DENV2/C"}, "region": {"value": "Asia", "confidence": {"Asia": 1.0}, "entropy": -1e-12}}, "branch_attrs": {"mutations": {"nuc": ["C2856T", "T7989C"]}}}, {"name": "NODE_0001063", "node_attrs": {"div": 0.0189, "num_date": {"value": 2019.484, "confidence": [2019.413, 2019.497]}, "country": {"value": "Indonesia", "confidence": {"Indonesia": 1.0}, "entropy": 7.31e-05}, "clade_membership": {"value": "DENV2/C"}, "region": {"value": "Asia", "confidence": {"Asia": 1.0}, "entropy": 9.66e-05}}, "branch_attrs": {"mutations": {"nuc": ["G2502A"]}}, "children": [{"name": "DENV2_PP152005.1", "node_attrs": {"div": 0.0189, "num_date": {"value": 2019.497, "confidence": [2019.497, 2019.497]}, "accession": "DENV2_PP152005.1", "strain": {"value": "PP152005.1"}, "country": {"value": "Indonesia", "confidence": {"Indonesia": 1.0}, "entropy": -1e-12}, "clade_membership": {"value": "DENV2/C"}, "region": {"value": "Asia", "confidence": {"Asia": 1.0}, "entropy": -1e-12}}, "branch_attrs": {"mutations": {}}}, {"name": "DENV2_PP152003.1", "node_attrs": {"div": 0.0189, "num_date": {"value": 2019.497, "confidence": [2019.497, 2019.497]}, "accession": "DENV2_PP152003.1", "strain": {"value": "PP152003.1"}, "country": {"value": "Indonesia", "confidence": {"Indonesia": 1.0}, "entropy": -1e-12}, "clade_membership": {"value": "DENV2/C"}, "region": {"value": "Asia", "confidence": {"Asia": 1.0}, "entropy": -1e-12}}, "branch_attrs": {"mutations": {}}}]}, {"name": "NODE_0000185", "node_attrs": {"div": 0.0188, "num_date": {"value": 2019.484, "confidence": [2019.381, 2019.497]}, "country": {"value": "Indonesia", "confidence": {"Indonesia": 1.0}, "entropy": 7.31e-05}, "clade_membership": {"value": "DENV2/C"}, "region": {"value": "Asia", "confidence": {"Asia": 1.0}, "entropy": 9.66e-05}}, "branch_attrs": {"mutations": {}}, "children": [{"name": "DENV2_PP152002.1", "node_attrs": {"div": 0.0188, "num_date": {"value": 2019.497, "confidence": [2019.497, 2019.497]}, "accession": "DENV2_PP152002.1", "strain": {"value": "PP152002.1"}, "country": {"value": "Indonesia", "confidence": {"Indonesia": 1.0}, "entropy": -1e-12}, "clade_membership": {"value": "DENV2/C"}, "region": {"value": "Asia", "confidence": {"Asia": 1.0}, "entropy": -1e-12}}, "branch_attrs": {"mutations": {}}}, {"name": "DENV2_PP152004.1", "node_attrs": {"div": 0.0188, "num_date": {"value": 2019.497, "confidence": [2019.497, 2019.497]}, "accession": "DENV2_PP152004.1", "strain": {"value": "PP152004.1"}, "country": {"value": "Indonesia", "confidence": {"Indonesia": 1.0}, "entropy": -1e-12}, "clade_membership": {"value": "DENV2/C"}, "region": {"value": "Asia", "confidence": {"Asia": 1.0}, "entropy": -1e-12}}, "branch_attrs": {"mutations": {}}}]}]}, {"name": "NODE_0001065", "node_attrs": {"div": 0.0187, "num_date": {"value": 2019.23, "confidence": [2019.088, 2019.331]}, "country": {"value": "Indonesia", "confidence": {"Indonesia": 1.0}, "entropy": 1.14e-06}, "clade_membership": {"value": "DENV2/C"}, "region": {"value": "Asia", "confidence": {"Asia": 1.0}, "entropy": 1.97e-06}}, "branch_attrs": {"mutations": {"nuc": ["G2502A"]}}, "children": [{"name": "DENV2_PP152000.1", "node_attrs": {"div": 0.0188, "num_date": {"value": 2019.497, "confidence": [2019.497, 2019.497]}, "accession": "DENV2_PP152000.1", "strain": {"value": "PP152000.1"}, "country": {"value": "Indonesia", "confidence": {"Indonesia": 1.0}, "entropy": -1e-12}, "clade_membership": {"value": "DENV2/C"}, "region": {"value": "Asia", "confidence": {"Asia": 1.0}, "entropy": -1e-12}}, "branch_attrs": {"mutations": {"nuc": ["C1515T"]}}}, {"name": "DENV2_PP151998.1", "node_attrs": {"div": 0.019, "num_date": {"value": 2019.497, "confidence": [2019.497, 2019.497]}, "accession": "DENV2_PP151998.1", "strain": {"value": "PP151998.1"}, "country": {"value": "Indonesia", "confidence": {"Indonesia": 1.0}, "entropy": -1e-12}, "clade_membership": {"value": "DENV2/C"}, "region": {"value": "Asia", "confidence": {"Asia": 1.0}, "entropy": -1e-12}}, "branch_attrs": {"mutations": {"nuc": ["C6912T", "G7947A", "A9534G"]}}}, {"name": "NODE_0001067", "node_attrs": {"div": 0.0188, "num_date": {"value": 2019.28, "confidence": [2019.175, 2019.392]}, "country": {"value": "Indonesia", "confidence": {"Indonesia": 1.0}, "entropy": 1.17e-06}, "clade_membership": {"value": "DENV2/C"}, "region": {"value": "Asia", "confidence": {"Asia": 1.0}, "entropy": 2.03e-06}}, "branch_attrs": {"mutations": {"nuc": ["G9441A"]}}, "children": [{"name": "DENV2_PP151997.1", "node_attrs": {"div": 0.019, "num_date": {"value": 2019.497, "confidence": [2019.497, 2019.497]}, "accession": "DENV2_PP151997.1", "strain": {"value": "PP151997.1"}, "country": {"value": "Indonesia", "confidence": {"Indonesia": 1.0}, "entropy": -1e-12}, "clade_membership": {"value": "DENV2/C"}, "region": {"value": "Asia", "confidence": {"Asia": 1.0}, "entropy": -1e-12}}, "branch_attrs": {"mutations": {"nuc": ["T6768C", "G9834A"]}}}, {"name": "NODE_0001069", "node_attrs": {"div": 0.0189, "num_date": {"value": 2019.413, "confidence": [2019.314, 2019.473]}, "country": {"value": "Indonesia", "confidence": {"Indonesia": 1.0}, "entropy": 7.31e-05}, "clade_membership": {"value": "DENV2/C"}, "region": {"value": "Asia", "confidence": {"Asia": 1.0}, "entropy": 9.66e-05}}, "branch_attrs": {"mutations": {"nuc": ["T2739C"]}}, "children": [{"name": "DENV2_PP152001.1", "node_attrs": {"div": 0.0189, "num_date": {"value": 2019.497, "confidence": [2019.497, 2019.497]}, "accession": "DENV2_PP152001.1", "strain": {"value": "PP152001.1"}, "country": {"value": "Indonesia", "confidence": {"Indonesia": 1.0}, "entropy": -1e-12}, "clade_membership": {"value": "DENV2/C"}, "region": {"value": "Asia", "confidence": {"Asia": 1.0}, "entropy": -1e-12}}, "branch_attrs": {"mutations": {}}}, {"name": "DENV2_PP151999.1", "node_attrs": {"div": 0.0191, "num_date": {"value": 2019.497, "confidence": [2019.497, 2019.497]}, "accession": "DENV2_PP151999.1", "strain": {"value": "PP151999.1"}, "country": {"value": "Indonesia", "confidence": {"Indonesia": 1.0}, "entropy": -1e-12}, "clade_membership": {"value": "DENV2/C"}, "region": {"value": "Asia", "confidence": {"Asia": 1.0}, "entropy": -1e-12}}, "branch_attrs": {"mutations": {"nuc": ["T3454C", "T4557C"]}}}]}, {"name": "NODE_0001070", "node_attrs": {"div": 0.0189, "num_date": {"value": 2019.365, "confidence": [2019.282, 2019.448]}, "country": {"value": "Indonesia", "confidence": {"Indonesia": 1.0}, "entropy": 7.31e-05}, "clade_membership": {"value": "DENV2/C"}, "region": {"value": "Asia", "confidence": {"Asia": 1.0}, "entropy": 9.66e-05}}, "branch_attrs": {"mutations": {"nuc": ["A7655G"], "NS5": ["K29R"]}, "labels": {"aa": "NS5: K29R"}}, "children": [{"name": "DENV2_PP152010.1", "node_attrs": {"div": 0.0189, "num_date": {"value": 2019.497, "confidence": [2019.497, 2019.497]}, "accession": "DENV2_PP152010.1", "strain": {"value": "PP152010.1"}, "country": {"value": "Indonesia", "confidence": {"Indonesia": 1.0}, "entropy": -1e-12}, "clade_membership": {"value": "DENV2/C"}, "region": {"value": "Asia", "confidence": {"Asia": 1.0}, "entropy": -1e-12}}, "branch_attrs": {"mutations": {}}}, {"name": "NODE_0001071", "node_attrs": {"div": 0.019, "num_date": {"value": 2019.439, "confidence": [2019.352, 2019.468]}, "country": {"value": "Indonesia", "confidence": {"Indonesia": 1.0}, "entropy": 1.15e-06}, "clade_membership": {"value": "DENV2/C"}, "region": {"value": "Asia", "confidence": {"Asia": 1.0}, "entropy": 2e-06}}, "branch_attrs": {"mutations": {"nuc": ["C5817T"]}}, "children": [{"name": "DENV2_PP152009.1", "node_attrs": {"div": 0.0192, "num_date": {"value": 2019.497, "confidence": [2019.497, 2019.497]}, "accession": "DENV2_PP152009.1", "strain": {"value": "PP152009.1"}, "country": {"value": "Indonesia", "confidence": {"Indonesia": 1.0}, "entropy": -1e-12}, "clade_membership": {"value": "DENV2/C"}, "region": {"value": "Asia", "confidence": {"Asia": 1.0}, "entropy": -1e-12}}, "branch_attrs": {"mutations": {"nuc": ["C2856T", "T5574C"]}}}, {"name": "DENV2_PP152008.1", "node_attrs": {"div": 0.0191, "num_date": {"value": 2019.497, "confidence": [2019.497, 2019.497]}, "accession": "DENV2_PP152008.1", "strain": {"value": "PP152008.1"}, "country": {"value": "Indonesia", "confidence": {"Indonesia": 1.0}, "entropy": -1e-12}, "clade_membership": {"value": "DENV2/C"}, "region": {"value": "Asia", "confidence": {"Asia": 1.0}, "entropy": -1e-12}}, "branch_attrs": {"mutations": {"nuc": ["C3342T"]}}}, {"name": "DENV2_PP152007.1", "node_attrs": {"div": 0.0191, "num_date": {"value": 2019.497, "confidence": [2019.497, 2019.497]}, "accession": "DENV2_PP152007.1", "strain": {"value": "PP152007.1"}, "country": {"value": "Indonesia", "confidence": {"Indonesia": 1.0}, "entropy": -1e-12}, "clade_membership": {"value": "DENV2/C"}, "region": {"value": "Asia", "confidence": {"Asia": 1.0}, "entropy": -1e-12}}, "branch_attrs": {"mutations": {"nuc": ["A1076G"], "E": ["K47R"]}, "labels": {"aa": "E: K47R"}}}]}]}]}]}]}]}]}]}]}]}]}]}]}]}]}, {"name": "NODE_0000978", "node_attrs": {"div": 0.0131, "num_date": {"value": 2008.173, "confidence": [2007.489, 2008.97]}, "country": {"value": "Singapore", "confidence": {"Singapore": 0.997, "China": 0.00271}, "entropy": 0.0216}, "clade_membership": {"value": "DENV2/C"}, "region": {"value": "Asia", "confidence": {"Asia": 1.0}, "entropy": 0.000947}}, "branch_attrs": {"mutations": {"nuc": ["C39T", "C558T", "C921T", "G1041A", "C1086A", "T1116C", "C1728T", "T1992C", "C2355T", "C2499T", "C2862T", "T3069C", "T3312C", "A3561G", "G4042A", "C4080T", "C4192T", "G4306A", "C4351T", "T4377C", "C4612T", "A4614G", "A4656T", "A4743G", "C4767T", "T5083C", "C5247T", "C5274T", "A5406G", "T5421C", "A5658G", "G5844T", "C5937T", "A6063G", "G6339A", "C6342T", "T6471C", "G6570A", "A6640G", "C6657T", "T6879C", "T7215C", "C7302A", "T7686G", "G7779T", "C8091T", "C8094T", "G8379A", "A8380G", "T8389C", "C8454T", "G8841A", "G9090A", "T9124C", "T9479C", "G9596A", "C9610T", "C9825T", "A9921T", "A10104G", "A10287G"], "NS2A": ["A189T"], "NS2B": ["L21F", "V59I"], "NS4A": ["I89V"], "NS5": ["I271V", "V637A", "S676N"]}, "labels": {"aa": "NS2A: A189T; NS2B: L21F, V59I; NS4A: I89V; NS5: I271V, V637A, S676N"}}, "children": [{"name": "DENV2_KX380815.1", "node_attrs": {"div": 0.0163, "num_date": {"value": 2012.499, "confidence": [2012.499, 2012.499]}, "accession": "DENV2_KX380815.1", "strain": {"value": "KX380815.1"}, "country": {"value": "Singapore", "confidence": {"Singapore": 1.0}, "entropy": -1e-12}, "clade_membership": {"value": "DENV2/C"}, "region": {"value": "Asia", "confidence": {"Asia": 1.0}, "entropy": -1e-12}}, "branch_attrs": {"mutations": {"nuc": ["T1176C", "C1806T", "A2838G", "A2976G", "T3633C", "G3762A", "A4530G", "G5033A", "T5289C", "A5704G", "T5751C", "G6708A", "C6876T", "G6909A", "C7134T", "C7143T", "A7256T", "A7261G", "T7265C", "G7266C", "G7267T", "A7268T", "T7269G", "G7270A", "G7271T", "A7272C", "A7275G", "C7356T", "G7357T", "T7358C", "G7359T", "G7616A", "C8676T", "A9378G"], "NS3": ["S171N", "I395V"], "NS4B": ["N144I", "T146A", "V147A", "D148L", "G149I", "I150M", "V178S"], "NS5": ["R16Q"]}, "labels": {"aa": "NS3: S171N, I395V; NS4B: N144I, T146A, V147A, D148L, G149I, I150M, V178S; NS5: R16Q"}}}, {"name": "NODE_0000977", "node_attrs": {"div": 0.0135, "num_date": {"value": 2008.567, "confidence": [2007.908, 2009.302]}, "country": {"value": "Singapore", "confidence": {"Singapore": 0.989, "China": 0.0108}, "entropy": 0.0618}, "clade_membership": {"value": "DENV2/C"}, "region": {"value": "Asia", "confidence": {"Asia": 1.0}, "entropy": 0.000429}}, "branch_attrs": {"mutations": {"nuc": ["T1009C", "T5004C", "G7590A", "C8121T"]}}, "children": [{"name": "DENV2_MW512416.1", "node_attrs": {"div": 0.0162, "num_date": {"value": 2014.497, "confidence": [2014.497, 2014.497]}, "accession": "DENV2_MW512416.1", "strain": {"value": "MW512416.1"}, "country": {"value": "Singapore", "confidence": {"Singapore": 1.0}, "entropy": -1e-12}, "clade_membership": {"value": "DENV2/C"}, "region": {"value": "Asia", "confidence": {"Asia": 1.0}, "entropy": -1e-12}}, "branch_attrs": {"mutations": {"nuc": ["A13G", "C14T", "T759C", "C927T", "C1611T", "T1860G", "A2532G", "A2976G", "A3055G", "A3158G", "T3294C", "A3393G", "C4412T", "A5511G", "T5712C", "A5979T", "C7113T", "G7323A", "A7572G", "C7668T", "G7719A", "C7728T", "C8031T", "G8035A", "C8676T", "A8739G", "C9951T", "A10331G"], "NS1": ["I212V", "N246S"], "NS2B": ["T94I"], "NS5": ["V156I"]}, "labels": {"aa": "NS1: I212V, N246S; NS2B: T94I; NS5: V156I"}}}, {"name": "NODE_0000963", "node_attrs": {"div": 0.0147, "num_date": {"value": 2009.365, "confidence": [2008.964, 2010.186]}, "country": {"value": "Singapore", "confidence": {"Singapore": 0.902, "China": 0.0977}, "entropy": 0.327}, "clade_membership": {"value": "DENV2/C"}, "region": {"value": "Asia", "confidence": {"Asia": 1.0}, "entropy": 0.000173}}, "branch_attrs": {"mutations": {"nuc": ["A1086G", "C1230T", "C2349T", "G3288A", "A3988G", "C4029T", "T4206C", "A4565G", "C6951T", "C7410T", "T8577C", "A9198G", "G10390A"], "NS2A": ["T171A"], "NS3": ["K15R"]}, "labels": {"aa": "NS2A: T171A; NS3: K15R"}}, "children": [{"name": "NODE_0000964", "node_attrs": {"div": 0.0176, "num_date": {"value": 2011.786, "confidence": [2011.277, 2012.515]}, "country": {"value": "China", "confidence": {"China": 0.968, "Singapore": 0.0318}, "entropy": 0.143}, "clade_membership": {"value": "DENV2/C"}, "region": {"value": "Asia", "confidence": {"Asia": 1.0}, "entropy": 0.000209}}, "branch_attrs": {"mutations": {"nuc": ["C927T", "C6648T", "G8700A", "A9819G", "A9822G", "T9825C", "C9859T", "C9867T", "T9885C", "C9918G", "T9921A", "T9927C", "T9942C", "C9966T", "C9968A", "G9975A", "A10025G", "T10053C", "A10059G", "T10083C", "G10092A", "G10104A", "C10126T", "C10143A", "A10162G", "A10176G", "C10185T", "A10188T", "A10281C", "C10282T"], "NS5": ["T800K", "Q819R", "T865A"]}, "labels": {"aa": "NS5: T800K, Q819R, T865A"}}, "children": [{"name": "NODE_0000969", "node_attrs": {"div": 0.019, "num_date": {"value": 2013.422, "confidence": [2012.721, 2013.932]}, "country": {"value": "China", "confidence": {"China": 0.996, "Singapore": 0.00427}, "entropy": 0.0285}, "clade_membership": {"value": "DENV2/C"}, "region": {"value": "Asia", "confidence": {"Asia": 1.0}, "entropy": 0.000355}}, "branch_attrs": {"mutations": {"nuc": ["C993T", "G1635A", "T1645C", "T1983C", "T2395C", "G2562A", "T3483C", "C3531T", "C4185T", "T5247C", "T5304C", "G5682A", "T8631C", "A9114G", "T10224C"]}}, "children": [{"name": "NODE_0000970", "node_attrs": {"div": 0.0204, "num_date": {"value": 2017.303, "confidence": [2016.379, 2017.674]}, "country": {"value": "China", "confidence": {"China": 1.0}, "entropy": 0.00308}, "clade_membership": {"value": "DENV2/C"}, "region": {"value": "Asia", "confidence": {"Asia": 1.0}, "entropy": 0.000414}}, "branch_attrs": {"mutations": {"nuc": ["T594C", "T636C", "T1626C", "T2700C", "G4626A", "C4659T", "C4734T", "T4866C", "G4905A", "G6108A", "G6258A", "C8490T", "T8925C", "C9270T", "G9498A"]}}, "children": [{"name": "DENV2_OP684181.1", "node_attrs": {"div": 0.0211, "num_date": {"value": 2018.503, "confidence": [2018.503, 2018.503]}, "accession": "DENV2_OP684181.1", "strain": {"value": "OP684181.1"}, "country": {"value": "China", "confidence": {"China": 1.0}, "entropy": -1e-12}, "clade_membership": {"value": "DENV2/C"}, "region": {"value": "Asia", "confidence": {"Asia": 1.0}, "entropy": -1e-12}}, "branch_attrs": {"mutations": {"nuc": ["C2685T", "T4689G", "T5937C", "A6117C", "A6159G", "C6399A", "C7146T", "T9491A"], "NS5": ["I641N"]}, "labels": {"aa": "NS5: I641N"}}}, {"name": "DENV2_OP684205.1", "node_attrs": {"div": 0.0222, "num_date": {"value": 2019.741, "confidence": [2019.741, 2019.741]}, "accession": "DENV2_OP684205.1", "strain": {"value": "OP684205.1"}, "country": {"value": "China", "confidence": {"China": 1.0}, "entropy": -1e-12}, "clade_membership": {"value": "DENV2/C"}, "region": {"value": "Asia", "confidence": {"Asia": 1.0}, "entropy": -1e-12}}, "branch_attrs": {"mutations": {"nuc": ["C226T", "T928A", "G1477A", "C1854T", "C2124T", "T3330C", "T4701C", "G4828A", "C5326T", "T5469C", "T6717C", "C6720T", "C7026T", "C7101T", "G7617A", "C9117T", "C10281A", "T10282C", "C10500T"], "E": ["V181I"], "M": ["S164T"], "NS3": ["G103R"]}, "labels": {"aa": "E: V181I; M: S164T; NS3: G103R"}}}]}, {"name": "NODE_0000972", "node_attrs": {"div": 0.02, "num_date": {"value": 2013.98, "confidence": [2013.551, 2014.948]}, "country": {"value": "China", "confidence": {"China": 0.998, "Singapore": 0.00204}, "entropy": 0.0176}, "clade_membership": {"value": "DENV2/C"}, "region": {"value": "Asia", "confidence": {"Asia": 1.0}, "entropy": 0.00123}}, "branch_attrs": {"mutations": {"nuc": ["C1986T", "T2179C", "C8088T", "G9318A", "C9384T", "C9576T", "A9876G", "T10285A", "G10287A", "C10386T", "T10387C"]}}, "children": [{"name": "DENV2_OP684206.1", "node_attrs": {"div": 0.0219, "num_date": {"value": 2019.755, "confidence": [2019.755, 2019.755]}, "accession": "DENV2_OP684206.1", "strain": {"value": "OP684206.1"}, "country": {"value": "China", "confidence": {"China": 1.0}, "entropy": -1e-12}, "clade_membership": {"value": "DENV2/C"}, "region": {"value": "Asia", "confidence": {"Asia": 1.0}, "entropy": -1e-12}}, "branch_attrs": {"mutations": {"nuc": ["T1791C", "T1926C", "T2499C", "C3844T", "T4155C", "T4192C", "C4438T", "G4755A", "T5036C", "G5052C", "A5058C", "T5937C", "A5972C", "A6117C", "T6183C", "T6510A", "T7110C", "T8133G", "T8139C", "T8388C"], "NS2B": ["F21L"], "NS3": ["I172T", "E177D", "E179D", "D484A"]}, "labels": {"aa": "NS2B: F21L; NS3: I172T, E177D, E179D, D484A"}}}, {"name": "DENV2_OP684216.1", "node_attrs": {"div": 0.0286, "num_date": {"value": 2019.19, "confidence": [2019.19, 2019.19]}, "accession": "DENV2_OP684216.1", "strain": {"value": "OP684216.1"}, "country": {"value": "China", "confidence": {"China": 1.0}, "entropy": -1e-12}, "clade_membership": {"value": "DENV2/C"}, "region": {"value": "Asia", "confidence": {"Asia": 1.0}, "entropy": -1e-12}}, "branch_attrs": {"mutations": {"nuc": ["A328G", "T594C", "T636C", "T1626C", "T2112C", "T2700C", "A4153G", "G4626A", "C4659T", "C4734T", "T4866C", "C4878T", "C4880A", "G4905A", "G5652A", "A5704G", "C6126A", "G6258A", "C6330T", "T6477A", "C6486A", "C7146T", "G8328A", "C8490T", "T8925C", "C9270T", "T9345C", "A9375G", "T9383G", "C9390T", "C9393A", "C9399T", "C9411T", "C9420T", "C9424T", "G9426A", "G9441A", "G9461A", "C9471T", "C9479T", "A9490G", "T9491C", "A9495C", "A9499C", "A9510G", "T9512C", "A9513T", "T9525C", "G9528A", "A9534G", "C9552T", "T9591C", "C9601T", "A9603G", "T9610C", "A9612G", "G9628A", "C9630T", "G9633A", "G9662A", "T9693C", "T9715C", "C9729T", "G9744T", "C9759T", "T9777C", "G9780A", "T9789C", "G9795A", "C9801A", "C9810T", "T9906C", "A9987G", "C10047A", "T10188C", "C10263T", "T10264C", "G10272A", "G10289A", "G10291A", "A10296G", "T10298C", "C10299T", "G10392A", "A10417T", "C10524T", "T10553C", "G10568A", "A10573G", "A10577G", "T10611C"], "C": ["I78V"], "NS2B": ["I8V"], "NS3": ["T120N", "I395V", "D535E"], "NS5": ["V605G", "S631N", "A637V", "I641A", "K644Q", "V648A", "V687I", "R698K", "D826E"]}, "labels": {"aa": "C: I78V; NS2B: I8V; NS3: T120N, I395V, D535E; NS5: V605G, S631N, A637V, I641A, K644Q, V648A, V687I, R698K, D826E"}}}]}]}, {"name": "NODE_0000965", "node_attrs": {"div": 0.0185, "num_date": {"value": 2012.752, "confidence": [2012.249, 2013.36]}, "country": {"value": "China", "confidence": {"China": 0.994, "Singapore": 0.006}, "entropy": 0.0381}, "clade_membership": {"value": "DENV2/C"}, "region": {"value": "Asia", "confidence": {"Asia": 1.0}, "entropy": 0.000463}}, "branch_attrs": {"mutations": {"nuc": ["C2319T", "T2400C", "T2472C", "T4875C", "A4884G", "T5316C", "C6864T", "C7512T", "C9399T", "A10577G"]}}, "children": [{"name": "DENV2_OP684213.1", "node_attrs": {"div": 0.0217, "num_date": {"value": 2019.87, "confidence": [2019.87, 2019.87]}, "accession": "DENV2_OP684213.1", "strain": {"value": "OP684213.1"}, "country": {"value": "China", "confidence": {"China": 1.0}, "entropy": -1e-12}, "clade_membership": {"value": "DENV2/C"}, "region": {"value": "Asia", "confidence": {"Asia": 1.0}, "entropy": -1e-12}}, "branch_attrs": {"mutations": {"nuc": ["A409G", "T411C", "G1548A", "C1581T", "A1731T", "A2482G", "T3081G", "T3324C", "C3477T", "C3481T", "C3532T", "G3858A", "C4941T", "C5307T", "C5556T", "G5742A", "G6354A", "T6801C", "C6903T", "C7435T", "G7821A", "C7999T", "G8034A", "C8358T", "G8940A", "C9186T", "C9322T", "T9693C", "T9867C", "A9876G", "T9879C", "C9942T", "A9987G", "T10298C"], "C": ["I105V"], "NS1": ["I21V"], "NS2A": ["H2Y"], "NS5": ["P585S"]}, "labels": {"aa": "C: I105V; NS1: I21V; NS2A: H2Y; NS5: P585S"}}}, {"name": "NODE_0000966", "node_attrs": {"div": 0.0197, "num_date": {"value": 2013.759, "confidence": [2013.177, 2014.118]}, "country": {"value": "China", "confidence": {"China": 0.999}, "entropy": 0.00789}, "clade_membership": {"value": "DENV2/C"}, "region": {"value": "Asia", "confidence": {"Asia": 1.0}, "entropy": 0.000331}}, "branch_attrs": {"mutations": {"nuc": ["T126C", "G213A", "G400A", "A583G", "A853T", "T1176C", "C1575T", "C2517T", "A2601G", "A5220G", "C6351T", "T9264C", "A9594G"], "C": ["A102T"], "M": ["I49V", "I139F"], "pr": ["I49V"]}, "labels": {"aa": "C: A102T; M: I49V, I139F; pr: I49V"}}, "children": [{"name": "DENV2_OP684195.1", "node_attrs": {"div": 0.0242, "num_date": {"value": 2018.467, "confidence": [2018.467, 2018.467]}, "accession": "DENV2_OP684195.1", "strain": {"value": "OP684195.1"}, "country": {"value": "China", "confidence": {"China": 1.0}, "entropy": -1e-12}, "clade_membership": {"value": "DENV2/C"}, "region": {"value": "Asia", "confidence": {"Asia": 1.0}, "entropy": -1e-12}}, "branch_attrs": {"mutations": {"nuc": ["G750A", "C1293T", "G1374T", "C1531T", "T1960C", "C2010T", "C2031T", "T2826A", "A2976G", "T3081C", "T3526A", "G3540A", "T3666C", "A3975G", "C5460T", "C5802A", "C6579A", "A7023G", "T7473C", "G7824A", "A7878G", "C8055T", "T8091C", "C8481A", "C8561A", "A8572C", "T8742C", "C8754T", "G8940A", "T8990C", "C8997T", "C9034T", "G9085A", "A9090G", "A9143G", "C9162T", "T9168C", "C9276T", "T9512C", "A9540G", "G9819A", "G9822A", "A9876G", "T9900C", "C9903T", "G9918C", "A9921T", "T10188A"], "NS2A": ["L17M"], "NS5": ["P331H", "I335L", "I474T", "G506R", "K525R", "V648A"]}, "labels": {"aa": "NS2A: L17M; NS5: P331H, I335L, I474T, G506R, K525R, V648A"}}}, {"name": "NODE_0000967", "node_attrs": {"div": 0.0199, "num_date": {"value": 2013.986, "confidence": [2013.395, 2014.355]}, "country": {"value": "China", "confidence": {"China": 1.0}, "entropy": 0.00282}, "clade_membership": {"value": "DENV2/C"}, "region": {"value": "Asia", "confidence": {"Asia": 1.0}, "entropy": 0.000323}}, "branch_attrs": {"mutations": {"nuc": ["A3888G", "A6159G"]}}, "children": [{"name": "DENV2_OP684183.1", "node_attrs": {"div": 0.0215, "num_date": {"value": 2018.401, "confidence": [2018.401, 2018.401]}, "accession": "DENV2_OP684183.1", "strain": {"value": "OP684183.1"}, "country": {"value": "China", "confidence": {"China": 1.0}, "entropy": -1e-12}, "clade_membership": {"value": "DENV2/C"}, "region": {"value": "Asia", "confidence": {"Asia": 1.0}, "entropy": -1e-12}}, "branch_attrs": {"mutations": {"nuc": ["C232T", "C606T", "T1833C", "C1854T", "C2124T", "A2454G", "T3483A", "C3487G", "G4200A", "A5139C", "A7023G", "T7410C", "T8094C", "C9322T", "T9561C", "C10281A", "T10282C"], "NS2A": ["H2Q", "Q4E"], "NS5": ["P585S"]}, "labels": {"aa": "NS2A: H2Q, Q4E; NS5: P585S"}}}, {"name": "NODE_0000968", "node_attrs": {"div": 0.0223, "num_date": {"value": 2015.453, "confidence": [2015.132, 2016.024]}, "country": {"value": "China", "confidence": {"China": 1.0}, "entropy": 0.00255}, "clade_membership": {"value": "DENV2/C"}, "region": {"value": "Asia", "confidence": {"Asia": 1.0}, "entropy": 0.000429}}, "branch_attrs": {"mutations": {"nuc": ["C5829T", "T5844G", "C5847T", "C5859T", "G5902A", "T5937C", "C5976T", "G5997A", "T6003C", "T6024A", "C6039T", "G6063A", "C6069G", "C6072T", "T6084C", "G6108A", "A6117C", "C6127T", "T6153C", "C6157T", "T6183C", "T7512C", "T10224C", "C10386T", "T10387C", "G10577A"], "NS3": ["V461I"]}, "labels": {"aa": "NS3: V461I"}}, "children": [{"name": "DENV2_OP684186.1", "node_attrs": {"div": 0.0242, "num_date": {"value": 2018.404, "confidence": [2018.404, 2018.404]}, "accession": "DENV2_OP684186.1", "strain": {"value": "OP684186.1"}, "country": {"value": "China", "confidence": {"China": 1.0}, "entropy": -1e-12}, "clade_membership": {"value": "DENV2/C"}, "region": {"value": "Asia", "confidence": {"Asia": 1.0}, "entropy": -1e-12}}, "branch_attrs": {"mutations": {"nuc": ["A213G", "A400G", "G1374T", "T1842C", "C1854T", "G1932A", "T1987C", "C2124T", "C2592T", "C3801T", "T4155C", "A4270G", "T4869C", "T5538C", "T6351C", "T7410C", "T8544A", "T10282C", "C10389T", "G10392A"], "C": ["T102A"], "NS2B": ["R47G"]}, "labels": {"aa": "C: T102A; NS2B: R47G"}}}, {"name": "DENV2_OP684180.1", "node_attrs": {"div": 0.0273, "num_date": {"value": 2018.5, "confidence": [2018.5, 2018.5]}, "accession": "DENV2_OP684180.1", "strain": {"value": "OP684180.1"}, "country": {"value": "China", "confidence": {"China": 1.0}, "entropy": -1e-12}, "clade_membership": {"value": "DENV2/C"}, "region": {"value": "Asia", "confidence": {"Asia": 1.0}, "entropy": -1e-12}}, "branch_attrs": {"mutations": {"nuc": ["A358G", "A447G", "G583A", "T853A", "T1575C", "T1785C", "C2010T", "T2319C", "T2355C", "T2395C", "C2400T", "C2472T", "T2517C", "G2601A", "T3081C", "T3330C", "C4098T", "T4099C", "T4192C", "A4306G", "C4875T", "G4884A", "G5220A", "T5247C", "T5259C", "C5316T", "G6021C", "C6042G", "A6204G", "C6210T", "T6864C", "C6879T", "T7029A", "G7617A", "T7653C", "T7779G", "T7809C", "G7821A", "A7862G", "G7863A", "T7929G", "C7959T", "T7968C", "T7974C", "C7999T", "C8496T", "A9021G", "A9143G", "C9552T", "G9594A", "T9610C", "G9795A"], "C": ["I88V"], "M": ["V49I", "F139I"], "NS2B": ["F21L", "I59V"], "NS3": ["S507R"], "NS5": ["K98R", "K525R"], "pr": ["V49I"]}, "labels": {"aa": "C: I88V; M: V49I, F139I; NS2B: F21L, I59V; NS3: S507R; NS5: K98R, K525R; pr: V49I"}}}]}]}]}]}]}, {"name": "NODE_0000962", "node_attrs": {"div": 0.0149, "num_date": {"value": 2009.674, "confidence": [2009.218, 2010.344]}, "country": {"value": "Singapore", "confidence": {"Singapore": 0.904, "China": 0.0911, "Malaysia": 0.00434}, "entropy": 0.334}, "clade_membership": {"value": "DENV2/C"}, "region": {"value": "Asia", "confidence": {"Asia": 1.0}, "entropy": 6.94e-06}}, "branch_attrs": {"mutations": {"nuc": ["T9900C", "C9903T"]}}, "children": [{"name": "NODE_0000633", "node_attrs": {"div": 0.0153, "num_date": {"value": 2010.917, "confidence": [2010.378, 2011.573]}, "country": {"value": "Singapore", "confidence": {"Singapore": 0.673, "China": 0.318, "Malaysia": 0.00765}, "entropy": 0.675}, "clade_membership": {"value": "DENV2/C"}, "region": {"value": "Asia", "confidence": {"Asia": 1.0}, "entropy": 0.000412}}, "branch_attrs": {"mutations": {"nuc": ["T981C", "C6039T", "A6180G", "G8880A"]}}, "children": [{"name": "NODE_0000634", "node_attrs": {"div": 0.0182, "num_date": {"value": 2017.49, "confidence": [2017.345, 2017.5]}, "country": {"value": "China", "confidence": {"China": 0.995, "Singapore": 0.00508}, "entropy": 0.0343}, "clade_membership": {"value": "DENV2/C"}, "region": {"value": "Asia", "confidence": {"Asia": 1.0}, "entropy": 0.0004}}, "branch_attrs": {"mutations": {"nuc": ["C534T", "T732C", "G1584T", "T1987C", "G2100A", "A2118G", "G3450A", "T3466C", "T4020C", "G4065A", "A4506G", "C4860T", "A4998C", "A6006G", "G6258A", "G6387A", "T6641C", "C6885T", "C6919T", "A7147T", "T7473C", "T8103C", "T8241C", "A8724G", "T9084C", "A9090G", "C9234T", "T9345C", "G9441A", "C9549T", "C9729T"], "NS4A": ["V89A"], "NS4B": ["T108S"]}, "labels": {"aa": "NS4A: V89A; NS4B: T108S"}}, "children": [{"name": "DENV2_MH110573.1", "node_attrs": {"div": 0.0182, "num_date": {"value": 2017.582, "confidence": [2017.582, 2017.582]}, "accession": "DENV2_MH110573.1", "strain": {"value": "MH110573.1"}, "country": {"value": "China", "confidence": {"China": 1.0}, "entropy": -1e-12}, "clade_membership": {"value": "DENV2/C"}, "region": {"value": "Asia", "confidence": {"Asia": 1.0}, "entropy": -1e-12}}, "branch_attrs": {"mutations": {}}}, {"name": "DENV2_OP684152.1", "node_attrs": {"div": 0.0182, "num_date": {"value": 2017.5, "confidence": [2017.5, 2017.5]}, "accession": "DENV2_OP684152.1", "strain": {"value": "OP684152.1"}, "country": {"value": "China", "confidence": {"China": 1.0}, "entropy": -1e-12}, "clade_membership": {"value": "DENV2/C"}, "region": {"value": "Asia", "confidence": {"Asia": 1.0}, "entropy": -1e-12}}, "branch_attrs": {"mutations": {}}}]}, {"name": "NODE_0000635", "node_attrs": {"div": 0.0154, "num_date": {"value": 2011.22, "confidence": [2010.659, 2011.701]}, "country": {"value": "Singapore", "confidence": {"Singapore": 0.618, "China": 0.354, "Malaysia": 0.0267}, "entropy": 0.778}, "clade_membership": {"value": "DENV2/C"}, "region": {"value": "Asia", "confidence": {"Asia": 1.0}, "entropy": 0.000197}}, "branch_attrs": {"mutations": {"nuc": ["T8562C"]}}, "children": [{"name": "DENV2_KX452042.1", "node_attrs": {"div": 0.0166, "num_date": {"value": 2014.001, "confidence": [2014.001, 2014.001]}, "accession": "DENV2_KX452042.1", "strain": {"value": "KX452042.1"}, "country": {"value": "Malaysia", "confidence": {"Malaysia": 1.0}, "entropy": -1e-12}, "clade_membership": {"value": "DENV2/C"}, "region": {"value": "Asia", "confidence": {"Asia": 1.0}, "entropy": -1e-12}}, "branch_attrs": {"mutations": {"nuc": ["G2A", "T3C", "G1059A", "G2029A", "G3086A", "C5182T", "G6387A", "A6681G", "A6867G", "A7173G", "G7577A", "G9478A", "G9799A"], "E": ["V365I"], "NS1": ["S222N"], "NS5": ["G3D", "A637T", "A744T"]}, "labels": {"aa": "E: V365I; NS1: S222N; NS5: G3D, A637T, A744T"}}}, {"name": "NODE_0000636", "node_attrs": {"div": 0.0159, "num_date": {"value": 2011.726, "confidence": [2011.222, 2012.168]}, "country": {"value": "China", "confidence": {"China": 0.546, "Singapore": 0.449, "Thailand": 0.00402, "Malaysia": 0.0015}, "entropy": 0.725}, "clade_membership": {"value": "DENV2/C"}, "region": {"value": "Asia", "confidence": {"Asia": 1.0}, "entropy": 0.000102}}, "branch_attrs": {"mutations": {"nuc": ["G2679A", "C6906T", "T7392G", "C7899T", "T8610C"]}}, "children": [{"name": "NODE_0000637", "node_attrs": {"div": 0.0169, "num_date": {"value": 2012.585, "confidence": [2012.173, 2013.019]}, "country": {"value": "China", "confidence": {"China": 0.557, "Singapore": 0.442}, "entropy": 0.695}, "clade_membership": {"value": "DENV2/C"}, "region": {"value": "Asia", "confidence": {"Asia": 1.0}, "entropy": 0.000196}}, "branch_attrs": {"mutations": {"nuc": ["T507C", "G1932A", "T1944C", "G5531A", "T5733C", "T6444C", "T6775C", "G9141A", "T9491C", "C9597T", "G10312T"], "NS3": ["R337K"], "NS5": ["I641T"]}, "labels": {"aa": "NS3: R337K; NS5: I641T"}}, "children": [{"name": "DENV2_MW512435.1", "node_attrs": {"div": 0.0174, "num_date": {"value": 2015.497, "confidence": [2015.497, 2015.497]}, "accession": "DENV2_MW512435.1", "strain": {"value": "MW512435.1"}, "country": {"value": "Singapore", "confidence": {"Singapore": 1.0}, "entropy": -1e-12}, "clade_membership": {"value": "DENV2/C"}, "region": {"value": "Asia", "confidence": {"Asia": 1.0}, "entropy": -1e-12}}, "branch_attrs": {"mutations": {"nuc": ["A13G", "T564A", "G1305A", "G2782A", "A8727G"], "NS1": ["A121T"]}, "labels": {"aa": "NS1: A121T"}}}, {"name": "NODE_0000638", "node_attrs": {"div": 0.0174, "num_date": {"value": 2013.006, "confidence": [2012.51, 2013.265]}, "country": {"value": "China", "confidence": {"China": 0.977, "Singapore": 0.0228}, "entropy": 0.11}, "clade_membership": {"value": "DENV2/C"}, "region": {"value": "Asia", "confidence": {"Asia": 1.0}, "entropy": 0.000126}}, "branch_attrs": {"mutations": {"nuc": ["T3663C", "T5766C", "G7719A", "T8289C", "G9300A"]}}, "children": [{"name": "NODE_0000642", "node_attrs": {"div": 0.0185, "num_date": {"value": 2013.41, "confidence": [2013.003, 2013.715]}, "country": {"value": "China", "confidence": {"China": 0.998, "Singapore": 0.00211}, "entropy": 0.0156}, "clade_membership": {"value": "DENV2/C"}, "region": {"value": "Asia", "confidence": {"Asia": 1.0}, "entropy": 0.000221}}, "branch_attrs": {"mutations": {"nuc": ["A1587G", "G1799C", "A1800T", "A1801G", "T1802A", "A1807C", "A1808G", "A1809T", "C1810G", "T1811G", "C5976T", "T7653C"], "E": ["R288T", "M289E", "K291R", "L292G"]}, "labels": {"aa": "E: R288T, M289E, K291R, L292G"}}, "children": [{"name": "NODE_0000643", "node_attrs": {"div": 0.0241, "num_date": {"value": 2015.634, "confidence": [2015.569, 2015.634]}, "country": {"value": "China", "confidence": {"China": 1.0}, "entropy": 0.00164}, "clade_membership": {"value": "DENV2/C"}, "region": {"value": "Asia", "confidence": {"Asia": 1.0}, "entropy": 0.000196}}, "branch_attrs": {"mutations": {"nuc": ["C226T", "C264T", "G276C", "T290C", "A291G", "T292C", "T293G", "A296G", "T857C", "G858C", "G859A", "A861G", "T862C", "G979T", "T980C", "C981T", "T982C", "C983A", "A984G", "G986A", "G1131A", "G1815A", "G2444T", "C2451T", "A2452G", "G2770A", "A2952G", "T2953A", "C2954T", "T2955C", "C3069T", "T3120C", "C3130A", "G3479A", "A3480G", "G3639A", "A3729G", "G4131A", "A4221G", "G4356T", "C4524T", "G4798A", "A4800T", "G4801C", "G4804T", "A4808C", "G4809A", "G4810A", "G4994A", "C8028T", "C8055G", "C8310G", "C8710A", "T8711C", "G9278A", "A9279G", "A9579G", "A10290G", "A10417T", "A10674G"], "C": ["I65T", "L66R", "K67R"], "E": ["V15S", "S16Q", "G17E"], "M": ["L140P", "A141T", "Y142H"], "NS1": ["W8L", "K11E", "A117T", "S178I", "L237I"], "NS2A": ["G1E"], "NS3": ["E93N", "E94Q", "V95F", "Q96P", "V97I", "S158N"], "NS5": ["H247Q", "L381T", "R570K"]}, "labels": {"aa": "C: I65T, L66R, K67R; E: V15S, S16Q, G17E; M: L140P, A141T, Y142H; NS1: W8L, K11E, A117T, S178I, L237I; NS2A: G1E; NS3: E93N, E94Q, V95F, Q96P, V97I, S158N; NS5: H247Q, L381T, R570K"}}, "children": [{"name": "DENV2_MH827533.1", "node_attrs": {"div": 0.0241, "num_date": {"value": 2017.497, "confidence": [2017.497, 2017.497]}, "accession": "DENV2_MH827533.1", "strain": {"value": "MH827533.1"}, "country": {"value": "China", "confidence": {"China": 1.0}, "entropy": -1e-12}, "clade_membership": {"value": "DENV2/C"}, "region": {"value": "Asia", "confidence": {"Asia": 1.0}, "entropy": -1e-12}}, "branch_attrs": {"mutations": {}}}, {"name": "DENV2_MN018338.1", "node_attrs": {"div": 0.0241, "num_date": {"value": 2015.634, "confidence": [2015.634, 2015.634]}, "accession": "DENV2_MN018338.1", "strain": {"value": "MN018338.1"}, "country": {"value": "China", "confidence": {"China": 1.0}, "entropy": -1e-12}, "clade_membership": {"value": "DENV2/C"}, "region": {"value": "Asia", "confidence": {"Asia": 1.0}, "entropy": -1e-12}}, "branch_attrs": {"mutations": {}}}]}, {"name": "NODE_0000644", "node_attrs": {"div": 0.0201, "num_date": {"value": 2015.467, "confidence": [2015.346, 2015.467]}, "country": {"value": "China", "confidence": {"China": 1.0}, "entropy": 0.00175}, "clade_membership": {"value": "DENV2/C"}, "region": {"value": "Asia", "confidence": {"Asia": 1.0}, "entropy": 0.000198}}, "branch_attrs": {"mutations": {"nuc": ["A77T", "C534A", "A535C", "T536A", "T676A", "G677A", "C681A", "G682A", "C683T", "T684G", "A685G", "C686A", "T1101C", "G3262A", "A3263G", "G4743T", "G6678A"], "M": ["N32K", "M33Q", "C80N", "A82M", "T83E"], "NS1": ["E281R"], "NS3": ["K74N"], "pr": ["N32K", "M33Q", "C80N", "A82M", "T83E"]}, "labels": {"aa": "M: N32K, M33Q, C80N, A82M, T83E; NS1: E281R; NS3: K74N; pr: N32K, M33Q, C80N, A82M, T83E"}}, "children": [{"name": "DENV2_MH827528.1", "node_attrs": {"div": 0.0201, "num_date": {"value": 2017.497, "confidence": [2017.497, 2017.497]}, "accession": "DENV2_MH827528.1", "strain": {"value": "MH827528.1"}, "country": {"value": "China", "confidence": {"China": 1.0}, "entropy": -1e-12}, "clade_membership": {"value": "DENV2/C"}, "region": {"value": "Asia", "confidence": {"Asia": 1.0}, "entropy": -1e-12}}, "branch_attrs": {"mutations": {}}}, {"name": "DENV2_MN018337.1", "node_attrs": {"div": 0.0201, "num_date": {"value": 2015.467, "confidence": [2015.467, 2015.467]}, "accession": "DENV2_MN018337.1", "strain": {"value": "MN018337.1"}, "country": {"value": "China", "confidence": {"China": 1.0}, "entropy": -1e-12}, "clade_membership": {"value": "DENV2/C"}, "region": {"value": "Asia", "confidence": {"Asia": 1.0}, "entropy": -1e-12}}, "branch_attrs": {"mutations": {}}}]}]}, {"name": "NODE_0000218", "node_attrs": {"div": 0.0175, "num_date": {"value": 2014.72, "confidence": [2014.175, 2015.07]}, "country": {"value": "China", "confidence": {"China": 0.999}, "entropy": 0.00632}, "clade_membership": {"value": "DENV2/C"}, "region": {"value": "Asia", "confidence": {"Asia": 1.0}, "entropy": 0.000118}}, "branch_attrs": {"mutations": {"nuc": ["A4221G", "A10290G"]}}, "children": [{"name": "DENV2_KX621247.1", "node_attrs": {"div": 0.0179, "num_date": {"value": 2015.497, "confidence": [2015.497, 2015.497]}, "accession": "DENV2_KX621247.1", "strain": {"value": "KX621247.1"}, "country": {"value": "China", "confidence": {"China": 1.0}, "entropy": -1e-12}, "clade_membership": {"value": "DENV2/C"}, "region": {"value": "Asia", "confidence": {"Asia": 1.0}, "entropy": -1e-12}}, "branch_attrs": {"mutations": {"nuc": ["T3840C", "G5026A", "G7845A", "G8842A"], "NS3": ["E169K"], "NS5": ["A425T"]}, "labels": {"aa": "NS3: E169K; NS5: A425T"}}}, {"name": "NODE_0000640", "node_attrs": {"div": 0.0176, "num_date": {"value": 2015.031, "confidence": [2014.774, 2015.256]}, "country": {"value": "China", "confidence": {"China": 1.0}, "entropy": 3.64e-05}, "clade_membership": {"value": "DENV2/C"}, "region": {"value": "Asia", "confidence": {"Asia": 1.0}, "entropy": 2.01e-06}}, "branch_attrs": {"mutations": {"nuc": ["A44G"]}}, "children": [{"name": "DENV2_KX621248.1", "node_attrs": {"div": 0.018, "num_date": {"value": 2015.497, "confidence": [2015.497, 2015.497]}, "accession": "DENV2_KX621248.1", "strain": {"value": "KX621248.1"}, "country": {"value": "China", "confidence": {"China": 1.0}, "entropy": -1e-12}, "clade_membership": {"value": "DENV2/C"}, "region": {"value": "Asia", "confidence": {"Asia": 1.0}, "entropy": -1e-12}}, "branch_attrs": {"mutations": {"nuc": ["G701A", "C1090T", "G5635A", "C6597T"], "E": ["H52Y"], "M": ["R88K"], "NS3": ["A372T"], "pr": ["R88K"]}, "labels": {"aa": "E: H52Y; M: R88K; NS3: A372T; pr: R88K"}}}, {"name": "DENV2_KX621245.1", "node_attrs": {"div": 0.0177, "num_date": {"value": 2015.497, "confidence": [2015.497, 2015.497]}, "accession": "DENV2_KX621245.1", "strain": {"value": "KX621245.1"}, "country": {"value": "China", "confidence": {"China": 1.0}, "entropy": -1e-12}, "clade_membership": {"value": "DENV2/C"}, "region": {"value": "Asia", "confidence": {"Asia": 1.0}, "entropy": -1e-12}}, "branch_attrs": {"mutations": {"nuc": ["T54C"]}}}, {"name": "DENV2_KX621246.1", "node_attrs": {"div": 0.0181, "num_date": {"value": 2015.497, "confidence": [2015.497, 2015.497]}, "accession": "DENV2_KX621246.1", "strain": {"value": "KX621246.1"}, "country": {"value": "China", "confidence": {"China": 1.0}, "entropy": -1e-12}, "clade_membership": {"value": "DENV2/C"}, "region": {"value": "Asia", "confidence": {"Asia": 1.0}, "entropy": -1e-12}}, "branch_attrs": {"mutations": {"nuc": ["A1233G", "T3575C", "C4965T", "T9349C", "A9362G"], "NS2A": ["I33T"], "NS5": ["S594P", "Q598R"]}, "labels": {"aa": "NS2A: I33T; NS5: S594P, Q598R"}}}]}]}]}]}, {"name": "NODE_0000645", "node_attrs": {"div": 0.0166, "num_date": {"value": 2012.952, "confidence": [2012.487, 2013.22]}, "country": {"value": "China", "confidence": {"China": 0.67, "Singapore": 0.221, "Thailand": 0.109}, "entropy": 0.845}, "clade_membership": {"value": "DENV2/C"}, "region": {"value": "Asia", "confidence": {"Asia": 1.0}, "entropy": 2.28e-06}}, "branch_attrs": {"mutations": {"nuc": ["G372T", "T684C", "G1497A", "A3168G", "G3237A", "T8381C", "C8496T", "C10386T"], "NS5": ["V271A"]}, "labels": {"aa": "NS5: V271A"}}, "children": [{"name": "NODE_0000649", "node_attrs": {"div": 0.0172, "num_date": {"value": 2013.393, "confidence": [2012.961, 2013.54]}, "country": {"value": "China", "confidence": {"China": 0.997, "Singapore": 0.00238}, "entropy": 0.0195}, "clade_membership": {"value": "DENV2/C"}, "region": {"value": "Asia", "confidence": {"Asia": 1.0}, "entropy": 6.83e-06}}, "branch_attrs": {"mutations": {"nuc": ["T2700C", "T4767G", "T5538C", "A6297G", "T8241A", "C9859T"]}}, "children": [{"name": "NODE_0000657", "node_attrs": {"div": 0.0204, "num_date": {"value": 2018.336, "confidence": [2018.05, 2018.44]}, "country": {"value": "China", "confidence": {"China": 1.0}, "entropy": 0.00191}, "clade_membership": {"value": "DENV2/C"}, "region": {"value": "Asia", "confidence": {"Asia": 1.0}, "entropy": 0.000308}}, "branch_attrs": {"mutations": {"nuc": ["C1330T", "A2262T", "C3789T", "A3888G", "C5100A", "T5499C", "T5583C", "C5706T", "T5994C", "T6039C", "C6162T", "G6171A", "T6213C", "T6528C", "G6603A", "A7368G", "A7695G", "C7908T", "G7957A", "C8062T", "C8067T", "T8091C", "C9132T", "T9280C", "G9517A", "A9534G", "A9738G", "G9816A", "C10277T", "G10551A", "A10692G", "G10695C", "A10697G", "T10699A"], "E": ["P132S"], "NS5": ["V130I", "V650M"]}, "labels": {"aa": "E: P132S; NS5: V130I, V650M"}}, "children": [{"name": "DENV2_MK783190.1", "node_attrs": {"div": 0.0206, "num_date": {"value": 2018.497, "confidence": [2018.497, 2018.497]}, "accession": "DENV2_MK783190.1", "strain": {"value": "MK783190.1"}, "country": {"value": "China", "confidence": {"China": 1.0}, "entropy": -1e-12}, "clade_membership": {"value": "DENV2/C"}, "region": {"value": "Asia", "confidence": {"Asia": 1.0}, "entropy": -1e-12}}, "branch_attrs": {"mutations": {"nuc": ["C92A", "G2088A", "G10363A"]}}}, {"name": "DENV2_MW721460.1", "node_attrs": {"div": 0.0204, "num_date": {"value": 2018.749, "confidence": [2018.749, 2018.749]}, "accession": "DENV2_MW721460.1", "strain": {"value": "MW721460.1"}, "country": {"value": "China", "confidence": {"China": 1.0}, "entropy": -1e-12}, "clade_membership": {"value": "DENV2/C"}, "region": {"value": "Asia", "confidence": {"Asia": 1.0}, "entropy": -1e-12}}, "branch_attrs": {"mutations": {}}}]}, {"name": "NODE_0000650", "node_attrs": {"div": 0.0175, "num_date": {"value": 2013.668, "confidence": [2013.313, 2013.941]}, "country": {"value": "China", "confidence": {"China": 1.0}, "entropy": 0.00296}, "clade_membership": {"value": "DENV2/C"}, "region": {"value": "Asia", "confidence": {"Asia": 1.0}, "entropy": 0.000199}}, "branch_attrs": {"mutations": {"nuc": ["G3954T", "A6224G", "T7110C", "G8413A"], "NS3": ["K568R"], "NS5": ["E282K"]}, "labels": {"aa": "NS3: K568R; NS5: E282K"}}, "children": [{"name": "DENV2_MK564479.1", "node_attrs": {"div": 0.0177, "num_date": {"value": 2016.643, "confidence": [2016.643, 2016.643]}, "accession": "DENV2_MK564479.1", "strain": {"value": "MK564479.1"}, "country": {"value": "China", "confidence": {"China": 1.0}, "entropy": -1e-12}, "clade_membership": {"value": "DENV2/C"}, "region": {"value": "Asia", "confidence": {"Asia": 1.0}, "entropy": -1e-12}}, "branch_attrs": {"mutations": {"nuc": ["A3960G", "T10224C"]}}}, {"name": "NODE_0000651", "node_attrs": {"div": 0.0177, "num_date": {"value": 2013.82, "confidence": [2013.425, 2014.045]}, "country": {"value": "China", "confidence": {"China": 1.0}, "entropy": 0.00127}, "clade_membership": {"value": "DENV2/C"}, "region": {"value": "Asia", "confidence": {"Asia": 1.0}, "entropy": 0.000193}}, "branch_attrs": {"mutations": {"nuc": ["A3996T", "C7107T"]}}, "children": [{"name": "NODE_0000652", "node_attrs": {"div": 0.0218, "num_date": {"value": 2016.515, "confidence": [2016.421, 2016.515]}, "country": {"value": "China", "confidence": {"China": 1.0}, "entropy": 0.000958}, "clade_membership": {"value": "DENV2/C"}, "region": {"value": "Asia", "confidence": {"Asia": 1.0}, "entropy": 0.000178}}, "branch_attrs": {"mutations": {"nuc": ["A1056C", "G1084A", "A1099C", "C1102T", "A1138C", "C1153T", "G1157T", "A1164C", "C1209T", "A1217C", "A1222C", "T1245A", "C1275T", "T1297A", "T1310A", "C1323T", "A1362C", "T1383A", "C1389T", "T1395A", "A1409C", "A1431C", "A1434C", "A1464C", "C1467G", "A1474C", "A1480C", "C1493T", "C1509T", "C1739G", "G1749A", "G3028A", "C3037A", "T3115A", "G3116C", "G3127T", "T4612C", "G4614T", "A5811T", "C5848T", "G5958C", "C8712T", "C9124T"], "E": ["A50T", "T55P", "T68P", "R73C", "C74F", "H94P", "M96L", "N103K", "C121S", "M125K", "N149K", "N153K", "H158P", "T180P", "T182P", "S186F", "T268R"], "NS1": ["E203K", "L206I", "W232T", "V236L"], "NS3": ["K430N"]}, "labels": {"aa": "E: A50T, T55P, T68P, R73C, C74F, H94P, M96L, N103K, C121S, M125K, N149K, N153K, H158P, T180P, T182P, S186F, T268R; NS1: E203K, L206I, W232T, V236L; NS3: K430N"}}, "children": [{"name": "DENV2_MH827540.1", "node_attrs": {"div": 0.0218, "num_date": {"value": 2017.497, "confidence": [2017.497, 2017.497]}, "accession": "DENV2_MH827540.1", "strain": {"value": "MH827540.1"}, "country": {"value": "China", "confidence": {"China": 1.0}, "entropy": -1e-12}, "clade_membership": {"value": "DENV2/C"}, "region": {"value": "Asia", "confidence": {"Asia": 1.0}, "entropy": -1e-12}}, "branch_attrs": {"mutations": {}}}, {"name": "DENV2_MN018340.1", "node_attrs": {"div": 0.0218, "num_date": {"value": 2016.515, "confidence": [2016.515, 2016.515]}, "accession": "DENV2_MN018340.1", "strain": {"value": "MN018340.1"}, "country": {"value": "China", "confidence": {"China": 1.0}, "entropy": -1e-12}, "clade_membership": {"value": "DENV2/C"}, "region": {"value": "Asia", "confidence": {"Asia": 1.0}, "entropy": -1e-12}}, "branch_attrs": {"mutations": {}}}]}, {"name": "NODE_0000653", "node_attrs": {"div": 0.0179, "num_date": {"value": 2013.985, "confidence": [2013.661, 2014.34]}, "country": {"value": "China", "confidence": {"China": 1.0}, "entropy": 0.00188}, "clade_membership": {"value": "DENV2/C"}, "region": {"value": "Asia", "confidence": {"Asia": 1.0}, "entropy": 0.000332}}, "branch_attrs": {"mutations": {"nuc": ["G4765A", "G9210A"], "NS3": ["G82R"]}, "labels": {"aa": "NS3: G82R"}}, "children": [{"name": "NODE_0000654", "node_attrs": {"div": 0.0183, "num_date": {"value": 2016.545, "confidence": [2016.327, 2016.545]}, "country": {"value": "China", "confidence": {"China": 1.0}, "entropy": 0.000924}, "clade_membership": {"value": "DENV2/C"}, "region": {"value": "Asia", "confidence": {"Asia": 1.0}, "entropy": 0.000171}}, "branch_attrs": {"mutations": {"nuc": ["A5811T", "C5812A", "A10333G", "A10688C"], "NS3": ["K430N", "P431T"]}, "labels": {"aa": "NS3: K430N, P431T"}}, "children": [{"name": "DENV2_MH827541.1", "node_attrs": {"div": 0.0183, "num_date": {"value": 2017.497, "confidence": [2017.497, 2017.497]}, "accession": "DENV2_MH827541.1", "strain": {"value": "MH827541.1"}, "country": {"value": "China", "confidence": {"China": 1.0}, "entropy": -1e-12}, "clade_membership": {"value": "DENV2/C"}, "region": {"value": "Asia", "confidence": {"Asia": 1.0}, "entropy": -1e-12}}, "branch_attrs": {"mutations": {}}}, {"name": "DENV2_MN018348.1", "node_attrs": {"div": 0.0183, "num_date": {"value": 2016.545, "confidence": [2016.545, 2016.545]}, "accession": "DENV2_MN018348.1", "strain": {"value": "MN018348.1"}, "country": {"value": "China", "confidence": {"China": 1.0}, "entropy": -1e-12}, "clade_membership": {"value": "DENV2/C"}, "region": {"value": "Asia", "confidence": {"Asia": 1.0}, "entropy": -1e-12}}, "branch_attrs": {"mutations": {}}}]}, {"name": "NODE_0000655", "node_attrs": {"div": 0.0226, "num_date": {"value": 2016.775, "confidence": [2016.69, 2016.775]}, "country": {"value": "China", "confidence": {"China": 1.0}, "entropy": 0.000997}, "clade_membership": {"value": "DENV2/C"}, "region": {"value": "Asia", "confidence": {"Asia": 1.0}, "entropy": 0.000185}}, "branch_attrs": {"mutations": {"nuc": ["G492A", "G698T", "G701A", "G6297A", "C6919A", "A8171G", "G8179A", "G8714C", "A9213G", "A9233G", "G9241A", "A9254G", "G9278A", "A9297G", "G9318A", "C9399T", "C9471A", "C9479T", "T9525C", "A9534G", "C9552T", "A9596G", "C9597T", "T9610C", "C9630T", "T9675C", "T9741C", "G9744A", "T9753C", "C9783T", "G9816A", "T9825C", "T9840C", "T9859C", "A9861G", "C9900T", "T9903C", "T9921A", "C10005T", "A10080G", "G10089A", "G10092A", "G10104A", "C10140T", "T10224C", "A10239G", "G10287A", "T10386C", "T10387C", "A10577G"], "M": ["R87I", "R88K"], "NS4B": ["L32I"], "NS5": ["Y201C", "A204T", "W382S", "N555S", "E558K", "K562R", "R570K", "H634Q", "A637V", "N676S"], "pr": ["R87I", "R88K"]}, "labels": {"aa": "M: R87I, R88K; NS4B: L32I; NS5: Y201C, A204T, W382S, N555S, E558K, K562R, R570K, H634Q, A637V, N676S; pr: R87I, R88K"}}, "children": [{"name": "DENV2_MH827543.1", "node_attrs": {"div": 0.0226, "num_date": {"value": 2017.497, "confidence": [2017.497, 2017.497]}, "accession": "DENV2_MH827543.1", "strain": {"value": "MH827543.1"}, "country": {"value": "China", "confidence": {"China": 1.0}, "entropy": -1e-12}, "clade_membership": {"value": "DENV2/C"}, "region": {"value": "Asia", "confidence": {"Asia": 1.0}, "entropy": -1e-12}}, "branch_attrs": {"mutations": {}}}, {"name": "DENV2_MN018347.1", "node_attrs": {"div": 0.0226, "num_date": {"value": 2016.775, "confidence": [2016.775, 2016.775]}, "accession": "DENV2_MN018347.1", "strain": {"value": "MN018347.1"}, "country": {"value": "China", "confidence": {"China": 1.0}, "entropy": -1e-12}, "clade_membership": {"value": "DENV2/C"}, "region": {"value": "Asia", "confidence": {"Asia": 1.0}, "entropy": -1e-12}}, "branch_attrs": {"mutations": {}}}]}]}]}]}, {"name": "NODE_0000658", "node_attrs": {"div": 0.0182, "num_date": {"value": 2014.324, "confidence": [2013.982, 2014.508]}, "country": {"value": "China", "confidence": {"China": 0.994, "Vietnam": 0.00375, "Singapore": 0.00152}, "entropy": 0.044}, "clade_membership": {"value": "DENV2/C"}, "region": {"value": "Asia", "confidence": {"Asia": 1.0}, "entropy": 0.000212}}, "branch_attrs": {"mutations": {"nuc": ["T504C", "C1413G", "T1713A", "G3615A", "C3981T", "C4487T", "T5705C", "C9480T", "T9508C", "G9662A", "C10113T"], "NS2B": ["A119V"], "NS3": ["I395T"], "NS5": ["R698K"]}, "labels": {"aa": "NS2B: A119V; NS3: I395T; NS5: R698K"}}, "children": [{"name": "NODE_0000659", "node_attrs": {"div": 0.0187, "num_date": {"value": 2014.643, "confidence": [2014.482, 2014.726]}, "country": {"value": "China", "confidence": {"China": 1.0}, "entropy": 0.00345}, "clade_membership": {"value": "DENV2/C"}, "region": {"value": "Asia", "confidence": {"Asia": 1.0}, "entropy": 0.000213}}, "branch_attrs": {"mutations": {"nuc": ["T5478C", "C6771T", "T6918C", "G8700A", "A10555G"]}}, "children": [{"name": "DENV2_MW721469.1", "node_attrs": {"div": 0.0187, "num_date": {"value": 2017.749, "confidence": [2017.749, 2017.749]}, "accession": "DENV2_MW721469.1", "strain": {"value": "MW721469.1"}, "country": {"value": "China", "confidence": {"China": 1.0}, "entropy": -1e-12}, "clade_membership": {"value": "DENV2/C"}, "region": {"value": "Asia", "confidence": {"Asia": 1.0}, "entropy": -1e-12}}, "branch_attrs": {"mutations": {}}}, {"name": "NODE_0000660", "node_attrs": {"div": 0.0188, "num_date": {"value": 2014.719, "confidence": [2014.625, 2014.747]}, "country": {"value": "China", "confidence": {"China": 1.0}, "entropy": 0.00115}, "clade_membership": {"value": "DENV2/C"}, "region": {"value": "Asia", "confidence": {"Asia": 1.0}, "entropy": 0.000188}}, "branch_attrs": {"mutations": {"nuc": ["A7590G"]}}, "children": [{"name": "DENV2_MK783200.1", "node_attrs": {"div": 0.019, "num_date": {"value": 2017.497, "confidence": [2017.497, 2017.497]}, "accession": "DENV2_MK783200.1", "strain": {"value": "MK783200.1"}, "country": {"value": "China", "confidence": {"China": 1.0}, "entropy": -1e-12}, "clade_membership": {"value": "DENV2/C"}, "region": {"value": "Asia", "confidence": {"Asia": 1.0}, "entropy": -1e-12}}, "branch_attrs": {"mutations": {"nuc": ["C92A", "G10676A"]}}}, {"name": "DENV2_MW721471.1", "node_attrs": {"div": 0.0189, "num_date": {"value": 2014.749, "confidence": [2014.749, 2014.749]}, "accession": "DENV2_MW721471.1", "strain": {"value": "MW721471.1"}, "country": {"value": "China", "confidence": {"China": 1.0}, "entropy": -1e-12}, "clade_membership": {"value": "DENV2/C"}, "region": {"value": "Asia", "confidence": {"Asia": 1.0}, "entropy": -1e-12}}, "branch_attrs": {"mutations": {"nuc": ["C9252T"]}}}]}]}, {"name": "NODE_0000661", "node_attrs": {"div": 0.019, "num_date": {"value": 2017.481, "confidence": [2017.109, 2017.773]}, "country": {"value": "Vietnam", "confidence": {"Vietnam": 0.996, "China": 0.00335}, "entropy": 0.0275}, "clade_membership": {"value": "DENV2/C"}, "region": {"value": "Asia", "confidence": {"Asia": 1.0}, "entropy": 0.000225}}, "branch_attrs": {"mutations": {"nuc": ["C1137T", "T2202C", "A2797G", "A2880G", "T3595C", "G4125A", "C4737T", "C6429T", "C9252T"], "NS1": ["T126A"], "NS2A": ["F40L"]}, "labels": {"aa": "NS1: T126A; NS2A: F40L"}}, "children": [{"name": "DENV2_OQ426766.1", "node_attrs": {"div": 0.0196, "num_date": {"value": 2019.023, "confidence": [2019.023, 2019.023]}, "accession": "DENV2_OQ426766.1", "strain": {"value": "OQ426766.1"}, "country": {"value": "Vietnam", "confidence": {"Vietnam": 1.0}, "entropy": -1e-12}, "clade_membership": {"value": "DENV2/C"}, "region": {"value": "Asia", "confidence": {"Asia": 1.0}, "entropy": -1e-12}}, "branch_attrs": {"mutations": {"nuc": ["A328G", "C3678T", "C3801T", "T3930C", "C4774T", "G8179A"], "C": ["I78V"], "NS5": ["A204T"]}, "labels": {"aa": "C: I78V; NS5: A204T"}}}, {"name": "NODE_0000662", "node_attrs": {"div": 0.0191, "num_date": {"value": 2017.65, "confidence": [2017.428, 2017.95]}, "country": {"value": "Vietnam", "confidence": {"Vietnam": 1.0}, "entropy": 0.000284}, "clade_membership": {"value": "DENV2/C"}, "region": {"value": "Asia", "confidence": {"Asia": 1.0}, "entropy": 2.14e-06}}, "branch_attrs": {"mutations": {"nuc": ["A2602G"], "NS1": ["T61A"]}, "labels": {"aa": "NS1: T61A"}}, "children": [{"name": "NODE_0000667", "node_attrs": {"div": 0.0197, "num_date": {"value": 2018.163, "confidence": [2017.919, 2018.368]}, "country": {"value": "Vietnam", "confidence": {"Vietnam": 1.0}, "entropy": 4.38e-05}, "clade_membership": {"value": "DENV2/C"}, "region": {"value": "Asia", "confidence": {"Asia": 1.0}, "entropy": 9.66e-05}}, "branch_attrs": {"mutations": {"nuc": ["T2298C", "C2730T", "C2731T", "A3405G", "A5139C", "T8454C"]}}, "children": [{"name": "DENV2_OQ426918.1", "node_attrs": {"div": 0.0202, "num_date": {"value": 2018.716, "confidence": [2018.716, 2018.716]}, "accession": "DENV2_OQ426918.1", "strain": {"value": "OQ426918.1"}, "country": {"value": "Vietnam", "confidence": {"Vietnam": 1.0}, "entropy": -1e-12}, "clade_membership": {"value": "DENV2/C"}, "region": {"value": "Asia", "confidence": {"Asia": 1.0}, "entropy": -1e-12}}, "branch_attrs": {"mutations": {"nuc": ["T445C", "T459C", "T2499C", "G3387A", "T5469C"]}}}, {"name": "DENV2_OQ426916.1", "node_attrs": {"div": 0.0204, "num_date": {"value": 2018.692, "confidence": [2018.692, 2018.692]}, "accession": "DENV2_OQ426916.1", "strain": {"value": "OQ426916.1"}, "country": {"value": "Vietnam", "confidence": {"Vietnam": 1.0}, "entropy": -1e-12}, "clade_membership": {"value": "DENV2/C"}, "region": {"value": "Asia", "confidence": {"Asia": 1.0}, "entropy": -1e-12}}, "branch_attrs": {"mutations": {"nuc": ["A1146G", "T3021C", "C3033T", "T3930C", "C4774T", "G5271A", "T7539C"]}}}]}, {"name": "NODE_0000668", "node_attrs": {"div": 0.0194, "num_date": {"value": 2018.174, "confidence": [2017.832, 2018.429]}, "country": {"value": "Vietnam", "confidence": {"Vietnam": 1.0}, "entropy": 4.38e-05}, "clade_membership": {"value": "DENV2/C"}, "region": {"value": "Asia", "confidence": {"Asia": 1.0}, "entropy": 9.66e-05}}, "branch_attrs": {"mutations": {"nuc": ["T4611C", "A7111G", "T10316C"], "NS4B": ["I96V"]}, "labels": {"aa": "NS4B: I96V"}}, "children": [{"name": "DENV2_OQ426847.1", "node_attrs": {"div": 0.0194, "num_date": {"value": 2018.963, "confidence": [2018.963, 2018.963]}, "accession": "DENV2_OQ426847.1", "strain": {"value": "OQ426847.1"}, "country": {"value": "Vietnam", "confidence": {"Vietnam": 1.0}, "entropy": -1e-12}, "clade_membership": {"value": "DENV2/C"}, "region": {"value": "Asia", "confidence": {"Asia": 1.0}, "entropy": -1e-12}}, "branch_attrs": {"mutations": {}}}, {"name": "DENV2_OQ426782.1", "node_attrs": {"div": 0.0207, "num_date": {"value": 2018.968, "confidence": [2018.968, 2018.968]}, "accession": "DENV2_OQ426782.1", "strain": {"value": "OQ426782.1"}, "country": {"value": "Vietnam", "confidence": {"Vietnam": 1.0}, "entropy": -1e-12}, "clade_membership": {"value": "DENV2/C"}, "region": {"value": "Asia", "confidence": {"Asia": 1.0}, "entropy": -1e-12}}, "branch_attrs": {"mutations": {"nuc": ["G1122A", "G1128A", "G1131A", "T6183C", "A10281C", "C10282T", "T10285A", "G10287A", "G10289A", "G10291A", "A10296G", "T10298C", "G10392A"]}}}]}, {"name": "NODE_0000241", "node_attrs": {"div": 0.0191, "num_date": {"value": 2018.194, "confidence": [2017.862, 2018.394]}, "country": {"value": "Vietnam", "confidence": {"Vietnam": 0.992, "China": 0.00742}, "entropy": 0.0484}, "clade_membership": {"value": "DENV2/C"}, "region": {"value": "Asia", "confidence": {"Asia": 1.0}, "entropy": 9.93e-05}}, "branch_attrs": {"mutations": {}}, "children": [{"name": "NODE_0000663", "node_attrs": {"div": 0.0192, "num_date": {"value": 2018.384, "confidence": [2018.191, 2018.47]}, "country": {"value": "China", "confidence": {"China": 0.991, "Vietnam": 0.0082}, "entropy": 0.0582}, "clade_membership": {"value": "DENV2/C"}, "region": {"value": "Asia", "confidence": {"Asia": 1.0}, "entropy": 9.79e-05}}, "branch_attrs": {"mutations": {"nuc": ["A2379G"]}}, "children": [{"name": "DENV2_MK783201.1", "node_attrs": {"div": 0.0194, "num_date": {"value": 2018.497, "confidence": [2018.497, 2018.497]}, "accession": "DENV2_MK783201.1", "strain": {"value": "MK783201.1"}, "country": {"value": "China", "confidence": {"China": 1.0}, "entropy": -1e-12}, "clade_membership": {"value": "DENV2/C"}, "region": {"value": "Asia", "confidence": {"Asia": 1.0}, "entropy": -1e-12}}, "branch_attrs": {"mutations": {"nuc": ["C92A", "G10676A"]}}}, {"name": "DENV2_MW721461.1", "node_attrs": {"div": 0.0192, "num_date": {"value": 2018.749, "confidence": [2018.749, 2018.749]}, "accession": "DENV2_MW721461.1", "strain": {"value": "MW721461.1"}, "country": {"value": "China", "confidence": {"China": 1.0}, "entropy": -1e-12}, "clade_membership": {"value": "DENV2/C"}, "region": {"value": "Asia", "confidence": {"Asia": 1.0}, "entropy": -1e-12}}, "branch_attrs": {"mutations": {}}}]}, {"name": "NODE_0000246", "node_attrs": {"div": 0.0191, "num_date": {"value": 2018.788, "confidence": [2018.474, 2018.788]}, "country": {"value": "Vietnam", "confidence": {"Vietnam": 1.0}, "entropy": 0.000706}, "clade_membership": {"value": "DENV2/C"}, "region": {"value": "Asia", "confidence": {"Asia": 1.0}, "entropy": 9.79e-05}}, "branch_attrs": {"mutations": {}}, "children": [{"name": "DENV2_OQ426757.1", "node_attrs": {"div": 0.0191, "num_date": {"value": 2018.788, "confidence": [2018.788, 2018.788]}, "accession": "DENV2_OQ426757.1", "strain": {"value": "OQ426757.1"}, "country": {"value": "Vietnam", "confidence": {"Vietnam": 1.0}, "entropy": -1e-12}, "clade_membership": {"value": "DENV2/C"}, "region": {"value": "Asia", "confidence": {"Asia": 1.0}, "entropy": -1e-12}}, "branch_attrs": {"mutations": {}}}, {"name": "DENV2_OQ426773.1", "node_attrs": {"div": 0.0191, "num_date": {"value": 2018.807, "confidence": [2018.807, 2018.807]}, "accession": "DENV2_OQ426773.1", "strain": {"value": "OQ426773.1"}, "country": {"value": "Vietnam", "confidence": {"Vietnam": 1.0}, "entropy": -1e-12}, "clade_membership": {"value": "DENV2/C"}, "region": {"value": "Asia", "confidence": {"Asia": 1.0}, "entropy": -1e-12}}, "branch_attrs": {"mutations": {}}}]}]}]}]}]}]}, {"name": "NODE_0000254", "node_attrs": {"div": 0.0166, "num_date": {"value": 2013.992, "confidence": [2013.333, 2015.242]}, "country": {"value": "China", "confidence": {"China": 0.556, "Singapore": 0.279, "Thailand": 0.163}, "entropy": 0.999}, "clade_membership": {"value": "DENV2/C"}, "region": {"value": "Asia", "confidence": {"Asia": 1.0}, "entropy": 0.000168}}, "branch_attrs": {"mutations": {}}, "children": [{"name": "DENV2_MW512451.1", "node_attrs": {"div": 0.0176, "num_date": {"value": 2016.499, "confidence": [2016.499, 2016.499]}, "accession": "DENV2_MW512451.1", "strain": {"value": "MW512451.1"}, "country": {"value": "Singapore", "confidence": {"Singapore": 1.0}, "entropy": -1e-12}, "clade_membership": {"value": "DENV2/C"}, "region": {"value": "Asia", "confidence": {"Asia": 1.0}, "entropy": -1e-12}}, "branch_attrs": {"mutations": {"nuc": ["G174A", "C683T", "T1944C", "A3062G", "T3465C", "T3546C", "G6250A", "G8775A", "A9312G", "A9645G", "A10331G"], "M": ["A82V"], "NS1": ["K214R"], "NS3": ["V577M"], "pr": ["A82V"]}, "labels": {"aa": "M: A82V; NS1: K214R; NS3: V577M; pr: A82V"}}}, {"name": "NODE_0000255", "node_attrs": {"div": 0.0166, "num_date": {"value": 2014.495, "confidence": [2013.8, 2015.196]}, "country": {"value": "Thailand", "confidence": {"Thailand": 0.797, "China": 0.196, "Singapore": 0.00676}, "entropy": 0.538}, "clade_membership": {"value": "DENV2/C"}, "region": {"value": "Asia", "confidence": {"Asia": 1.0}, "entropy": 0.000103}}, "branch_attrs": {"mutations": {}}, "children": [{"name": "NODE_0000648", "node_attrs": {"div": 0.017, "num_date": {"value": 2015.45, "confidence": [2014.944, 2016.119]}, "country": {"value": "Thailand", "confidence": {"Thailand": 0.994, "China": 0.00549}, "entropy": 0.0355}, "clade_membership": {"value": "DENV2/C"}, "region": {"value": "Asia", "confidence": {"Asia": 1.0}, "entropy": 0.000201}}, "branch_attrs": {"mutations": {"nuc": ["A291G", "C4419T", "T9345C", "T10083C"], "C": ["I65M"]}, "labels": {"aa": "C: I65M"}}, "children": [{"name": "DENV2_PV344292.1", "node_attrs": {"div": 0.0174, "num_date": {"value": 2016.641, "confidence": [2016.641, 2016.641]}, "accession": "DENV2_PV344292.1", "strain": {"value": "PV344292.1"}, "country": {"value": "Thailand", "confidence": {"Thailand": 1.0}, "entropy": -1e-12}, "clade_membership": {"value": "DENV2/C"}, "region": {"value": "Asia", "confidence": {"Asia": 1.0}, "entropy": -1e-12}}, "branch_attrs": {"mutations": {"nuc": ["C4693T", "G7824A", "T9512C", "A10191G"], "NS5": ["V648A", "I874M"]}, "labels": {"aa": "NS5: V648A, I874M"}}}, {"name": "DENV2_PP234935.1", "node_attrs": {"div": 0.0195, "num_date": {"value": 2018.497, "confidence": [2018.497, 2018.497]}, "accession": "DENV2_PP234935.1", "strain": {"value": "PP234935.1"}, "country": {"value": "Thailand", "confidence": {"Thailand": 1.0}, "entropy": -1e-12}, "clade_membership": {"value": "DENV2/C"}, "region": {"value": "Asia", "confidence": {"Asia": 1.0}, "entropy": -1e-12}}, "branch_attrs": {"mutations": {"nuc": ["A115G", "T319A", "C543T", "G608A", "G1266A", "A2659G", "T3111C", "T3187A", "C3291T", "T3330C", "T3526A", "C3810T", "C4341T", "A4946G", "A5031G", "G5052A", "C5793T", "G7242A", "T8449C", "A8769G", "G9072A", "G9451A", "C9480T", "G10676A", "A10682T", "A10683G", "C10684G"], "C": ["K7E", "S75T"], "M": ["R57K"], "NS1": ["T80A", "Y256N"], "NS2A": ["L17M"], "NS3": ["K142R"], "NS5": ["Y294H", "V628I"], "pr": ["R57K"]}, "labels": {"aa": "C: K7E, S75T; M: R57K; NS1: T80A, Y256N; NS2A: L17M; NS3: K142R; NS5: Y294H, V628I; pr: R57K"}}}]}, {"name": "NODE_0000670", "node_attrs": {"div": 0.0167, "num_date": {"value": 2014.73, "confidence": [2014.1, 2015.324]}, "country": {"value": "Thailand", "confidence": {"Thailand": 0.797, "China": 0.202, "Singapore": 0.00133}, "entropy": 0.515}, "clade_membership": {"value": "DENV2/C"}, "region": {"value": "Asia", "confidence": {"Asia": 1.0}, "entropy": 9.95e-05}}, "branch_attrs": {"mutations": {"nuc": ["T2268C"]}}, "children": [{"name": "NODE_0000671", "node_attrs": {"div": 0.0168, "num_date": {"value": 2015.343, "confidence": [2014.665, 2015.574]}, "country": {"value": "Thailand", "confidence": {"Thailand": 1.0}, "entropy": 0.00119}, "clade_membership": {"value": "DENV2/C"}, "region": {"value": "Asia", "confidence": {"Asia": 1.0}, "entropy": 2.59e-06}}, "branch_attrs": {"mutations": {"nuc": ["T4020C"]}}, "children": [{"name": "DENV2_LC410191.1", "node_attrs": {"div": 0.0178, "num_date": {"value": 2017.086, "confidence": [2017.086, 2017.086]}, "accession": "DENV2_LC410191.1", "strain": {"value": "LC410191.1"}, "country": {"value": "Thailand", "confidence": {"Thailand": 1.0}, "entropy": -1e-12}, "clade_membership": {"value": "DENV2/C"}, "region": {"value": "Asia", "confidence": {"Asia": 1.0}, "entropy": -1e-12}}, "branch_attrs": {"mutations": {"nuc": ["T1092C", "T1860A", "G2942A", "A3321G", "T4029C", "T5691C", "A6393G", "C8551T", "C8577T", "C9162T", "C10140T"], "NS1": ["R174K"]}, "labels": {"aa": "NS1: R174K"}}}, {"name": "DENV2_LC410189.1", "node_attrs": {"div": 0.0178, "num_date": {"value": 2016.75, "confidence": [2016.75, 2016.75]}, "accession": "DENV2_LC410189.1", "strain": {"value": "LC410189.1"}, "country": {"value": "Thailand", "confidence": {"Thailand": 1.0}, "entropy": -1e-12}, "clade_membership": {"value": "DENV2/C"}, "region": {"value": "Asia", "confidence": {"Asia": 1.0}, "entropy": -1e-12}}, "branch_attrs": {"mutations": {"nuc": ["C642T", "G1932A", "T1976C", "A2082G", "C2247T", "G2565A", "T4266C", "A6438G", "A7302T", "C9390T", "T9525G"], "E": ["V347A"]}, "labels": {"aa": "E: V347A"}}}, {"name": "NODE_0000673", "node_attrs": {"div": 0.017, "num_date": {"value": 2015.483, "confidence": [2015.096, 2015.991]}, "country": {"value": "Thailand", "confidence": {"Thailand": 0.998, "Vietnam": 0.00118}, "entropy": 0.0159}, "clade_membership": {"value": "DENV2/C"}, "region": {"value": "Asia", "confidence": {"Asia": 1.0}, "entropy": 0.000269}}, "branch_attrs": {"mutations": {"nuc": ["T1440C", "C7200T"]}}, "children": [{"name": "DENV2_LC410190.1", "node_attrs": {"div": 0.0178, "num_date": {"value": 2016.75, "confidence": [2016.75, 2016.75]}, "accession": "DENV2_LC410190.1", "strain": {"value": "LC410190.1"}, "country": {"value": "Thailand", "confidence": {"Thailand": 1.0}, "entropy": -1e-12}, "clade_membership": {"value": "DENV2/C"}, "region": {"value": "Asia", "confidence": {"Asia": 1.0}, "entropy": -1e-12}}, "branch_attrs": {"mutations": {"nuc": ["T573C", "G1032A", "C2954T", "C4325T", "C5490T", "T6684C", "C9342T", "C9963T", "A9969G"], "NS1": ["S178F"], "NS2B": ["A65V"]}, "labels": {"aa": "NS1: S178F; NS2B: A65V"}}}, {"name": "DENV2_OQ832620.1", "node_attrs": {"div": 0.0207, "num_date": {"value": 2019.749, "confidence": [2019.749, 2019.749]}, "accession": "DENV2_OQ832620.1", "strain": {"value": "OQ832620.1"}, "country": {"value": "Vietnam", "confidence": {"Vietnam": 1.0}, "entropy": -1e-12}, "clade_membership": {"value": "DENV2/C"}, "region": {"value": "Asia", "confidence": {"Asia": 1.0}, "entropy": -1e-12}}, "branch_attrs": {"mutations": {"nuc": ["G283A", "A406G", "G570A", "C1102T", "C1281A", "C1454T", "C1581T", "T1668C", "A1809G", "C1854T", "T1887C", "C2595T", "C2747T", "C2910T", "A3273G", "A3315G", "C3342T", "C3789T", "C4077T", "G4606A", "C5103T", "A6303G", "T6510C", "C6588T", "C7287T", "T7308C", "A7395G", "G7416A", "A7833T", "T7911C", "T7996C", "C8250T", "C8364T", "T8814C", "A9555G", "G9662A", "G9837A", "C10155T", "T10262C", "C10389T"], "C": ["A63T", "I104V"], "E": ["A173V"], "NS1": ["T109I"], "NS3": ["G29R"], "NS5": ["R698K", "V898A"]}, "labels": {"aa": "C: A63T, I104V; E: A173V; NS1: T109I; NS3: G29R; NS5: R698K, V898A"}}}]}]}, {"name": "NODE_0000674", "node_attrs": {"div": 0.018, "num_date": {"value": 2015.934, "confidence": [2015.57, 2016.294]}, "country": {"value": "China", "confidence": {"China": 0.712, "Thailand": 0.287}, "entropy": 0.603}, "clade_membership": {"value": "DENV2/C"}, "region": {"value": "Asia", "confidence": {"Asia": 1.0}, "entropy": 0.000101}}, "branch_attrs": {"mutations": {"nuc": ["T1785C", "A3375G", "T3414C", "T3935C", "G4575A", "C4587T", "T5259C", "C5319T", "T5766C", "T6727C", "G6899A", "T7075C", "A8205G", "T9558C"], "NS2A": ["L153S"], "NS4B": ["S25N"]}, "labels": {"aa": "NS2A: L153S; NS4B: S25N"}}, "children": [{"name": "NODE_0000675", "node_attrs": {"div": 0.0181, "num_date": {"value": 2016.425, "confidence": [2015.959, 2016.854]}, "country": {"value": "China", "confidence": {"China": 0.993, "Thailand": 0.00704}, "entropy": 0.0442}, "clade_membership": {"value": "DENV2/C"}, "region": {"value": "Asia", "confidence": {"Asia": 1.0}, "entropy": 0.000127}}, "branch_attrs": {"mutations": {"nuc": ["C92A"]}}, "children": [{"name": "NODE_0000676", "node_attrs": {"div": 0.0192, "num_date": {"value": 2018.07, "confidence": [2017.772, 2018.297]}, "country": {"value": "China", "confidence": {"China": 1.0}, "entropy": 0.0018}, "clade_membership": {"value": "DENV2/C"}, "region": {"value": "Asia", "confidence": {"Asia": 1.0}, "entropy": 0.000115}}, "branch_attrs": {"mutations": {"nuc": ["T1713C", "A1900G", "T3075C", "G3282A", "A3490G", "T3958C", "C4569T", "C4893T", "C4908T", "T5787C", "G6284A", "G6387A"], "E": ["I322V"], "NS2A": ["I5V"], "NS3": ["R588K"]}, "labels": {"aa": "E: I322V; NS2A: I5V; NS3: R588K"}}, "children": [{"name": "DENV2_MK783191.1", "node_attrs": {"div": 0.0198, "num_date": {"value": 2018.497, "confidence": [2018.497, 2018.497]}, "accession": "DENV2_MK783191.1", "strain": {"value": "MK783191.1"}, "country": {"value": "China", "confidence": {"China": 1.0}, "entropy": -1e-12}, "clade_membership": {"value": "DENV2/C"}, "region": {"value": "Asia", "confidence": {"Asia": 1.0}, "entropy": -1e-12}}, "branch_attrs": {"mutations": {"nuc": ["A1329G", "T1355C", "G2950A", "A3741G", "G9912T", "C9918A"], "E": ["V140A"], "NS1": ["V177I"]}, "labels": {"aa": "E: V140A; NS1: V177I"}}}, {"name": "NODE_0000263", "node_attrs": {"div": 0.0192, "num_date": {"value": 2018.339, "confidence": [2018.06, 2018.488]}, "country": {"value": "China", "confidence": {"China": 1.0}, "entropy": 0.000552}, "clade_membership": {"value": "DENV2/C"}, "region": {"value": "Asia", "confidence": {"Asia": 1.0}, "entropy": 9.82e-05}}, "branch_attrs": {"mutations": {}}, "children": [{"name": "DENV2_MK564484.1", "node_attrs": {"div": 0.0193, "num_date": {"value": 2018.558, "confidence": [2018.558, 2018.558]}, "accession": "DENV2_MK564484.1", "strain": {"value": "MK564484.1"}, "country": {"value": "China", "confidence": {"China": 1.0}, "entropy": -1e-12}, "clade_membership": {"value": "DENV2/C"}, "region": {"value": "Asia", "confidence": {"Asia": 1.0}, "entropy": -1e-12}}, "branch_attrs": {"mutations": {"nuc": ["T4911C"]}}}, {"name": "DENV2_MK783192.1", "node_attrs": {"div": 0.0193, "num_date": {"value": 2018.497, "confidence": [2018.497, 2018.497]}, "accession": "DENV2_MK783192.1", "strain": {"value": "MK783192.1"}, "country": {"value": "China", "confidence": {"China": 1.0}, "entropy": -1e-12}, "clade_membership": {"value": "DENV2/C"}, "region": {"value": "Asia", "confidence": {"Asia": 1.0}, "entropy": -1e-12}}, "branch_attrs": {"mutations": {"nuc": ["T1345C"], "E": ["Y137H"]}, "labels": {"aa": "E: Y137H"}}}]}]}, {"name": "NODE_0000678", "node_attrs": {"div": 0.0187, "num_date": {"value": 2017.979, "confidence": [2017.655, 2018.182]}, "country": {"value": "China", "confidence": {"China": 1.0}, "entropy": 5.72e-05}, "clade_membership": {"value": "DENV2/C"}, "region": {"value": "Asia", "confidence": {"Asia": 1.0}, "entropy": 2.25e-06}}, "branch_attrs": {"mutations": {"nuc": ["A321G", "G1411A", "C6300T", "T8068C", "C8712A", "C10286T"], "E": ["G159S"]}, "labels": {"aa": "E: G159S"}}, "children": [{"name": "DENV2_MK783199.1", "node_attrs": {"div": 0.0191, "num_date": {"value": 2018.497, "confidence": [2018.497, 2018.497]}, "accession": "DENV2_MK783199.1", "strain": {"value": "MK783199.1"}, "country": {"value": "China", "confidence": {"China": 1.0}, "entropy": -1e-12}, "clade_membership": {"value": "DENV2/C"}, "region": {"value": "Asia", "confidence": {"Asia": 1.0}, "entropy": -1e-12}}, "branch_attrs": {"mutations": {"nuc": ["C3819T", "A4609T", "A5699C", "T5701G", "T10553C"], "NS3": ["I30F", "E393A", "Y394D"]}, "labels": {"aa": "NS3: I30F, E393A, Y394D"}}}, {"name": "NODE_0000679", "node_attrs": {"div": 0.0188, "num_date": {"value": 2018.168, "confidence": [2017.935, 2018.321]}, "country": {"value": "China", "confidence": {"China": 1.0}, "entropy": 0.000523}, "clade_membership": {"value": "DENV2/C"}, "region": {"value": "Asia", "confidence": {"Asia": 1.0}, "entropy": 9.79e-05}}, "branch_attrs": {"mutations": {"nuc": ["C5182T"]}}, "children": [{"name": "DENV2_MK783196.1", "node_attrs": {"div": 0.0188, "num_date": {"value": 2018.497, "confidence": [2018.497, 2018.497]}, "accession": "DENV2_MK783196.1", "strain": {"value": "MK783196.1"}, "country": {"value": "China", "confidence": {"China": 1.0}, "entropy": -1e-12}, "clade_membership": {"value": "DENV2/C"}, "region": {"value": "Asia", "confidence": {"Asia": 1.0}, "entropy": -1e-12}}, "branch_attrs": {"mutations": {}}}, {"name": "NODE_0000680", "node_attrs": {"div": 0.019, "num_date": {"value": 2018.385, "confidence": [2018.237, 2018.459]}, "country": {"value": "China", "confidence": {"China": 1.0}, "entropy": 0.000522}, "clade_membership": {"value": "DENV2/C"}, "region": {"value": "Asia", "confidence": {"Asia": 1.0}, "entropy": 9.79e-05}}, "branch_attrs": {"mutations": {"nuc": ["G2100A", "T6878C", "T10117C"], "NS4B": ["I18T"]}, "labels": {"aa": "NS4B: I18T"}}, "children": [{"name": "DENV2_MK783197.1", "node_attrs": {"div": 0.019, "num_date": {"value": 2018.497, "confidence": [2018.497, 2018.497]}, "accession": "DENV2_MK783197.1", "strain": {"value": "MK783197.1"}, "country": {"value": "China", "confidence": {"China": 1.0}, "entropy": -1e-12}, "clade_membership": {"value": "DENV2/C"}, "region": {"value": "Asia", "confidence": {"Asia": 1.0}, "entropy": -1e-12}}, "branch_attrs": {"mutations": {}}}, {"name": "DENV2_MK783198.1", "node_attrs": {"div": 0.0193, "num_date": {"value": 2018.497, "confidence": [2018.497, 2018.497]}, "accession": "DENV2_MK783198.1", "strain": {"value": "MK783198.1"}, "country": {"value": "China", "confidence": {"China": 1.0}, "entropy": -1e-12}, "clade_membership": {"value": "DENV2/C"}, "region": {"value": "Asia", "confidence": {"Asia": 1.0}, "entropy": -1e-12}}, "branch_attrs": {"mutations": {"nuc": ["A5699C", "T5701G", "T10591C"], "NS3": ["E393A", "Y394D"]}, "labels": {"aa": "NS3: E393A, Y394D"}}}]}]}, {"name": "NODE_0000682", "node_attrs": {"div": 0.0188, "num_date": {"value": 2018.392, "confidence": [2018.232, 2018.473]}, "country": {"value": "China", "confidence": {"China": 1.0}, "entropy": 2.09e-05}, "clade_membership": {"value": "DENV2/C"}, "region": {"value": "Asia", "confidence": {"Asia": 1.0}, "entropy": 1.97e-06}}, "branch_attrs": {"mutations": {"nuc": ["T5640C"]}}, "children": [{"name": "DENV2_MK783194.1", "node_attrs": {"div": 0.0188, "num_date": {"value": 2018.497, "confidence": [2018.497, 2018.497]}, "accession": "DENV2_MK783194.1", "strain": {"value": "MK783194.1"}, "country": {"value": "China", "confidence": {"China": 1.0}, "entropy": -1e-12}, "clade_membership": {"value": "DENV2/C"}, "region": {"value": "Asia", "confidence": {"Asia": 1.0}, "entropy": -1e-12}}, "branch_attrs": {"mutations": {}}}, {"name": "DENV2_MK783195.1", "node_attrs": {"div": 0.0189, "num_date": {"value": 2018.497, "confidence": [2018.497, 2018.497]}, "accession": "DENV2_MK783195.1", "strain": {"value": "MK783195.1"}, "country": {"value": "China", "confidence": {"China": 1.0}, "entropy": -1e-12}, "clade_membership": {"value": "DENV2/C"}, "region": {"value": "Asia", "confidence": {"Asia": 1.0}, "entropy": -1e-12}}, "branch_attrs": {"mutations": {"nuc": ["C2322T"]}}}, {"name": "DENV2_MK783193.1", "node_attrs": {"div": 0.0189, "num_date": {"value": 2018.497, "confidence": [2018.497, 2018.497]}, "accession": "DENV2_MK783193.1", "strain": {"value": "MK783193.1"}, "country": {"value": "China", "confidence": {"China": 1.0}, "entropy": -1e-12}, "clade_membership": {"value": "DENV2/C"}, "region": {"value": "Asia", "confidence": {"Asia": 1.0}, "entropy": -1e-12}}, "branch_attrs": {"mutations": {"nuc": ["T8170C"], "NS5": ["Y201H"]}, "labels": {"aa": "NS5: Y201H"}}}]}]}]}, {"name": "NODE_0000684", "node_attrs": {"div": 0.0183, "num_date": {"value": 2016.17, "confidence": [2015.812, 2016.471]}, "country": {"value": "China", "confidence": {"China": 0.717, "Thailand": 0.283}, "entropy": 0.598}, "clade_membership": {"value": "DENV2/C"}, "region": {"value": "Asia", "confidence": {"Asia": 1.0}, "entropy": 0.000101}}, "branch_attrs": {"mutations": {"nuc": ["C1746T", "T3228C", "T3324C"]}}, "children": [{"name": "NODE_0000685", "node_attrs": {"div": 0.0194, "num_date": {"value": 2016.731, "confidence": [2016.382, 2017.008]}, "country": {"value": "China", "confidence": {"China": 0.988, "Thailand": 0.0119}, "entropy": 0.0682}, "clade_membership": {"value": "DENV2/C"}, "region": {"value": "Asia", "confidence": {"Asia": 1.0}, "entropy": 0.000205}}, "branch_attrs": {"mutations": {"nuc": ["A9819G", "A9822G", "T9825C", "T9885C", "T9921A", "C9968A", "G9975A", "A10059G", "T10083C", "G10092A", "G10104A", "A10162G"], "NS5": ["T800K", "T865A"]}, "labels": {"aa": "NS5: T800K, T865A"}}, "children": [{"name": "DENV2_OP684209.1", "node_attrs": {"div": 0.0225, "num_date": {"value": 2019.779, "confidence": [2019.779, 2019.779]}, "accession": "DENV2_OP684209.1", "strain": {"value": "OP684209.1"}, "country": {"value": "China", "confidence": {"China": 1.0}, "entropy": -1e-12}, "clade_membership": {"value": "DENV2/C"}, "region": {"value": "Asia", "confidence": {"Asia": 1.0}, "entropy": -1e-12}}, "branch_attrs": {"mutations": {"nuc": ["C3006T", "C3033G", "T3057G", "T3709C", "C5556T", "T7048C", "T8091C", "C8217G", "A8280C", "T9063C", "T9402C", "G9515A", "T10224C", "C10263T", "T10264C", "G10272A", "A10281C", "C10282T", "T10285A", "G10287A", "G10289A", "G10291A", "A10296G", "T10298C", "C10299T", "T10387C", "G10392A", "A10417T", "T10553C", "G10568A", "A10573G", "A10577G", "T10611C"], "NS1": ["S204R", "I212M"], "NS5": ["H216Q", "R237S", "R649K"]}, "labels": {"aa": "NS1: S204R, I212M; NS5: H216Q, R237S, R649K"}}}, {"name": "NODE_0000686", "node_attrs": {"div": 0.0209, "num_date": {"value": 2017.486, "confidence": [2017.288, 2017.733]}, "country": {"value": "China", "confidence": {"China": 1.0}, "entropy": 0.00424}, "clade_membership": {"value": "DENV2/C"}, "region": {"value": "Asia", "confidence": {"Asia": 1.0}, "entropy": 0.000158}}, "branch_attrs": {"mutations": {"nuc": ["C9859T", "C9867T", "A9876G", "C9900T", "T9903C", "C9918G", "T9927C", "T9942C", "C9966T", "A10025G", "T10053C", "C10126T", "C10143A", "A10176G", "C10185T", "A10188T"], "NS5": ["Q819R"]}, "labels": {"aa": "NS5: Q819R"}}, "children": [{"name": "DENV2_OP684210.1", "node_attrs": {"div": 0.0216, "num_date": {"value": 2019.788, "confidence": [2019.788, 2019.788]}, "accession": "DENV2_OP684210.1", "strain": {"value": "OP684210.1"}, "country": {"value": "China", "confidence": {"China": 1.0}, "entropy": -1e-12}, "clade_membership": {"value": "DENV2/C"}, "region": {"value": "Asia", "confidence": {"Asia": 1.0}, "entropy": -1e-12}}, "branch_attrs": {"mutations": {"nuc": ["A987T", "C1998T", "C7518A", "A9375G", "G9478A", "A9660G", "A10245T"], "NS5": ["A637T", "E892D"]}, "labels": {"aa": "NS5: A637T, E892D"}}}, {"name": "NODE_0000687", "node_attrs": {"div": 0.0212, "num_date": {"value": 2017.664, "confidence": [2017.433, 2017.873]}, "country": {"value": "China", "confidence": {"China": 1.0}, "entropy": 2.83e-05}, "clade_membership": {"value": "DENV2/C"}, "region": {"value": "Asia", "confidence": {"Asia": 1.0}, "entropy": 2.32e-06}}, "branch_attrs": {"mutations": {"nuc": ["T1746C", "C3228T", "C3324T"]}}, "children": [{"name": "DENV2_OP684187.1", "node_attrs": {"div": 0.023, "num_date": {"value": 2018.684, "confidence": [2018.684, 2018.684]}, "accession": "DENV2_OP684187.1", "strain": {"value": "OP684187.1"}, "country": {"value": "China", "confidence": {"China": 1.0}, "entropy": -1e-12}, "clade_membership": {"value": "DENV2/C"}, "region": {"value": "Asia", "confidence": {"Asia": 1.0}, "entropy": -1e-12}}, "branch_attrs": {"mutations": {"nuc": ["T292C", "T483C", "C1389T", "G1815A", "C3309T", "C3501T", "A4306T", "G4824A", "T5010C", "G5568A", "G6108A", "A6159G", "T6714C", "G6831A", "G7801C", "G9876A", "T10224C", "A10281C", "C10282T"], "NS2B": ["I59L"], "NS5": ["V78L"]}, "labels": {"aa": "NS2B: I59L; NS5: V78L"}}}, {"name": "DENV2_OP684194.1", "node_attrs": {"div": 0.0221, "num_date": {"value": 2018.456, "confidence": [2018.456, 2018.456]}, "accession": "DENV2_OP684194.1", "strain": {"value": "OP684194.1"}, "country": {"value": "China", "confidence": {"China": 1.0}, "entropy": -1e-12}, "clade_membership": {"value": "DENV2/C"}, "region": {"value": "Asia", "confidence": {"Asia": 1.0}, "entropy": -1e-12}}, "branch_attrs": {"mutations": {"nuc": ["T1713C", "A1900G", "T3075C", "A3490G", "T3958C", "C4569T", "C4893T", "T5787C", "G6387A", "T8925C"], "E": ["I322V"], "NS2A": ["I5V"]}, "labels": {"aa": "E: I322V; NS2A: I5V"}}}, {"name": "NODE_0000689", "node_attrs": {"div": 0.0225, "num_date": {"value": 2019.259, "confidence": [2018.999, 2019.441]}, "country": {"value": "China", "confidence": {"China": 1.0}, "entropy": 0.000575}, "clade_membership": {"value": "DENV2/C"}, "region": {"value": "Asia", "confidence": {"Asia": 1.0}, "entropy": 0.000109}}, "branch_attrs": {"mutations": {"nuc": ["C681A", "C1545T", "T2127C", "T2199C", "C3069T", "C3678T", "A4363G", "T6249C", "T6457C", "G6603A", "G7824A", "C7965T", "A8796G", "A9336G"], "NS2B": ["I78V"]}, "labels": {"aa": "NS2B: I78V"}}, "children": [{"name": "DENV2_OP684200.1", "node_attrs": {"div": 0.0225, "num_date": {"value": 2019.601, "confidence": [2019.601, 2019.601]}, "accession": "DENV2_OP684200.1", "strain": {"value": "OP684200.1"}, "country": {"value": "China", "confidence": {"China": 1.0}, "entropy": -1e-12}, "clade_membership": {"value": "DENV2/C"}, "region": {"value": "Asia", "confidence": {"Asia": 1.0}, "entropy": -1e-12}}, "branch_attrs": {"mutations": {}}}, {"name": "DENV2_OP684199.1", "node_attrs": {"div": 0.0231, "num_date": {"value": 2019.579, "confidence": [2019.579, 2019.579]}, "accession": "DENV2_OP684199.1", "strain": {"value": "OP684199.1"}, "country": {"value": "China", "confidence": {"China": 1.0}, "entropy": -1e-12}, "clade_membership": {"value": "DENV2/C"}, "region": {"value": "Asia", "confidence": {"Asia": 1.0}, "entropy": -1e-12}}, "branch_attrs": {"mutations": {"nuc": ["G9819A", "G9822A", "G9837A", "T10188A", "A10281C", "C10282T"]}}}]}]}]}]}, {"name": "NODE_0000690", "node_attrs": {"div": 0.0184, "num_date": {"value": 2016.496, "confidence": [2016.216, 2016.98]}, "country": {"value": "Thailand", "confidence": {"Thailand": 0.542, "China": 0.458}, "entropy": 0.69}, "clade_membership": {"value": "DENV2/C"}, "region": {"value": "Asia", "confidence": {"Asia": 1.0}, "entropy": 4.34e-06}}, "branch_attrs": {"mutations": {"nuc": ["A10245T"], "NS5": ["E892D"]}, "labels": {"aa": "NS5: E892D"}}, "children": [{"name": "DENV2_PQ357517.1", "node_attrs": {"div": 0.0209, "num_date": {"value": 2019.577, "confidence": [2019.577, 2019.577]}, "accession": "DENV2_PQ357517.1", "strain": {"value": "PQ357517.1"}, "country": {"value": "Thailand", "confidence": {"Thailand": 1.0}, "entropy": -1e-12}, "clade_membership": {"value": "DENV2/C"}, "region": {"value": "Asia", "confidence": {"Asia": 1.0}, "entropy": -1e-12}}, "branch_attrs": {"mutations": {"nuc": ["T1683C", "T1899C", "C5130T", "G5406A", "G5486A", "A6339G", "C6582T", "C6583T", "G6585A", "A6602G", "T6606C", "G6624A", "G6640A", "A6645G", "C6648T", "T6651C", "A7706G", "A10281C", "C10282T", "T10285A", "G10287A", "T10553C", "G10568A", "A10573G", "A10577G", "T10611C"], "NS3": ["R322K"], "NS4A": ["K76R", "V89I"], "NS5": ["K46R"]}, "labels": {"aa": "NS3: R322K; NS4A: K76R, V89I; NS5: K46R"}}}, {"name": "NODE_0000696", "node_attrs": {"div": 0.019, "num_date": {"value": 2017.227, "confidence": [2016.927, 2017.489]}, "country": {"value": "China", "confidence": {"China": 0.989, "Thailand": 0.0104}, "entropy": 0.0605}, "clade_membership": {"value": "DENV2/C"}, "region": {"value": "Asia", "confidence": {"Asia": 1.0}, "entropy": 9.99e-05}}, "branch_attrs": {"mutations": {"nuc": ["A1884G", "T2178C", "A3773G", "C5556T", "T7048C", "T7530C", "T9063C"], "NS2A": ["K99R"]}, "labels": {"aa": "NS2A: K99R"}}, "children": [{"name": "NODE_0000283", "node_attrs": {"div": 0.019, "num_date": {"value": 2018.442, "confidence": [2017.851, 2019.138]}, "country": {"value": "China", "confidence": {"China": 1.0}, "entropy": 0.00242}, "clade_membership": {"value": "DENV2/C"}, "region": {"value": "Asia", "confidence": {"Asia": 1.0}, "entropy": 9.79e-05}}, "branch_attrs": {"mutations": {}}, "children": [{"name": "DENV2_MT754369.1", "node_attrs": {"div": 0.0193, "num_date": {"value": 2019.812, "confidence": [2019.812, 2019.812]}, "accession": "DENV2_MT754369.1", "strain": {"value": "MT754369.1"}, "country": {"value": "China", "confidence": {"China": 1.0}, "entropy": -1e-12}, "clade_membership": {"value": "DENV2/C"}, "region": {"value": "Asia", "confidence": {"Asia": 1.0}, "entropy": -1e-12}}, "branch_attrs": {"mutations": {"nuc": ["A1T", "T8241C", "A9157G"], "NS5": ["M530V"]}, "labels": {"aa": "NS5: M530V"}}}, {"name": "DENV2_MT754367.1", "node_attrs": {"div": 0.0197, "num_date": {"value": 2019.812, "confidence": [2019.812, 2019.812]}, "accession": "DENV2_MT754367.1", "strain": {"value": "MT754367.1"}, "country": {"value": "China", "confidence": {"China": 1.0}, "entropy": -1e-12}, "clade_membership": {"value": "DENV2/C"}, "region": {"value": "Asia", "confidence": {"Asia": 1.0}, "entropy": -1e-12}}, "branch_attrs": {"mutations": {"nuc": ["A2328G", "G4035A", "C4693T", "G4804A", "G5436A", "C5706T", "G6585T"], "NS3": ["V95I"]}, "labels": {"aa": "NS3: V95I"}}}]}, {"name": "NODE_0000698", "node_attrs": {"div": 0.0192, "num_date": {"value": 2017.317, "confidence": [2017.075, 2017.584]}, "country": {"value": "China", "confidence": {"China": 1.0}, "entropy": 0.00333}, "clade_membership": {"value": "DENV2/C"}, "region": {"value": "Asia", "confidence": {"Asia": 1.0}, "entropy": 0.000134}}, "branch_attrs": {"mutations": {"nuc": ["G1996A", "T3575C"], "E": ["V354I"], "NS2A": ["I33T"]}, "labels": {"aa": "E: V354I; NS2A: I33T"}}, "children": [{"name": "NODE_0000286", "node_attrs": {"div": 0.0193, "num_date": {"value": 2019.265, "confidence": [2018.788, 2019.499]}, "country": {"value": "China", "confidence": {"China": 1.0}, "entropy": 0.000773}, "clade_membership": {"value": "DENV2/C"}, "region": {"value": "Asia", "confidence": {"Asia": 1.0}, "entropy": 0.000134}}, "branch_attrs": {"mutations": {"nuc": ["A6609T"]}}, "children": [{"name": "DENV2_MT754368.1", "node_attrs": {"div": 0.0194, "num_date": {"value": 2019.812, "confidence": [2019.812, 2019.812]}, "accession": "DENV2_MT754368.1", "strain": {"value": "MT754368.1"}, "country": {"value": "China", "confidence": {"China": 1.0}, "entropy": -1e-12}, "clade_membership": {"value": "DENV2/C"}, "region": {"value": "Asia", "confidence": {"Asia": 1.0}, "entropy": -1e-12}}, "branch_attrs": {"mutations": {"nuc": ["A2015G"], "E": ["E360G"]}, "labels": {"aa": "E: E360G"}}}, {"name": "NODE_0000700", "node_attrs": {"div": 0.0195, "num_date": {"value": 2019.496, "confidence": [2019.324, 2019.69]}, "country": {"value": "China", "confidence": {"China": 1.0}, "entropy": 0.000529}, "clade_membership": {"value": "DENV2/C"}, "region": {"value": "Asia", "confidence": {"Asia": 1.0}, "entropy": 9.85e-05}}, "branch_attrs": {"mutations": {"nuc": ["A1T", "T9600C"]}}, "children": [{"name": "DENV2_MT754371.1", "node_attrs": {"div": 0.0196, "num_date": {"value": 2019.812, "confidence": [2019.812, 2019.812]}, "accession": "DENV2_MT754371.1", "strain": {"value": "MT754371.1"}, "country": {"value": "China", "confidence": {"China": 1.0}, "entropy": -1e-12}, "clade_membership": {"value": "DENV2/C"}, "region": {"value": "Asia", "confidence": {"Asia": 1.0}, "entropy": -1e-12}}, "branch_attrs": {"mutations": {"nuc": ["G1035A"]}}}, {"name": "DENV2_MT754370.1", "node_attrs": {"div": 0.0198, "num_date": {"value": 2019.812, "confidence": [2019.812, 2019.812]}, "accession": "DENV2_MT754370.1", "strain": {"value": "MT754370.1"}, "country": {"value": "China", "confidence": {"China": 1.0}, "entropy": -1e-12}, "clade_membership": {"value": "DENV2/C"}, "region": {"value": "Asia", "confidence": {"Asia": 1.0}, "entropy": -1e-12}}, "branch_attrs": {"mutations": {"nuc": ["T6609A", "C10143T", "G10488A"]}}}]}]}, {"name": "NODE_0000701", "node_attrs": {"div": 0.0195, "num_date": {"value": 2017.481, "confidence": [2017.221, 2017.681]}, "country": {"value": "China", "confidence": {"China": 1.0}, "entropy": 3.63e-05}, "clade_membership": {"value": "DENV2/C"}, "region": {"value": "Asia", "confidence": {"Asia": 1.0}, "entropy": 2.95e-06}}, "branch_attrs": {"mutations": {"nuc": ["G1086C", "T4881C", "T9921G"]}}, "children": [{"name": "DENV2_MZ453009.1", "node_attrs": {"div": 0.0212, "num_date": {"value": 2019.497, "confidence": [2019.497, 2019.497]}, "accession": "DENV2_MZ453009.1", "strain": {"value": "MZ453009.1"}, "country": {"value": "China", "confidence": {"China": 1.0}, "entropy": -1e-12}, "clade_membership": {"value": "DENV2/C"}, "region": {"value": "Asia", "confidence": {"Asia": 1.0}, "entropy": -1e-12}}, "branch_attrs": {"mutations": {"nuc": ["T1092A", "C2178T", "T2179C", "G3168A", "G3213A", "C3222T", "C3228T", "A3237G", "C3324T", "G3375A", "C3414T", "T3465C", "T3483C", "A3507G", "A4370C", "G7737A", "C7743G"], "E": ["H52Q"], "NS2B": ["E80A"]}, "labels": {"aa": "E: H52Q; NS2B: E80A"}}}, {"name": "NODE_0000702", "node_attrs": {"div": 0.0198, "num_date": {"value": 2017.937, "confidence": [2017.533, 2018.252]}, "country": {"value": "China", "confidence": {"China": 1.0}, "entropy": 0.000624}, "clade_membership": {"value": "DENV2/C"}, "region": {"value": "Asia", "confidence": {"Asia": 1.0}, "entropy": 0.000118}}, "branch_attrs": {"mutations": {"nuc": ["A9924C", "C9925A", "A9926T"], "NS5": ["H786I"]}, "labels": {"aa": "NS5: H786I"}}, "children": [{"name": "DENV2_MZ453010.1", "node_attrs": {"div": 0.0204, "num_date": {"value": 2019.497, "confidence": [2019.497, 2019.497]}, "accession": "DENV2_MZ453010.1", "strain": {"value": "MZ453010.1"}, "country": {"value": "China", "confidence": {"China": 1.0}, "entropy": -1e-12}, "clade_membership": {"value": "DENV2/C"}, "region": {"value": "Asia", "confidence": {"Asia": 1.0}, "entropy": -1e-12}}, "branch_attrs": {"mutations": {"nuc": ["G1884A", "A1900G", "A1996G", "A4821G", "C4881T", "C9935A"], "E": ["I322V", "I354V"], "NS5": ["P789Q"]}, "labels": {"aa": "E: I322V, I354V; NS5: P789Q"}}}, {"name": "DENV2_MZ453008.1", "node_attrs": {"div": 0.0216, "num_date": {"value": 2019.497, "confidence": [2019.497, 2019.497]}, "accession": "DENV2_MZ453008.1", "strain": {"value": "MZ453008.1"}, "country": {"value": "China", "confidence": {"China": 1.0}, "entropy": -1e-12}, "clade_membership": {"value": "DENV2/C"}, "region": {"value": "Asia", "confidence": {"Asia": 1.0}, "entropy": -1e-12}}, "branch_attrs": {"mutations": {"nuc": ["C927T", "C1086G", "T1728C", "C1737T", "T1983C", "C3006T", "T3162C", "T3186C", "G3387A", "T5247C", "C5259G", "A5298G", "T5304C", "T5319C", "T7735C", "C7738G", "A8207T", "T8209C", "C8217T"], "NS5": ["S56P", "R57G", "N213I", "S214P"]}, "labels": {"aa": "NS5: S56P, R57G, N213I, S214P"}}}]}, {"name": "NODE_0000704", "node_attrs": {"div": 0.0204, "num_date": {"value": 2017.798, "confidence": [2017.532, 2018.029]}, "country": {"value": "China", "confidence": {"China": 1.0}, "entropy": 0.000732}, "clade_membership": {"value": "DENV2/C"}, "region": {"value": "Asia", "confidence": {"Asia": 1.0}, "entropy": 0.000139}}, "branch_attrs": {"mutations": {"nuc": ["A1203G", "T1230C", "C1251T", "T1272C", "C1446T", "G4356A", "C7743T", "G7749A", "A7752G"]}}, "children": [{"name": "DENV2_MZ453006.1", "node_attrs": {"div": 0.0223, "num_date": {"value": 2019.497, "confidence": [2019.497, 2019.497]}, "accession": "DENV2_MZ453006.1", "strain": {"value": "MZ453006.1"}, "country": {"value": "China", "confidence": {"China": 1.0}, "entropy": -1e-12}, "clade_membership": {"value": "DENV2/C"}, "region": {"value": "Asia", "confidence": {"Asia": 1.0}, "entropy": -1e-12}}, "branch_attrs": {"mutations": {"nuc": ["C981T", "T1765C", "C1806T", "C1810T", "T1833C", "A1900G", "C2055T", "C3006T", "T3162C", "T3186C", "G3387A", "T4278C", "T4281C", "T4299C", "T4302C", "A4306G", "A4320T", "T4351C", "A4401G", "C4893T"], "E": ["I322V"], "NS2B": ["I59V", "E63D"]}, "labels": {"aa": "E: I322V; NS2B: I59V, E63D"}}}, {"name": "DENV2_MZ453011.1", "node_attrs": {"div": 0.0248, "num_date": {"value": 2019.497, "confidence": [2019.497, 2019.497]}, "accession": "DENV2_MZ453011.1", "strain": {"value": "MZ453011.1"}, "country": {"value": "China", "confidence": {"China": 1.0}, "entropy": -1e-12}, "clade_membership": {"value": "DENV2/C"}, "region": {"value": "Asia", "confidence": {"Asia": 1.0}, "entropy": -1e-12}}, "branch_attrs": {"mutations": {"nuc": ["G1077A", "A1089G", "T1092A", "C1095T", "T1113C", "C1116T", "G1122A", "T1152C", "C1155A", "T1176C", "C1218T", "A1287T", "G1305A", "C1308T", "G1317A", "C1323T", "T1339C", "G1344A", "A1357G", "C1368T", "G1378A", "C1389T", "C1410T", "T1422C", "G1456A", "A1461G", "T1470C", "A1480G", "G1482C", "A1488G", "A1506C", "G1521A", "C1545T", "G1579A", "A1587G", "C1597T", "A1608G", "A1644G", "T1653C", "A1671G", "C1693T", "A1695G", "C1719T", "A4821G", "T7779G", "A7791G"], "E": ["H52Q", "I141V", "E148K", "E174K", "T182A", "D215N"]}, "labels": {"aa": "E: H52Q, I141V, E148K, E174K, T182A, D215N"}}}]}]}]}]}, {"name": "NODE_0000291", "node_attrs": {"div": 0.0184, "num_date": {"value": 2017.426, "confidence": [2016.917, 2017.959]}, "country": {"value": "Thailand", "confidence": {"Thailand": 0.954, "China": 0.0443, "Cambodia": 0.00161}, "entropy": 0.196}, "clade_membership": {"value": "DENV2/C"}, "region": {"value": "Asia", "confidence": {"Asia": 1.0}, "entropy": 0.000141}}, "branch_attrs": {"mutations": {}}, "children": [{"name": "DENV2_PP234927.1", "node_attrs": {"div": 0.0197, "num_date": {"value": 2019.497, "confidence": [2019.497, 2019.497]}, "accession": "DENV2_PP234927.1", "strain": {"value": "PP234927.1"}, "country": {"value": "Thailand", "confidence": {"Thailand": 1.0}, "entropy": -1e-12}, "clade_membership": {"value": "DENV2/C"}, "region": {"value": "Asia", "confidence": {"Asia": 1.0}, "entropy": -1e-12}}, "branch_attrs": {"mutations": {"nuc": ["C633T", "A1845G", "C2031T", "T2677C", "T2932C", "A3555G", "T3930C", "C4620T", "G8316A", "C8658A", "A8688G", "A9513G", "T9600C", "C10601T"]}}}, {"name": "NODE_0000294", "node_attrs": {"div": 0.0184, "num_date": {"value": 2017.647, "confidence": [2017.386, 2018.179]}, "country": {"value": "Thailand", "confidence": {"Thailand": 0.957, "China": 0.032, "Cambodia": 0.0101}, "entropy": 0.204}, "clade_membership": {"value": "DENV2/C"}, "region": {"value": "Asia", "confidence": {"Asia": 1.0}, "entropy": 0.000113}}, "branch_attrs": {"mutations": {}}, "children": [{"name": "DENV2_OP895918.1", "node_attrs": {"div": 0.0194, "num_date": {"value": 2019.248, "confidence": [2019.248, 2019.248]}, "accession": "DENV2_OP895918.1", "strain": {"value": "OP895918.1"}, "country": {"value": "Cambodia", "confidence": {"Cambodia": 1.0}, "entropy": -1e-12}, "clade_membership": {"value": "DENV2/C"}, "region": {"value": "Asia", "confidence": {"Asia": 1.0}, "entropy": -1e-12}}, "branch_attrs": {"mutations": {"nuc": ["A85G", "G86T", "C87T", "G89C", "T93A", "T95A", "A810G", "G1740A", "T2808C", "G3598A", "C7148T"], "NS2A": ["V41M"], "NS4B": ["T108I"]}, "labels": {"aa": "NS2A: V41M; NS4B: T108I"}}}, {"name": "NODE_0000295", "node_attrs": {"div": 0.0184, "num_date": {"value": 2018.163, "confidence": [2017.698, 2018.416]}, "country": {"value": "Thailand", "confidence": {"Thailand": 0.986, "China": 0.0139}, "entropy": 0.0749}, "clade_membership": {"value": "DENV2/C"}, "region": {"value": "Asia", "confidence": {"Asia": 1.0}, "entropy": 0.000101}}, "branch_attrs": {"mutations": {}}, "children": [{"name": "NODE_0000692", "node_attrs": {"div": 0.0185, "num_date": {"value": 2018.438, "confidence": [2018.068, 2018.74]}, "country": {"value": "Thailand", "confidence": {"Thailand": 1.0}, "entropy": 0.00184}, "clade_membership": {"value": "DENV2/C"}, "region": {"value": "Asia", "confidence": {"Asia": 1.0}, "entropy": 9.93e-05}}, "branch_attrs": {"mutations": {"nuc": ["T12C"]}}, "children": [{"name": "DENV2_PP234928.1", "node_attrs": {"div": 0.019, "num_date": {"value": 2019.497, "confidence": [2019.497, 2019.497]}, "accession": "DENV2_PP234928.1", "strain": {"value": "PP234928.1"}, "country": {"value": "Thailand", "confidence": {"Thailand": 1.0}, "entropy": -1e-12}, "clade_membership": {"value": "DENV2/C"}, "region": {"value": "Asia", "confidence": {"Asia": 1.0}, "entropy": -1e-12}}, "branch_attrs": {"mutations": {"nuc": ["A406G", "G1266A", "T5316C", "T5340C", "C6561T", "T7627C"], "C": ["I104V"]}, "labels": {"aa": "C: I104V"}}}, {"name": "NODE_0000693", "node_attrs": {"div": 0.0189, "num_date": {"value": 2019.077, "confidence": [2018.768, 2019.308]}, "country": {"value": "Thailand", "confidence": {"Thailand": 1.0}, "entropy": 9.33e-05}, "clade_membership": {"value": "DENV2/C"}, "region": {"value": "Asia", "confidence": {"Asia": 1.0}, "entropy": 9.79e-05}}, "branch_attrs": {"mutations": {"nuc": ["T1092C", "T3366C", "C5484T", "T7029C"]}}, "children": [{"name": "DENV2_MZ636804.1", "node_attrs": {"div": 0.0191, "num_date": {"value": 2019.914, "confidence": [2019.914, 2019.914]}, "accession": "DENV2_MZ636804.1", "strain": {"value": "MZ636804.1"}, "country": {"value": "Thailand", "confidence": {"Thailand": 1.0}, "entropy": -1e-12}, "clade_membership": {"value": "DENV2/C"}, "region": {"value": "Asia", "confidence": {"Asia": 1.0}, "entropy": -1e-12}}, "branch_attrs": {"mutations": {"nuc": ["C645T", "T5025C", "T6979C"]}}}, {"name": "DENV2_PP234933.1", "node_attrs": {"div": 0.0193, "num_date": {"value": 2019.497, "confidence": [2019.497, 2019.497]}, "accession": "DENV2_PP234933.1", "strain": {"value": "PP234933.1"}, "country": {"value": "Thailand", "confidence": {"Thailand": 1.0}, "entropy": -1e-12}, "clade_membership": {"value": "DENV2/C"}, "region": {"value": "Asia", "confidence": {"Asia": 1.0}, "entropy": -1e-12}}, "branch_attrs": {"mutations": {"nuc": ["G4824A", "T6009C", "T9273C", "A9312G", "A10682G"]}}}]}]}, {"name": "NODE_0000706", "node_attrs": {"div": 0.0185, "num_date": {"value": 2018.432, "confidence": [2018.024, 2018.691]}, "country": {"value": "Thailand", "confidence": {"Thailand": 0.973, "China": 0.0265}, "entropy": 0.124}, "clade_membership": {"value": "DENV2/C"}, "region": {"value": "Asia", "confidence": {"Asia": 1.0}, "entropy": 9.8e-05}}, "branch_attrs": {"mutations": {"nuc": ["G1599A"]}}, "children": [{"name": "DENV2_PP234934.1", "node_attrs": {"div": 0.0192, "num_date": {"value": 2019.497, "confidence": [2019.497, 2019.497]}, "accession": "DENV2_PP234934.1", "strain": {"value": "PP234934.1"}, "country": {"value": "Thailand", "confidence": {"Thailand": 1.0}, "entropy": -1e-12}, "clade_membership": {"value": "DENV2/C"}, "region": {"value": "Asia", "confidence": {"Asia": 1.0}, "entropy": -1e-12}}, "branch_attrs": {"mutations": {"nuc": ["G366A", "C4164T", "C4419T", "A4803C", "A5430G", "T5475C", "A9758G", "A10678G"], "NS3": ["E94D"], "NS5": ["N730S"]}, "labels": {"aa": "NS3: E94D; NS5: N730S"}}}, {"name": "NODE_0000707", "node_attrs": {"div": 0.019, "num_date": {"value": 2019.345, "confidence": [2019.208, 2019.452]}, "country": {"value": "China", "confidence": {"China": 1.0}, "entropy": 4.7e-11}, "clade_membership": {"value": "DENV2/C"}, "region": {"value": "Asia", "confidence": {"Asia": 1.0}, "entropy": -9.94e-13}}, "branch_attrs": {"mutations": {"nuc": ["C1134T", "T6878C", "T7944C", "C8330T", "T8337C", "A10555G"], "NS4B": ["I18T"], "NS5": ["P254L"]}, "labels": {"aa": "NS4B: I18T; NS5: P254L"}}, "children": [{"name": "DENV2_OR029728.1", "node_attrs": {"div": 0.0193, "num_date": {"value": 2019.634, "confidence": [2019.634, 2019.634]}, "accession": "DENV2_OR029728.1", "strain": {"value": "OR029728.1"}, "country": {"value": "China", "confidence": {"China": 1.0}, "entropy": -1e-12}, "clade_membership": {"value": "DENV2/C"}, "region": {"value": "Asia", "confidence": {"Asia": 1.0}, "entropy": -1e-12}}, "branch_attrs": {"mutations": {"nuc": ["A1814G", "T6963C", "G7515A"], "E": ["Q293R"]}, "labels": {"aa": "E: Q293R"}}}, {"name": "DENV2_OR029729.1", "node_attrs": {"div": 0.0192, "num_date": {"value": 2019.634, "confidence": [2019.634, 2019.634]}, "accession": "DENV2_OR029729.1", "strain": {"value": "OR029729.1"}, "country": {"value": "China", "confidence": {"China": 1.0}, "entropy": -1e-12}, "clade_membership": {"value": "DENV2/C"}, "region": {"value": "Asia", "confidence": {"Asia": 1.0}, "entropy": -1e-12}}, "branch_attrs": {"mutations": {"nuc": ["A489G", "C543T"]}}}, {"name": "DENV2_MN923117.1", "node_attrs": {"div": 0.0192, "num_date": {"value": 2019.623, "confidence": [2019.623, 2019.623]}, "accession": "DENV2_MN923117.1", "strain": {"value": "MN923117.1"}, "country": {"value": "China", "confidence": {"China": 1.0}, "entropy": -1e-12}, "clade_membership": {"value": "DENV2/C"}, "region": {"value": "Asia", "confidence": {"Asia": 1.0}, "entropy": -1e-12}}, "branch_attrs": {"mutations": {"nuc": ["T10661C", "C10662A"]}}}, {"name": "DENV2_OR029732.1", "node_attrs": {"div": 0.0194, "num_date": {"value": 2019.637, "confidence": [2019.637, 2019.637]}, "accession": "DENV2_OR029732.1", "strain": {"value": "OR029732.1"}, "country": {"value": "China", "confidence": {"China": 1.0}, "entropy": -1e-12}, "clade_membership": {"value": "DENV2/C"}, "region": {"value": "Asia", "confidence": {"Asia": 1.0}, "entropy": -1e-12}}, "branch_attrs": {"mutations": {"nuc": ["A294G", "C2026A", "G7242A", "G8547A"], "E": ["P364T"]}, "labels": {"aa": "E: P364T"}}}, {"name": "NODE_0000710", "node_attrs": {"div": 0.0191, "num_date": {"value": 2019.489, "confidence": [2019.364, 2019.575]}, "country": {"value": "China", "confidence": {"China": 1.0}, "entropy": 0.000507}, "clade_membership": {"value": "DENV2/C"}, "region": {"value": "Asia", "confidence": {"Asia": 1.0}, "entropy": 9.65e-05}}, "branch_attrs": {"mutations": {"nuc": ["C5154T"]}}, "children": [{"name": "DENV2_OR029740.1", "node_attrs": {"div": 0.0191, "num_date": {"value": 2019.621, "confidence": [2019.621, 2019.621]}, "accession": "DENV2_OR029740.1", "strain": {"value": "OR029740.1"}, "country": {"value": "China", "confidence": {"China": 1.0}, "entropy": -1e-12}, "clade_membership": {"value": "DENV2/C"}, "region": {"value": "Asia", "confidence": {"Asia": 1.0}, "entropy": -1e-12}}, "branch_attrs": {"mutations": {}}}, {"name": "DENV2_OR029723.1", "node_attrs": {"div": 0.0193, "num_date": {"value": 2019.626, "confidence": [2019.626, 2019.626]}, "accession": "DENV2_OR029723.1", "strain": {"value": "OR029723.1"}, "country": {"value": "China", "confidence": {"China": 1.0}, "entropy": -1e-12}, "clade_membership": {"value": "DENV2/C"}, "region": {"value": "Asia", "confidence": {"Asia": 1.0}, "entropy": -1e-12}}, "branch_attrs": {"mutations": {"nuc": ["C7551T", "C8250T"]}}}]}, {"name": "NODE_0000723", "node_attrs": {"div": 0.0192, "num_date": {"value": 2019.481, "confidence": [2019.375, 2019.563]}, "country": {"value": "China", "confidence": {"China": 1.0}, "entropy": 0.000507}, "clade_membership": {"value": "DENV2/C"}, "region": {"value": "Asia", "confidence": {"Asia": 1.0}, "entropy": 9.65e-05}}, "branch_attrs": {"mutations": {"nuc": ["G2220A", "C5980T"], "NS3": ["H487Y"]}, "labels": {"aa": "NS3: H487Y"}}, "children": [{"name": "DENV2_OR029738.1", "node_attrs": {"div": 0.0192, "num_date": {"value": 2019.612, "confidence": [2019.612, 2019.612]}, "accession": "DENV2_OR029738.1", "strain": {"value": "OR029738.1"}, "country": {"value": "China", "confidence": {"China": 1.0}, "entropy": -1e-12}, "clade_membership": {"value": "DENV2/C"}, "region": {"value": "Asia", "confidence": {"Asia": 1.0}, "entropy": -1e-12}}, "branch_attrs": {"mutations": {}}}, {"name": "DENV2_OR029722.1", "node_attrs": {"div": 0.0195, "num_date": {"value": 2019.626, "confidence": [2019.626, 2019.626]}, "accession": "DENV2_OR029722.1", "strain": {"value": "OR029722.1"}, "country": {"value": "China", "confidence": {"China": 1.0}, "entropy": -1e-12}, "clade_membership": {"value": "DENV2/C"}, "region": {"value": "Asia", "confidence": {"Asia": 1.0}, "entropy": -1e-12}}, "branch_attrs": {"mutations": {"nuc": ["A447G", "A6141G", "A7302C"]}}}]}, {"name": "NODE_0000724", "node_attrs": {"div": 0.0191, "num_date": {"value": 2019.412, "confidence": [2019.289, 2019.519]}, "country": {"value": "China", "confidence": {"China": 1.0}, "entropy": 0.000522}, "clade_membership": {"value": "DENV2/C"}, "region": {"value": "Asia", "confidence": {"Asia": 1.0}, "entropy": 9.79e-05}}, "branch_attrs": {"mutations": {"nuc": ["C8793T"]}}, "children": [{"name": "DENV2_OR029721.1", "node_attrs": {"div": 0.0193, "num_date": {"value": 2019.623, "confidence": [2019.623, 2019.623]}, "accession": "DENV2_OR029721.1", "strain": {"value": "OR029721.1"}, "country": {"value": "China", "confidence": {"China": 1.0}, "entropy": -1e-12}, "clade_membership": {"value": "DENV2/C"}, "region": {"value": "Asia", "confidence": {"Asia": 1.0}, "entropy": -1e-12}}, "branch_attrs": {"mutations": {"nuc": ["A9282G", "T10407C"]}}}, {"name": "NODE_0000264", "node_attrs": {"div": 0.0191, "num_date": {"value": 2019.438, "confidence": [2019.344, 2019.524]}, "country": {"value": "China", "confidence": {"China": 1.0}, "entropy": 0.000538}, "clade_membership": {"value": "DENV2/C"}, "region": {"value": "Asia", "confidence": {"Asia": 1.0}, "entropy": 9.93e-05}}, "branch_attrs": {"mutations": {}}, "children": [{"name": "DENV2_OR029735.1", "node_attrs": {"div": 0.0192, "num_date": {"value": 2019.64, "confidence": [2019.64, 2019.64]}, "accession": "DENV2_OR029735.1", "strain": {"value": "OR029735.1"}, "country": {"value": "China", "confidence": {"China": 1.0}, "entropy": -1e-12}, "clade_membership": {"value": "DENV2/C"}, "region": {"value": "Asia", "confidence": {"Asia": 1.0}, "entropy": -1e-12}}, "branch_attrs": {"mutations": {"nuc": ["C3771T"]}}}, {"name": "NODE_0000265", "node_attrs": {"div": 0.0191, "num_date": {"value": 2019.472, "confidence": [2019.398, 2019.545]}, "country": {"value": "China", "confidence": {"China": 1.0}, "entropy": 0.000538}, "clade_membership": {"value": "DENV2/C"}, "region": {"value": "Asia", "confidence": {"Asia": 1.0}, "entropy": 9.93e-05}}, "branch_attrs": {"mutations": {}}, "children": [{"name": "DENV2_OR029734.1", "node_attrs": {"div": 0.0192, "num_date": {"value": 2019.64, "confidence": [2019.64, 2019.64]}, "accession": "DENV2_OR029734.1", "strain": {"value": "OR029734.1"}, "country": {"value": "China", "confidence": {"China": 1.0}, "entropy": -1e-12}, "clade_membership": {"value": "DENV2/C"}, "region": {"value": "Asia", "confidence": {"Asia": 1.0}, "entropy": -1e-12}}, "branch_attrs": {"mutations": {"nuc": ["C1090T"], "E": ["H52Y"]}, "labels": {"aa": "E: H52Y"}}}, {"name": "NODE_0000304", "node_attrs": {"div": 0.0191, "num_date": {"value": 2019.492, "confidence": [2019.368, 2019.601]}, "country": {"value": "China", "confidence": {"China": 1.0}, "entropy": 0.000538}, "clade_membership": {"value": "DENV2/C"}, "region": {"value": "Asia", "confidence": {"Asia": 1.0}, "entropy": 9.93e-05}}, "branch_attrs": {"mutations": {}}, "children": [{"name": "DENV2_OR029739.1", "node_attrs": {"div": 0.0191, "num_date": {"value": 2019.618, "confidence": [2019.618, 2019.618]}, "accession": "DENV2_OR029739.1", "strain": {"value": "OR029739.1"}, "country": {"value": "China", "confidence": {"China": 1.0}, "entropy": -1e-12}, "clade_membership": {"value": "DENV2/C"}, "region": {"value": "Asia", "confidence": {"Asia": 1.0}, "entropy": -1e-12}}, "branch_attrs": {"mutations": {}}}, {"name": "NODE_0000306", "node_attrs": {"div": 0.0191, "num_date": {"value": 2019.565, "confidence": [2019.459, 2019.612]}, "country": {"value": "China", "confidence": {"China": 1.0}, "entropy": 0.000538}, "clade_membership": {"value": "DENV2/C"}, "region": {"value": "Asia", "confidence": {"Asia": 1.0}, "entropy": 9.93e-05}}, "branch_attrs": {"mutations": {}}, "children": [{"name": "DENV2_OR029741.1", "node_attrs": {"div": 0.0191, "num_date": {"value": 2019.626, "confidence": [2019.626, 2019.626]}, "accession": "DENV2_OR029741.1", "strain": {"value": "OR029741.1"}, "country": {"value": "China", "confidence": {"China": 1.0}, "entropy": -1e-12}, "clade_membership": {"value": "DENV2/C"}, "region": {"value": "Asia", "confidence": {"Asia": 1.0}, "entropy": -1e-12}}, "branch_attrs": {"mutations": {}}}, {"name": "NODE_0000311", "node_attrs": {"div": 0.0191, "num_date": {"value": 2019.579, "confidence": [2019.499, 2019.618]}, "country": {"value": "China", "confidence": {"China": 1.0}, "entropy": 0.000538}, "clade_membership": {"value": "DENV2/C"}, "region": {"value": "Asia", "confidence": {"Asia": 1.0}, "entropy": 9.93e-05}}, "branch_attrs": {"mutations": {}}, "children": [{"name": "DENV2_OR029724.1", "node_attrs": {"div": 0.0191, "num_date": {"value": 2019.632, "confidence": [2019.632, 2019.632]}, "accession": "DENV2_OR029724.1", "strain": {"value": "OR029724.1"}, "country": {"value": "China", "confidence": {"China": 1.0}, "entropy": -1e-12}, "clade_membership": {"value": "DENV2/C"}, "region": {"value": "Asia", "confidence": {"Asia": 1.0}, "entropy": -1e-12}}, "branch_attrs": {"mutations": {}}}, {"name": "NODE_0000312", "node_attrs": {"div": 0.0191, "num_date": {"value": 2019.611, "confidence": [2019.55, 2019.629]}, "country": {"value": "China", "confidence": {"China": 1.0}, "entropy": 0.000538}, "clade_membership": {"value": "DENV2/C"}, "region": {"value": "Asia", "confidence": {"Asia": 1.0}, "entropy": 9.93e-05}}, "branch_attrs": {"mutations": {}}, "children": [{"name": "DENV2_OR029736.1", "node_attrs": {"div": 0.0191, "num_date": {"value": 2019.637, "confidence": [2019.637, 2019.637]}, "accession": "DENV2_OR029736.1", "strain": {"value": "OR029736.1"}, "country": {"value": "China", "confidence": {"China": 1.0}, "entropy": -1e-12}, "clade_membership": {"value": "DENV2/C"}, "region": {"value": "Asia", "confidence": {"Asia": 1.0}, "entropy": -1e-12}}, "branch_attrs": {"mutations": {}}}, {"name": "NODE_0000314", "node_attrs": {"div": 0.0191, "num_date": {"value": 2019.631, "confidence": [2019.588, 2019.637]}, "country": {"value": "China", "confidence": {"China": 1.0}, "entropy": 0.000522}, "clade_membership": {"value": "DENV2/C"}, "region": {"value": "Asia", "confidence": {"Asia": 1.0}, "entropy": 9.79e-05}}, "branch_attrs": {"mutations": {}}, "children": [{"name": "DENV2_OR029731.1", "node_attrs": {"div": 0.0191, "num_date": {"value": 2019.637, "confidence": [2019.637, 2019.637]}, "accession": "DENV2_OR029731.1", "strain": {"value": "OR029731.1"}, "country": {"value": "China", "confidence": {"China": 1.0}, "entropy": -1e-12}, "clade_membership": {"value": "DENV2/C"}, "region": {"value": "Asia", "confidence": {"Asia": 1.0}, "entropy": -1e-12}}, "branch_attrs": {"mutations": {}}}, {"name": "DENV2_OR029733.1", "node_attrs": {"div": 0.0191, "num_date": {"value": 2019.64, "confidence": [2019.64, 2019.64]}, "accession": "DENV2_OR029733.1", "strain": {"value": "OR029733.1"}, "country": {"value": "China", "confidence": {"China": 1.0}, "entropy": -1e-12}, "clade_membership": {"value": "DENV2/C"}, "region": {"value": "Asia", "confidence": {"Asia": 1.0}, "entropy": -1e-12}}, "branch_attrs": {"mutations": {}}}]}]}]}]}]}]}]}]}, {"name": "NODE_0000317", "node_attrs": {"div": 0.019, "num_date": {"value": 2019.382, "confidence": [2019.245, 2019.532]}, "country": {"value": "China", "confidence": {"China": 1.0}, "entropy": 0.000522}, "clade_membership": {"value": "DENV2/C"}, "region": {"value": "Asia", "confidence": {"Asia": 1.0}, "entropy": 9.79e-05}}, "branch_attrs": {"mutations": {}}, "children": [{"name": "DENV2_OR029730.1", "node_attrs": {"div": 0.0191, "num_date": {"value": 2019.634, "confidence": [2019.634, 2019.634]}, "accession": "DENV2_OR029730.1", "strain": {"value": "OR029730.1"}, "country": {"value": "China", "confidence": {"China": 1.0}, "entropy": -1e-12}, "clade_membership": {"value": "DENV2/C"}, "region": {"value": "Asia", "confidence": {"Asia": 1.0}, "entropy": -1e-12}}, "branch_attrs": {"mutations": {"nuc": ["C7776T"]}}}, {"name": "NODE_0000319", "node_attrs": {"div": 0.019, "num_date": {"value": 2019.445, "confidence": [2019.349, 2019.584]}, "country": {"value": "China", "confidence": {"China": 1.0}, "entropy": 0.000538}, "clade_membership": {"value": "DENV2/C"}, "region": {"value": "Asia", "confidence": {"Asia": 1.0}, "entropy": 9.93e-05}}, "branch_attrs": {"mutations": {}}, "children": [{"name": "DENV2_OR029737.1", "node_attrs": {"div": 0.019, "num_date": {"value": 2019.596, "confidence": [2019.596, 2019.596]}, "accession": "DENV2_OR029737.1", "strain": {"value": "OR029737.1"}, "country": {"value": "China", "confidence": {"China": 1.0}, "entropy": -1e-12}, "clade_membership": {"value": "DENV2/C"}, "region": {"value": "Asia", "confidence": {"Asia": 1.0}, "entropy": -1e-12}}, "branch_attrs": {"mutations": {}}}, {"name": "NODE_0000329", "node_attrs": {"div": 0.019, "num_date": {"value": 2019.481, "confidence": [2019.363, 2019.596]}, "country": {"value": "China", "confidence": {"China": 1.0}, "entropy": 0.000538}, "clade_membership": {"value": "DENV2/C"}, "region": {"value": "Asia", "confidence": {"Asia": 1.0}, "entropy": 9.93e-05}}, "branch_attrs": {"mutations": {}}, "children": [{"name": "DENV2_ON888666.1", "node_attrs": {"div": 0.019, "num_date": {"value": 2019.623, "confidence": [2019.623, 2019.623]}, "accession": "DENV2_ON888666.1", "strain": {"value": "ON888666.1"}, "country": {"value": "China", "confidence": {"China": 1.0}, "entropy": -1e-12}, "clade_membership": {"value": "DENV2/C"}, "region": {"value": "Asia", "confidence": {"Asia": 1.0}, "entropy": -1e-12}}, "branch_attrs": {"mutations": {}}}, {"name": "NODE_0000331", "node_attrs": {"div": 0.019, "num_date": {"value": 2019.493, "confidence": [2019.38, 2019.608]}, "country": {"value": "China", "confidence": {"China": 1.0}, "entropy": 0.000538}, "clade_membership": {"value": "DENV2/C"}, "region": {"value": "Asia", "confidence": {"Asia": 1.0}, "entropy": 9.93e-05}}, "branch_attrs": {"mutations": {}}, "children": [{"name": "DENV2_OR029720.1", "node_attrs": {"div": 0.019, "num_date": {"value": 2019.623, "confidence": [2019.623, 2019.623]}, "accession": "DENV2_OR029720.1", "strain": {"value": "OR029720.1"}, "country": {"value": "China", "confidence": {"China": 1.0}, "entropy": -1e-12}, "clade_membership": {"value": "DENV2/C"}, "region": {"value": "Asia", "confidence": {"Asia": 1.0}, "entropy": -1e-12}}, "branch_attrs": {"mutations": {}}}, {"name": "NODE_0000332", "node_attrs": {"div": 0.019, "num_date": {"value": 2019.561, "confidence": [2019.463, 2019.614]}, "country": {"value": "China", "confidence": {"China": 1.0}, "entropy": 0.000538}, "clade_membership": {"value": "DENV2/C"}, "region": {"value": "Asia", "confidence": {"Asia": 1.0}, "entropy": 9.93e-05}}, "branch_attrs": {"mutations": {}}, "children": [{"name": "DENV2_ON908227.1", "node_attrs": {"div": 0.019, "num_date": {"value": 2019.623, "confidence": [2019.623, 2019.623]}, "accession": "DENV2_ON908227.1", "strain": {"value": "ON908227.1"}, "country": {"value": "China", "confidence": {"China": 1.0}, "entropy": -1e-12}, "clade_membership": {"value": "DENV2/C"}, "region": {"value": "Asia", "confidence": {"Asia": 1.0}, "entropy": -1e-12}}, "branch_attrs": {"mutations": {}}}, {"name": "NODE_0000333", "node_attrs": {"div": 0.019, "num_date": {"value": 2019.579, "confidence": [2019.502, 2019.621]}, "country": {"value": "China", "confidence": {"China": 1.0}, "entropy": 0.000538}, "clade_membership": {"value": "DENV2/C"}, "region": {"value": "Asia", "confidence": {"Asia": 1.0}, "entropy": 9.93e-05}}, "branch_attrs": {"mutations": {}}, "children": [{"name": "DENV2_OR029727.1", "node_attrs": {"div": 0.019, "num_date": {"value": 2019.632, "confidence": [2019.632, 2019.632]}, "accession": "DENV2_OR029727.1", "strain": {"value": "OR029727.1"}, "country": {"value": "China", "confidence": {"China": 1.0}, "entropy": -1e-12}, "clade_membership": {"value": "DENV2/C"}, "region": {"value": "Asia", "confidence": {"Asia": 1.0}, "entropy": -1e-12}}, "branch_attrs": {"mutations": {}}}, {"name": "NODE_0000335", "node_attrs": {"div": 0.019, "num_date": {"value": 2019.613, "confidence": [2019.551, 2019.623]}, "country": {"value": "China", "confidence": {"China": 1.0}, "entropy": 0.000538}, "clade_membership": {"value": "DENV2/C"}, "region": {"value": "Asia", "confidence": {"Asia": 1.0}, "entropy": 9.93e-05}}, "branch_attrs": {"mutations": {}}, "children": [{"name": "DENV2_OR029726.1", "node_attrs": {"div": 0.019, "num_date": {"value": 2019.632, "confidence": [2019.632, 2019.632]}, "accession": "DENV2_OR029726.1", "strain": {"value": "OR029726.1"}, "country": {"value": "China", "confidence": {"China": 1.0}, "entropy": -1e-12}, "clade_membership": {"value": "DENV2/C"}, "region": {"value": "Asia", "confidence": {"Asia": 1.0}, "entropy": -1e-12}}, "branch_attrs": {"mutations": {}}}, {"name": "NODE_0000336", "node_attrs": {"div": 0.019, "num_date": {"value": 2019.628, "confidence": [2019.584, 2019.632]}, "country": {"value": "China", "confidence": {"China": 1.0}, "entropy": 0.000522}, "clade_membership": {"value": "DENV2/C"}, "region": {"value": "Asia", "confidence": {"Asia": 1.0}, "entropy": 9.79e-05}}, "branch_attrs": {"mutations": {}}, "children": [{"name": "DENV2_OR029725.1", "node_attrs": {"div": 0.019, "num_date": {"value": 2019.632, "confidence": [2019.632, 2019.632]}, "accession": "DENV2_OR029725.1", "strain": {"value": "OR029725.1"}, "country": {"value": "China", "confidence": {"China": 1.0}, "entropy": -1e-12}, "clade_membership": {"value": "DENV2/C"}, "region": {"value": "Asia", "confidence": {"Asia": 1.0}, "entropy": -1e-12}}, "branch_attrs": {"mutations": {}}}, {"name": "DENV2_MW720952.1", "node_attrs": {"div": 0.019, "num_date": {"value": 2019.667, "confidence": [2019.667, 2019.667]}, "accession": "DENV2_MW720952.1", "strain": {"value": "MW720952.1"}, "country": {"value": "China", "confidence": {"China": 1.0}, "entropy": -1e-12}, "clade_membership": {"value": "DENV2/C"}, "region": {"value": "Asia", "confidence": {"Asia": 1.0}, "entropy": -1e-12}}, "branch_attrs": {"mutations": {}}}]}]}]}]}]}]}]}]}]}]}]}]}]}]}]}]}]}]}]}, {"name": "NODE_0000732", "node_attrs": {"div": 0.0176, "num_date": {"value": 2013.988, "confidence": [2013.396, 2014.862]}, "country": {"value": "Thailand", "confidence": {"Thailand": 0.625, "China": 0.253, "Singapore": 0.0638, "India": 0.0475}, "entropy": 1.04}, "clade_membership": {"value": "DENV2/C"}, "region": {"value": "Asia", "confidence": {"Asia": 1.0}, "entropy": 0.000603}}, "branch_attrs": {"mutations": {"nuc": ["T795C", "T1395C", "C1941T", "T2199C", "T3255C", "G6387A", "G7794A", "G8380A", "A9762G", "T10224A", "T10387C"], "NS5": ["A271T"]}, "labels": {"aa": "NS5: A271T"}}, "children": [{"name": "DENV2_PP563772.1", "node_attrs": {"div": 0.0242, "num_date": {"value": 2023.588, "confidence": [2023.588, 2023.588]}, "accession": "DENV2_PP563772.1", "strain": {"value": "PP563772.1"}, "country": {"value": "Thailand", "confidence": {"Thailand": 1.0}, "entropy": -1e-12}, "clade_membership": {"value": "DENV2/C"}, "region": {"value": "Asia", "confidence": {"Asia": 1.0}, "entropy": -1e-12}}, "branch_attrs": {"mutations": {"nuc": ["C150T", "G324A", "T333C", "T360C", "T399C", "C456T", "G531A", "C684T", "C840T", "C1155T", "G1437A", "A1623G", "A1908G", "T1926C", "C1935T", "T1983C", "G2145A", "C2433T", "T2556C", "T2682C", "T2748C", "G2802A", "G2946A", "C3000T", "C3033T", "C3108T", "G3129A", "A3165T", "G3392T", "G3511A", "A3722G", "C4107T", "C4305T", "G4329A", "T4686C", "C4864G", "T4902C", "C5379T", "A5388G", "C5400T", "C5688A", "C5769T", "C5793T", "C5796T", "C6127T", "C6189T", "C6579T", "G6603A", "C6732T", "C6919T", "T6987C", "T7362A", "T7779A", "T7911C", "T7926C", "T8127C", "T8238C", "C8381A", "A8613G", "G8857A", "A8879G", "T9273C", "C9408T", "C9552T", "T9657C", "T9747C", "T10083C", "T10173C", "C10524T"], "NS1": ["R324I"], "NS2A": ["V12I", "K82R"], "NS3": ["L115V"], "NS5": ["T271K", "G430R", "K437R"]}, "labels": {"aa": "NS1: R324I; NS2A: V12I, K82R; NS3: L115V; NS5: T271K, G430R, K437R"}}}, {"name": "NODE_0000733", "node_attrs": {"div": 0.0182, "num_date": {"value": 2014.864, "confidence": [2014.288, 2015.643]}, "country": {"value": "Thailand", "confidence": {"Thailand": 0.652, "China": 0.158, "India": 0.147, "Singapore": 0.0286, "USA": 0.00182}, "entropy": 1.058}, "clade_membership": {"value": "DENV2/C"}, "region": {"value": "Asia", "confidence": {"Asia": 1.0}, "entropy": 0.000483}}, "branch_attrs": {"mutations": {"nuc": ["T880C", "A1900G", "C2856T", "T6528C", "A8556G", "C9034T"], "E": ["I322V"], "M": ["Y148H"]}, "labels": {"aa": "E: I322V; M: Y148H"}}, "children": [{"name": "NODE_0000734", "node_attrs": {"div": 0.0221, "num_date": {"value": 2021.468, "confidence": [2020.58, 2021.889]}, "country": {"value": "Thailand", "confidence": {"Thailand": 0.998, "China": 0.00121}, "entropy": 0.0154}, "clade_membership": {"value": "DENV2/C"}, "region": {"value": "Asia", "confidence": {"Asia": 1.0}, "entropy": 0.000979}}, "branch_attrs": {"mutations": {"nuc": ["C401T", "C477T", "T507C", "T969C", "T1113C", "A1320G", "C1350A", "T1353C", "A1590G", "T1926G", "T2130C", "C2265A", "C2359T", "A2907T", "A3155G", "T3324C", "T3594C", "A3969C", "T4020C", "T4233C", "T4278C", "C4746T", "A4854G", "G5658A", "T5721C", "T6039C", "T6078C", "C6189T", "G6336A", "T6651C", "T8181C", "A8520T", "T8811C", "C9015T", "G9102A", "A9282G", "C9471T", "T9491C", "C9546T", "T9591C", "C9801T", "C9873T"], "C": ["A102V"], "NS1": ["K245R"], "NS5": ["I641T"]}, "labels": {"aa": "C: A102V; NS1: K245R; NS5: I641T"}}, "children": [{"name": "DENV2_PQ357519.1", "node_attrs": {"div": 0.0239, "num_date": {"value": 2023.495, "confidence": [2023.495, 2023.495]}, "accession": "DENV2_PQ357519.1", "strain": {"value": "PQ357519.1"}, "country": {"value": "Thailand", "confidence": {"Thailand": 1.0}, "entropy": -1e-12}, "clade_membership": {"value": "DENV2/C"}, "region": {"value": "Asia", "confidence": {"Asia": 1.0}, "entropy": -1e-12}}, "branch_attrs": {"mutations": {"nuc": ["C273T", "T594C", "C1923T", "C1977T", "C2026T", "C2656T", "T2868G", "T4254C", "C4305T", "G5126A", "G6534A", "A6546G", "T6987C", "T6999C", "T7305C", "G7314A", "T8094C", "A8439G", "G8556A"], "E": ["P364S"], "NS3": ["R202K"]}, "labels": {"aa": "E: P364S; NS3: R202K"}}}, {"name": "NODE_0000735", "node_attrs": {"div": 0.0239, "num_date": {"value": 2024.001, "confidence": [2023.815, 2024.001]}, "country": {"value": "Thailand", "confidence": {"Thailand": 1.0}, "entropy": 0.000232}, "clade_membership": {"value": "DENV2/C"}, "region": {"value": "Asia", "confidence": {"Asia": 1.0}, "entropy": 0.000176}}, "branch_attrs": {"mutations": {"nuc": ["C681T", "C1134T", "A1302G", "T2202C", "T2499C", "G3600A", "C4277T", "G5202A", "T5613C", "T6654C", "C6919T", "A7170G", "A7194T", "T7491C", "G8059A", "T8091C", "A8619G", "C9199A", "T9906C"], "NS2B": ["A49V"], "NS5": ["V164I", "L544I"]}, "labels": {"aa": "NS2B: A49V; NS5: V164I, L544I"}}, "children": [{"name": "DENV2_PV291707.1", "node_attrs": {"div": 0.0239, "num_date": {"value": 2024.001, "confidence": [2024.001, 2024.001]}, "accession": "DENV2_PV291707.1", "strain": {"value": "PV291707.1"}, "country": {"value": "Thailand", "confidence": {"Thailand": 1.0}, "entropy": -1e-12}, "clade_membership": {"value": "DENV2/C"}, "region": {"value": "Asia", "confidence": {"Asia": 1.0}, "entropy": -1e-12}}, "branch_attrs": {"mutations": {}}}, {"name": "DENV2_PV291706.1", "node_attrs": {"div": 0.0239, "num_date": {"value": 2024.001, "confidence": [2024.001, 2024.001]}, "accession": "DENV2_PV291706.1", "strain": {"value": "PV291706.1"}, "country": {"value": "Thailand", "confidence": {"Thailand": 1.0}, "entropy": -1e-12}, "clade_membership": {"value": "DENV2/C"}, "region": {"value": "Asia", "confidence": {"Asia": 1.0}, "entropy": -1e-12}}, "branch_attrs": {"mutations": {}}}]}]}, {"name": "NODE_0000736", "node_attrs": {"div": 0.0184, "num_date": {"value": 2015.329, "confidence": [2014.716, 2015.802]}, "country": {"value": "India", "confidence": {"India": 0.977, "Thailand": 0.0125, "USA": 0.00497, "China": 0.00306}, "entropy": 0.145}, "clade_membership": {"value": "DENV2/C"}, "region": {"value": "Asia", "confidence": {"Asia": 1.0}, "entropy": 0.00059}}, "branch_attrs": {"mutations": {"nuc": ["T5499C", "T6048C"]}}, "children": [{"name": "NODE_0000737", "node_attrs": {"div": 0.019, "num_date": {"value": 2015.797, "confidence": [2015.315, 2016.256]}, "country": {"value": "India", "confidence": {"India": 1.0}, "entropy": 0.000104}, "clade_membership": {"value": "DENV2/C"}, "region": {"value": "Asia", "confidence": {"Asia": 1.0}, "entropy": 1.06e-05}}, "branch_attrs": {"mutations": {"nuc": ["T528C", "C534T", "T1528C", "T2499C", "A3750G", "C5796T", "C9330T"]}}, "children": [{"name": "DENV2_OP921001.1", "node_attrs": {"div": 0.0286, "num_date": {"value": 2022.568, "confidence": [2022.568, 2022.568]}, "accession": "DENV2_OP921001.1", "strain": {"value": "OP921001.1"}, "country": {"value": "India", "confidence": {"India": 1.0}, "entropy": -1e-12}, "clade_membership": {"value": "DENV2/C"}, "region": {"value": "Asia", "confidence": {"Asia": 1.0}, "entropy": -1e-12}}, "branch_attrs": {"mutations": {"nuc": ["T372C", "C528T", "C797T", "A798C", "A984G", "C1137T", "A1242G", "G1317A", "T1445C", "C1473T", "C1528T", "A1821G", "G2088C", "T2283C", "C2569T", "T2649C", "A2724G", "A2768G", "C2803T", "T2804C", "C2954T", "T2955C", "A2988G", "C2994T", "C3069T", "T3072C", "C3212T", "G3213A", "G3214A", "G3236A", "A3237G", "A3389T", "G3511C", "A3711G", "T3861C", "A3960G", "C4098T", "T4099C", "T4180C", "C4305T", "A4306G", "A4308C", "G4310A", "T4350C", "T4461C", "T4612C", "G4614T", "T4836C", "T4917C", "C5067T", "T5070C", "C5472T", "T5475C", "A5649G", "G5652A", "T5844C", "C5976T", "T6003C", "T6060C", "G6123A", "G6180A", "C6189T", "C6429T", "G6441A", "A6442G", "T6963A", "C6966T", "A6967G", "G7080A", "A7083G", "C7113T", "C7287T", "A7311T", "G7455A", "C7767T", "G7770A", "A7862G", "C7965T", "T7968C", "T7971C", "T7974C", "T8061C", "C8358T", "C8562T", "G8857A", "A8859G", "A8955G", "C8964T", "C9360T", "T9492C", "A9738G", "G10014A", "C10032T", "C10263T", "T10264C", "G10279A", "T10285A", "A10296G", "T10298C", "C10299T", "A10577G"], "E": ["I170T"], "M": ["A120V"], "NS1": ["H50Y", "K116R", "L128S", "S178F", "T264I", "A265T", "R272K", "Y323F"], "NS2A": ["V12L"], "NS2B": ["I59V", "R60K"], "NS4A": ["N23D"], "NS4B": ["I48V"], "NS5": ["K98R", "G430R"]}, "labels": {"aa": "E: I170T; M: A120V; NS1: H50Y, K116R, L128S, S178F, T264I, A265T, R272K, Y323F; NS2A: V12L; NS2B: I59V, R60K; NS4A: N23D; NS4B: I48V; NS5: K98R, G430R"}}}, {"name": "NODE_0000740", "node_attrs": {"div": 0.0192, "num_date": {"value": 2016.319, "confidence": [2015.759, 2016.793]}, "country": {"value": "India", "confidence": {"India": 1.0}, "entropy": 0.000254}, "clade_membership": {"value": "DENV2/C"}, "region": {"value": "Asia", "confidence": {"Asia": 1.0}, "entropy": 0.000365}}, "branch_attrs": {"mutations": {"nuc": ["T3719A", "A5430G"], "NS2A": ["F81Y"]}, "labels": {"aa": "NS2A: F81Y"}}, "children": [{"name": "DENV2_OM680963.1", "node_attrs": {"div": 0.0223, "num_date": {"value": 2021.875, "confidence": [2021.875, 2021.875]}, "accession": "DENV2_OM680963.1", "strain": {"value": "OM680963.1"}, "country": {"value": "India", "confidence": {"India": 1.0}, "entropy": -1e-12}, "clade_membership": {"value": "DENV2/C"}, "region": {"value": "Asia", "confidence": {"Asia": 1.0}, "entropy": -1e-12}}, "branch_attrs": {"mutations": {"nuc": ["C456T", "T534C", "C546T", "C1023T", "T1353C", "C2124T", "C2209T", "T2481C", "G2715A", "G3054A", "T3120C", "T3492C", "A3547C", "C4542T", "G4565A", "C4848T", "T4968G", "T5580C", "A6777G", "T6801C", "C6841T", "A6874G", "A6883C", "T6979C", "C7257T", "G7314A", "C7356T", "C8535T", "A8643G", "G9045A", "G9198A", "T9508C", "C9867T"], "NS3": ["R15K"], "NS4B": ["S17G", "T20P"]}, "labels": {"aa": "NS3: R15K; NS4B: S17G, T20P"}}}, {"name": "NODE_0000741", "node_attrs": {"div": 0.0201, "num_date": {"value": 2017.489, "confidence": [2017.019, 2018.074]}, "country": {"value": "India", "confidence": {"India": 1.0}, "entropy": 0.000278}, "clade_membership": {"value": "DENV2/C"}, "region": {"value": "Asia", "confidence": {"Asia": 1.0}, "entropy": 0.000415}}, "branch_attrs": {"mutations": {"nuc": ["T588C", "T1272C", "C1368T", "T2268C", "G3102A", "T3633C", "T6963C", "C7344T", "C8697T"]}}, "children": [{"name": "DENV2_OM639993.1", "node_attrs": {"div": 0.0233, "num_date": {"value": 2021.875, "confidence": [2021.875, 2021.875]}, "accession": "DENV2_OM639993.1", "strain": {"value": "OM639993.1"}, "country": {"value": "India", "confidence": {"India": 1.0}, "entropy": -1e-12}, "clade_membership": {"value": "DENV2/C"}, "region": {"value": "Asia", "confidence": {"Asia": 1.0}, "entropy": -1e-12}}, "branch_attrs": {"mutations": {"nuc": ["G485A", "T1113C", "T2395C", "C2569T", "A2727T", "T2739C", "C2791A", "T2951C", "C3838T", "A4140G", "T4180C", "G4200A", "T4250C", "G4623A", "T4686C", "C4812T", "C5563T", "C6144A", "C6145T", "G6603A", "C7350G", "G8857A", "T8925C", "A8950T", "G8952T", "C8953A", "C8979A", "G9285A", "A9513G", "A9594C", "G9633A", "A10098G", "G10291A", "G10297A"], "M": ["R16K"], "NS1": ["H50Y", "L124I", "V177A"], "NS2A": ["L121F"], "NS2B": ["V40A"], "NS3": ["H348Y", "D541E"], "NS5": ["G430R", "K461Y", "L462I"], "pr": ["R16K"]}, "labels": {"aa": "M: R16K; NS1: H50Y, L124I, V177A; NS2A: L121F; NS2B: V40A; NS3: H348Y, D541E; NS5: G430R, K461Y, L462I; pr: R16K"}}}, {"name": "NODE_0000742", "node_attrs": {"div": 0.0216, "num_date": {"value": 2019.487, "confidence": [2019.105, 2020.028]}, "country": {"value": "India", "confidence": {"India": 1.0}, "entropy": 0.000246}, "clade_membership": {"value": "DENV2/C"}, "region": {"value": "Asia", "confidence": {"Asia": 1.0}, "entropy": 0.000371}}, "branch_attrs": {"mutations": {"nuc": ["C851T", "T1026C", "T1047C", "A1320G", "G2100A", "C3069T", "A3837G", "T4281C", "G4560A", "C4620T", "T5724C", "G6491A", "T8388C", "G8961A", "A9312G", "C10529T"], "M": ["A138V"], "NS2A": ["I120M"], "NS4A": ["R39K"]}, "labels": {"aa": "M: A138V; NS2A: I120M; NS4A: R39K"}}, "children": [{"name": "DENV2_OM639980.1", "node_attrs": {"div": 0.0231, "num_date": {"value": 2021.875, "confidence": [2021.875, 2021.875]}, "accession": "DENV2_OM639980.1", "strain": {"value": "OM639980.1"}, "country": {"value": "India", "confidence": {"India": 1.0}, "entropy": -1e-12}, "clade_membership": {"value": "DENV2/C"}, "region": {"value": "Asia", "confidence": {"Asia": 1.0}, "entropy": -1e-12}}, "branch_attrs": {"mutations": {"nuc": ["T534C", "T905C", "C1275T", "C1410T", "C1491T", "A1707G", "A2643G", "C2832T", "T3111C", "C3531T", "A6483T", "C8088T", "T9508C", "C9859T", "C9909T", "C10011T"], "M": ["I156T"]}, "labels": {"aa": "M: I156T"}}}, {"name": "DENV2_OM700180.1", "node_attrs": {"div": 0.0234, "num_date": {"value": 2021.875, "confidence": [2021.875, 2021.875]}, "accession": "DENV2_OM700180.1", "strain": {"value": "OM700180.1"}, "country": {"value": "India", "confidence": {"India": 1.0}, "entropy": -1e-12}, "clade_membership": {"value": "DENV2/C"}, "region": {"value": "Asia", "confidence": {"Asia": 1.0}, "entropy": -1e-12}}, "branch_attrs": {"mutations": {"nuc": ["A81G", "T594C", "C606T", "A1304G", "A2976G", "T3228C", "T9118C", "G9141C", "A9142T", "A9143C", "A9144T", "G9145C", "G9149A", "G9151C", "G9152T", "T9158G", "G9159A", "T9160A", "C9162A"], "E": ["K123R"], "NS5": ["Y517H", "K524N", "K525S", "E526Q", "G527E", "G528L", "M530R", "Y531K"]}, "labels": {"aa": "E: K123R; NS5: Y517H, K524N, K525S, E526Q, G527E, G528L, M530R, Y531K"}}}]}]}]}, {"name": "NODE_0000743", "node_attrs": {"div": 0.0194, "num_date": {"value": 2016.106, "confidence": [2015.677, 2016.599]}, "country": {"value": "India", "confidence": {"India": 1.0}, "entropy": 0.000242}, "clade_membership": {"value": "DENV2/C"}, "region": {"value": "Asia", "confidence": {"Asia": 1.0}, "entropy": 0.000341}}, "branch_attrs": {"mutations": {"nuc": ["T3856C", "C4225T", "C4887T", "T8925C"]}}, "children": [{"name": "NODE_0000744", "node_attrs": {"div": 0.0224, "num_date": {"value": 2021.602, "confidence": [2021.426, 2021.665]}, "country": {"value": "India", "confidence": {"India": 1.0}, "entropy": 0.000239}, "clade_membership": {"value": "DENV2/C"}, "region": {"value": "Asia", "confidence": {"Asia": 1.0}, "entropy": 0.00034}}, "branch_attrs": {"mutations": {"nuc": ["G2C", "T3G", "T6A", "T7C", "A296G", "T654C", "C867T", "C1275T", "C2352T", "T2949C", "C3090T", "T3186C", "G4824A", "T4917G", "C4941T", "A4998G", "A5118G", "T5274C", "C5335T", "C5400T", "T5751C", "T5796C", "T6036C", "G6336A", "C7131T", "A7775G", "T8103C", "T8238C", "C9112T", "G9303T", "G9687A", "C10143T"], "C": ["K67R"], "NS3": ["P272S"], "NS5": ["N69S"]}, "labels": {"aa": "C: K67R; NS3: P272S; NS5: N69S"}}, "children": [{"name": "DENV2_OM639982.1", "node_attrs": {"div": 0.0224, "num_date": {"value": 2021.703, "confidence": [2021.703, 2021.703]}, "accession": "DENV2_OM639982.1", "strain": {"value": "OM639982.1"}, "country": {"value": "India", "confidence": {"India": 1.0}, "entropy": -1e-12}, "clade_membership": {"value": "DENV2/C"}, "region": {"value": "Asia", "confidence": {"Asia": 1.0}, "entropy": -1e-12}}, "branch_attrs": {"mutations": {}}}, {"name": "DENV2_OM639981.1", "node_attrs": {"div": 0.0225, "num_date": {"value": 2021.67, "confidence": [2021.67, 2021.67]}, "accession": "DENV2_OM639981.1", "strain": {"value": "OM639981.1"}, "country": {"value": "India", "confidence": {"India": 1.0}, "entropy": -1e-12}, "clade_membership": {"value": "DENV2/C"}, "region": {"value": "Asia", "confidence": {"Asia": 1.0}, "entropy": -1e-12}}, "branch_attrs": {"mutations": {"nuc": ["T10298C"]}}}]}, {"name": "NODE_0000745", "node_attrs": {"div": 0.0195, "num_date": {"value": 2016.191, "confidence": [2015.785, 2016.664]}, "country": {"value": "India", "confidence": {"India": 1.0}, "entropy": 1.37e-06}, "clade_membership": {"value": "DENV2/C"}, "region": {"value": "Asia", "confidence": {"Asia": 1.0}, "entropy": 4.68e-06}}, "branch_attrs": {"mutations": {"nuc": ["A10715G"]}}, "children": [{"name": "NODE_0000747", "node_attrs": {"div": 0.0227, "num_date": {"value": 2018.384, "confidence": [2017.829, 2018.763]}, "country": {"value": "India", "confidence": {"India": 1.0}, "entropy": 0.000291}, "clade_membership": {"value": "DENV2/C"}, "region": {"value": "Asia", "confidence": {"Asia": 1.0}, "entropy": 0.000422}}, "branch_attrs": {"mutations": {"nuc": ["T54C", "G492A", "A704G", "C723T", "T828C", "G1029A", "A1164G", "A2217G", "C2319T", "G2386A", "G2942A", "C3003T", "T3123C", "T3738A", "C3910T", "A4143G", "T4461C", "C4896T", "C5428A", "T5580C", "C7512T", "G7821A", "T7935C", "C7965T", "T8091C", "G8328A", "C8463T", "T8487C", "T8895C", "C9117T", "A9231G", "A9534G", "A9738G", "G10291A"], "E": ["V484I"], "M": ["E89G"], "NS1": ["R174K"], "NS2A": ["F87L"], "pr": ["E89G"]}, "labels": {"aa": "E: V484I; M: E89G; NS1: R174K; NS2A: F87L; pr: E89G"}}, "children": [{"name": "DENV2_PP757872.1", "node_attrs": {"div": 0.03, "num_date": {"value": 2022.736, "confidence": [2022.736, 2022.736]}, "accession": "DENV2_PP757872.1", "strain": {"value": "PP757872.1"}, "country": {"value": "India", "confidence": {"India": 1.0}, "entropy": -1e-12}, "clade_membership": {"value": "DENV2/C"}, "region": {"value": "Asia", "confidence": {"Asia": 1.0}, "entropy": -1e-12}}, "branch_attrs": {"mutations": {"nuc": ["G122A", "C1281T", "G1317A", "G2397A", "A2769G", "G2784A", "T2794C", "C2803T", "A3059T", "T3072C", "G3213A", "G3214A", "T3466C", "A5148G", "T5469C", "A5649G", "C5679T", "T5733C", "G5742A", "A5745T", "G6108A", "A6117C", "A6159G", "G6180A", "G6258T", "T6264C", "A6294G", "A6309G", "C6324T", "A6339G", "T6342A", "C6360T", "C6378T", "C6429T", "G6441A", "A6442G", "T6444C", "T6448C", "A6468G", "T6510C", "T6556C", "A6570G", "C6573A", "A6576G", "C6582T", "C6583T", "G6585A", "T6606C", "G6640A", "C6648T", "T6684C", "T6768C", "T6775C", "A6777G", "T6780C", "T6783C", "T6801C", "A6852G", "T6862C", "C7524T", "C7959T", "T7962C", "T7968C", "T7971C", "C8097T", "A8667G", "G8700A", "C8853T", "G8857A", "A8859G", "A8868G", "T8869C", "G9036A", "T9264C", "G9309A", "G10200A", "G10297T"], "C": ["R9K"], "NS1": ["S125P", "L128F", "E213V", "A265T"], "NS4A": ["N23D", "V89I"], "NS4B": ["F13L"], "NS5": ["G430R"]}, "labels": {"aa": "C: R9K; NS1: S125P, L128F, E213V, A265T; NS4A: N23D, V89I; NS4B: F13L; NS5: G430R"}}}, {"name": "NODE_0000748", "node_attrs": {"div": 0.0232, "num_date": {"value": 2019.443, "confidence": [2018.707, 2019.669]}, "country": {"value": "India", "confidence": {"India": 1.0}, "entropy": 7.45e-05}, "clade_membership": {"value": "DENV2/C"}, "region": {"value": "Asia", "confidence": {"Asia": 1.0}, "entropy": 0.000129}}, "branch_attrs": {"mutations": {"nuc": ["T3333C", "A6141G", "C6144A", "G7569A", "A7972G", "A10091G"], "NS3": ["D541E"], "NS5": ["T135A", "K841R"]}, "labels": {"aa": "NS3: D541E; NS5: T135A, K841R"}}, "children": [{"name": "NODE_0000749", "node_attrs": {"div": 0.0242, "num_date": {"value": 2021.023, "confidence": [2020.411, 2021.642]}, "country": {"value": "India", "confidence": {"India": 1.0}, "entropy": 0.000233}, "clade_membership": {"value": "DENV2/C"}, "region": {"value": "Asia", "confidence": {"Asia": 1.0}, "entropy": 0.000349}}, "branch_attrs": {"mutations": {"nuc": ["G339A", "T960C", "C1281T", "T1713C", "C2025T", "G2397A", "T2794C", "G3762A", "A5148G", "G7221A", "T10179C"], "NS1": ["S125P"]}, "labels": {"aa": "NS1: S125P"}}, "children": [{"name": "DENV2_PP757879.1", "node_attrs": {"div": 0.0269, "num_date": {"value": 2023.664, "confidence": [2023.664, 2023.664]}, "accession": "DENV2_PP757879.1", "strain": {"value": "PP757879.1"}, "country": {"value": "India", "confidence": {"India": 1.0}, "entropy": -1e-12}, "clade_membership": {"value": "DENV2/C"}, "region": {"value": "Asia", "confidence": {"Asia": 1.0}, "entropy": -1e-12}}, "branch_attrs": {"mutations": {"nuc": ["G1932A", "T1944C", "A1953G", "T3072C", "C3309T", "C4005T", "A4014C", "A4182G", "G4602A", "G4614T", "A4704G", "A4713G", "C4813T", "G4962A", "C4977T", "G5205A", "T5469C", "G7770A", "C7777T", "A7862G", "G7972A", "G8679A", "A8772G", "A8868G", "T8889C", "T8898A", "G8940A", "A9366G", "C9870T"], "E": ["I339M"], "NS3": ["L31F"], "NS5": ["L70F", "K98R", "A135T"]}, "labels": {"aa": "E: I339M; NS3: L31F; NS5: L70F, K98R, A135T"}}}, {"name": "DENV2_PP757873.1", "node_attrs": {"div": 0.0252, "num_date": {"value": 2023.626, "confidence": [2023.626, 2023.626]}, "accession": "DENV2_PP757873.1", "strain": {"value": "PP757873.1"}, "country": {"value": "India", "confidence": {"India": 1.0}, "entropy": -1e-12}, "clade_membership": {"value": "DENV2/C"}, "region": {"value": "Asia", "confidence": {"Asia": 1.0}, "entropy": -1e-12}}, "branch_attrs": {"mutations": {"nuc": ["A313C", "A4609T", "A4818T", "C6658T", "C6819A", "C6919T", "T7411C", "G7632A", "A9211G", "T9879G"], "C": ["K73Q"], "NS3": ["I30F"], "NS5": ["K548E"]}, "labels": {"aa": "C: K73Q; NS3: I30F; NS5: K548E"}}}]}, {"name": "NODE_0000750", "node_attrs": {"div": 0.0243, "num_date": {"value": 2020.492, "confidence": [2019.941, 2021.069]}, "country": {"value": "India", "confidence": {"India": 1.0}, "entropy": 0.000302}, "clade_membership": {"value": "DENV2/C"}, "region": {"value": "Asia", "confidence": {"Asia": 1.0}, "entropy": 0.000439}}, "branch_attrs": {"mutations": {"nuc": ["T666C", "G750A", "C1102T", "C1338T", "G1932A", "G2100A", "G4602A", "G7554A", "C7973T", "A8205G", "A9297G"], "NS5": ["A135V"]}, "labels": {"aa": "NS5: A135V"}}, "children": [{"name": "DENV2_PP757874.1", "node_attrs": {"div": 0.0252, "num_date": {"value": 2023.642, "confidence": [2023.642, 2023.642]}, "accession": "DENV2_PP757874.1", "strain": {"value": "PP757874.1"}, "country": {"value": "India", "confidence": {"India": 1.0}, "entropy": -1e-12}, "clade_membership": {"value": "DENV2/C"}, "region": {"value": "Asia", "confidence": {"Asia": 1.0}, "entropy": -1e-12}}, "branch_attrs": {"mutations": {"nuc": ["A313C", "G2024T", "T2478C", "A6109C", "G7632A", "C7777T", "A8520G", "G8625A", "A8767G", "A9211G"], "C": ["K73Q"], "E": ["S363I"], "NS5": ["L70F", "T400A", "K548E"]}, "labels": {"aa": "C: K73Q; E: S363I; NS5: L70F, T400A, K548E"}}}, {"name": "DENV2_PP757878.1", "node_attrs": {"div": 0.0286, "num_date": {"value": 2023.659, "confidence": [2023.659, 2023.659]}, "accession": "DENV2_PP757878.1", "strain": {"value": "PP757878.1"}, "country": {"value": "India", "confidence": {"India": 1.0}, "entropy": -1e-12}, "clade_membership": {"value": "DENV2/C"}, "region": {"value": "Asia", "confidence": {"Asia": 1.0}, "entropy": -1e-12}}, "branch_attrs": {"mutations": {"nuc": ["A152C", "G704A", "C819T", "T820C", "G1086C", "A1425G", "A1590G", "C1818T", "T1944C", "G2088A", "A3059T", "C3069T", "G3450A", "G3564A", "C3624T", "T3633C", "A3722G", "T3735C", "A3738T", "G3762A", "C4098T", "T4099C", "A4140T", "C4141T", "C4860T", "C4977T", "C5186G", "C6658T", "C6819A", "C6919T", "G7221A", "G7749A", "G7770A", "A7862G", "T7899C", "A8107G", "G8679A", "A8859G", "T8860A", "A8937G", "G8940A", "G9036A", "A9366G", "A10090G", "G10607A"], "C": ["E19A"], "M": ["G89E"], "NS1": ["E213V"], "NS2A": ["K82R", "L87F"], "NS3": ["A222G"], "NS5": ["K98R", "I180V", "F431I", "R841G"], "pr": ["G89E"]}, "labels": {"aa": "C: E19A; M: G89E; NS1: E213V; NS2A: K82R, L87F; NS3: A222G; NS5: K98R, I180V, F431I, R841G; pr: G89E"}}}]}]}]}, {"name": "NODE_0000751", "node_attrs": {"div": 0.0203, "num_date": {"value": 2016.948, "confidence": [2016.449, 2017.53]}, "country": {"value": "India", "confidence": {"India": 1.0}, "entropy": 0.000747}, "clade_membership": {"value": "DENV2/C"}, "region": {"value": "Asia", "confidence": {"Asia": 1.0}, "entropy": 0.000952}}, "branch_attrs": {"mutations": {"nuc": ["T1626C", "C1656T", "C2175T", "C2745T", "C3012T", "T3186C", "C5847T", "T8874C"]}}, "children": [{"name": "DENV2_PP757875.1", "node_attrs": {"div": 0.0312, "num_date": {"value": 2023.659, "confidence": [2023.659, 2023.659]}, "accession": "DENV2_PP757875.1", "strain": {"value": "PP757875.1"}, "country": {"value": "India", "confidence": {"India": 1.0}, "entropy": -1e-12}, "clade_membership": {"value": "DENV2/C"}, "region": {"value": "Asia", "confidence": {"Asia": 1.0}, "entropy": -1e-12}}, "branch_attrs": {"mutations": {"nuc": ["T54C", "C401T", "C591T", "A704G", "G1086C", "C1650T", "C1701T", "G1932A", "T1944C", "G2088A", "T2349C", "C2926T", "C3069A", "T3434C", "A3510G", "G3564A", "A3722G", "T3735C", "A3963G", "G4310C", "A4713G", "T4875C", "T4902C", "C4977T", "T5340A", "A6105G", "G6108A", "A6109C", "T6221C", "T6342A", "T6861C", "C6969T", "T7104C", "C7107T", "C7137T", "A7152G", "C7155T", "C7200T", "G7206A", "C7215T", "G7221A", "T7345C", "T7404C", "C7405T", "T7411C", "G7416A", "G7422A", "A7426G", "T7431C", "C7435T", "T7467C", "T7473C", "T7491A", "T7497C", "C7524T", "G7554A", "G7555A", "A7559G", "A7563G", "G7569A", "C7594T", "G7635A", "G7656A", "C7668T", "G7671A", "G7707A", "G7749A", "G7770A", "A7773G", "C7776T", "C7777T", "T7779G", "G7821A", "G7863A", "C7869T", "T7899C", "C7914T", "T7953C", "C7959T", "C7965T", "A7972G", "C7973T", "G7977A", "C8028T", "T8094C", "A8107G", "T8121C", "A8124G", "T8127C", "A8142T", "A8164C", "G8190A", "A8205G", "C8217T", "A8322C", "C8325T", "G8331A", "G8475A", "C8571T", "G8607A", "C8610T", "A8613T", "A8781G", "C8820T", "G8940A", "C9186T", "T9264C", "A9366G", "C9408T", "A9450G", "T9675C", "A10091G", "G10092A", "G10125A"], "C": ["A102V"], "M": ["E89G"], "NS1": ["L338S"], "NS2A": ["K82R"], "NS2B": ["R60T"], "NS3": ["V567A"], "NS4B": ["I201V", "A244T", "N245S"], "NS5": ["L9F", "T135V", "I180V", "K841R"], "pr": ["E89G"]}, "labels": {"aa": "C: A102V; M: E89G; NS1: L338S; NS2A: K82R; NS2B: R60T; NS3: V567A; NS4B: I201V, A244T, N245S; NS5: L9F, T135V, I180V, K841R; pr: E89G"}}}, {"name": "NODE_0000752", "node_attrs": {"div": 0.0214, "num_date": {"value": 2020.464, "confidence": [2019.661, 2020.942]}, "country": {"value": "India", "confidence": {"India": 1.0}, "entropy": 0.000234}, "clade_membership": {"value": "DENV2/C"}, "region": {"value": "Asia", "confidence": {"Asia": 1.0}, "entropy": 0.00035}}, "branch_attrs": {"mutations": {"nuc": ["C3003T", "T3592G", "A3962G", "C4986T", "T5613C", "T7059C", "A9093G", "G9133A", "T9564C", "G10086A", "C10140T", "T10264C"], "NS2A": ["S39A", "Q162R"], "NS5": ["V522M"]}, "labels": {"aa": "NS2A: S39A, Q162R; NS5: V522M"}}, "children": [{"name": "DENV2_OQ821482.1", "node_attrs": {"div": 0.0226, "num_date": {"value": 2022.632, "confidence": [2022.632, 2022.632]}, "accession": "DENV2_OQ821482.1", "strain": {"value": "OQ821482.1"}, "country": {"value": "India", "confidence": {"India": 1.0}, "entropy": -1e-12}, "clade_membership": {"value": "DENV2/C"}, "region": {"value": "Asia", "confidence": {"Asia": 1.0}, "entropy": -1e-12}}, "branch_attrs": {"mutations": {"nuc": ["A1273G", "C4423T", "G5406A", "T6768C", "T6861C", "A6877G", "G7167A", "T7935C", "C8535T", "C8575T", "C9162T", "A10373C"], "E": ["I113V"], "NS4B": ["I18V"], "NS5": ["P336S"]}, "labels": {"aa": "E: I113V; NS4B: I18V; NS5: P336S"}}}, {"name": "NODE_0000753", "node_attrs": {"div": 0.0219, "num_date": {"value": 2021.525, "confidence": [2021.385, 2021.577]}, "country": {"value": "India", "confidence": {"India": 1.0}, "entropy": 2.8e-05}, "clade_membership": {"value": "DENV2/C"}, "region": {"value": "Asia", "confidence": {"Asia": 1.0}, "entropy": 7.53e-05}}, "branch_attrs": {"mutations": {"nuc": ["T2682C", "C3684T", "C4185T", "G4602A", "T8094C", "T8844C"]}}, "children": [{"name": "DENV2_OR888735.1", "node_attrs": {"div": 0.022, "num_date": {"value": 2021.582, "confidence": [2021.582, 2021.582]}, "accession": "DENV2_OR888735.1", "strain": {"value": "OR888735.1"}, "country": {"value": "India", "confidence": {"India": 1.0}, "entropy": -1e-12}, "clade_membership": {"value": "DENV2/C"}, "region": {"value": "Asia", "confidence": {"Asia": 1.0}, "entropy": -1e-12}}, "branch_attrs": {"mutations": {"nuc": ["A2328G"]}}}, {"name": "DENV2_OQ821481.1", "node_attrs": {"div": 0.0226, "num_date": {"value": 2022.497, "confidence": [2022.497, 2022.497]}, "accession": "DENV2_OQ821481.1", "strain": {"value": "OQ821481.1"}, "country": {"value": "India", "confidence": {"India": 1.0}, "entropy": -1e-12}, "clade_membership": {"value": "DENV2/C"}, "region": {"value": "Asia", "confidence": {"Asia": 1.0}, "entropy": -1e-12}}, "branch_attrs": {"mutations": {"nuc": ["C1179T", "C3045T", "G4230A", "A4803G", "G5406A", "G5531A", "A5987C"], "NS3": ["R337K", "K489T"]}, "labels": {"aa": "NS3: R337K, K489T"}}}, {"name": "NODE_0000356", "node_attrs": {"div": 0.0219, "num_date": {"value": 2022.224, "confidence": [2021.844, 2022.948]}, "country": {"value": "India", "confidence": {"India": 0.988, "USA": 0.012}, "entropy": 0.0672}, "clade_membership": {"value": "DENV2/C"}, "region": {"value": "Asia", "confidence": {"Asia": 0.983, "North America": 0.0168}, "entropy": 0.0874}}, "branch_attrs": {"mutations": {}}, "children": [{"name": "DENV2_OR771143.1", "node_attrs": {"div": 0.0223, "num_date": {"value": 2023.588, "confidence": [2023.588, 2023.588]}, "accession": "DENV2_OR771143.1", "strain": {"value": "OR771143.1"}, "country": {"value": "USA", "confidence": {"USA": 1.0}, "entropy": -1e-12}, "clade_membership": {"value": "DENV2/C"}, "region": {"value": "North America", "confidence": {"North America": 1.0}, "entropy": -1e-12}}, "branch_attrs": {"mutations": {"nuc": ["T6510C", "A7446T", "C10500T", "A10587T"]}}}, {"name": "DENV2_PP757870.1", "node_attrs": {"div": 0.0223, "num_date": {"value": 2023.473, "confidence": [2023.473, 2023.473]}, "accession": "DENV2_PP757870.1", "strain": {"value": "PP757870.1"}, "country": {"value": "India", "confidence": {"India": 1.0}, "entropy": -1e-12}, "clade_membership": {"value": "DENV2/C"}, "region": {"value": "Asia", "confidence": {"Asia": 1.0}, "entropy": -1e-12}}, "branch_attrs": {"mutations": {"nuc": ["T54C", "T3204C", "A3685C", "T5010C"], "NS2A": ["M70L"]}, "labels": {"aa": "NS2A: M70L"}}}]}]}]}]}, {"name": "NODE_0000756", "node_attrs": {"div": 0.02, "num_date": {"value": 2017.022, "confidence": [2016.52, 2017.529]}, "country": {"value": "India", "confidence": {"India": 1.0}, "entropy": 0.000502}, "clade_membership": {"value": "DENV2/C"}, "region": {"value": "Asia", "confidence": {"Asia": 1.0}, "entropy": 0.000931}}, "branch_attrs": {"mutations": {"nuc": ["G3060A", "T3840C", "T4020C", "T8170C", "C9186T"], "NS5": ["Y201H"]}, "labels": {"aa": "NS5: Y201H"}}, "children": [{"name": "NODE_0000757", "node_attrs": {"div": 0.0211, "num_date": {"value": 2018.416, "confidence": [2017.931, 2018.72]}, "country": {"value": "India", "confidence": {"India": 0.997, "USA": 0.00295}, "entropy": 0.0227}, "clade_membership": {"value": "DENV2/C"}, "region": {"value": "Asia", "confidence": {"Asia": 0.996, "North America": 0.00428}, "entropy": 0.0296}}, "branch_attrs": {"mutations": {"nuc": ["T820C", "A2079G", "C2359T", "T2763C", "C4134T", "T4902C", "T5496C", "G7281A", "C7965T", "C8358T", "T9675C", "G10125A"]}}, "children": [{"name": "DENV2_OR821939.1", "node_attrs": {"div": 0.0234, "num_date": {"value": 2023.703, "confidence": [2023.703, 2023.703]}, "accession": "DENV2_OR821939.1", "strain": {"value": "OR821939.1"}, "country": {"value": "USA", "confidence": {"USA": 1.0}, "entropy": -1e-12}, "clade_membership": {"value": "DENV2/C"}, "region": {"value": "North America", "confidence": {"North America": 1.0}, "entropy": -1e-12}}, "branch_attrs": {"mutations": {"nuc": ["C543T", "A1419G", "T1960C", "T2184C", "T2355C", "A3537G", "A4617G", "A5115G", "C5176T", "T6183C", "C6198T", "T6727C", "G7242C", "A7260G", "C7425T", "C7524T", "T8847C", "A9211G", "A9258G", "C9408A", "G9435A", "C9801T", "G10241A", "C10500T"], "NS5": ["K548E", "R891K"]}, "labels": {"aa": "NS5: K548E, R891K"}}}, {"name": "NODE_0000758", "node_attrs": {"div": 0.0222, "num_date": {"value": 2019.347, "confidence": [2019.079, 2019.522]}, "country": {"value": "India", "confidence": {"India": 1.0}, "entropy": 0.000759}, "clade_membership": {"value": "DENV2/C"}, "region": {"value": "Asia", "confidence": {"Asia": 1.0}, "entropy": 0.00138}}, "branch_attrs": {"mutations": {"nuc": ["G177A", "C819T", "C1180T", "T2856C", "C3726T", "T4209C", "T6009C", "C6903T", "A9450G", "G10279A", "A10281C", "C10282T"]}}, "children": [{"name": "DENV2_OR888731.1", "node_attrs": {"div": 0.0223, "num_date": {"value": 2021.667, "confidence": [2021.667, 2021.667]}, "accession": "DENV2_OR888731.1", "strain": {"value": "OR888731.1"}, "country": {"value": "India", "confidence": {"India": 1.0}, "entropy": -1e-12}, "clade_membership": {"value": "DENV2/C"}, "region": {"value": "Asia", "confidence": {"Asia": 1.0}, "entropy": -1e-12}}, "branch_attrs": {"mutations": {"nuc": ["T10298C"]}}}, {"name": "NODE_0000759", "node_attrs": {"div": 0.0229, "num_date": {"value": 2019.661, "confidence": [2019.553, 2019.749]}, "country": {"value": "India", "confidence": {"India": 1.0}, "entropy": 7.83e-05}, "clade_membership": {"value": "DENV2/C"}, "region": {"value": "Asia", "confidence": {"Asia": 1.0}, "entropy": 0.000139}}, "branch_attrs": {"mutations": {"nuc": ["A252G", "T1422C", "A1767G", "A2337G", "C4774T", "A8175G", "T10316C"]}}, "children": [{"name": "DENV2_OR492473.1", "node_attrs": {"div": 0.0231, "num_date": {"value": 2019.749, "confidence": [2019.749, 2019.749]}, "accession": "DENV2_OR492473.1", "strain": {"value": "OR492473.1"}, "country": {"value": "India", "confidence": {"India": 1.0}, "entropy": -1e-12}, "clade_membership": {"value": "DENV2/C"}, "region": {"value": "Asia", "confidence": {"Asia": 1.0}, "entropy": -1e-12}}, "branch_attrs": {"mutations": {"nuc": ["C3807T", "T7539C"]}}}, {"name": "NODE_0000361", "node_attrs": {"div": 0.0229, "num_date": {"value": 2021.222, "confidence": [2020.731, 2021.523]}, "country": {"value": "India", "confidence": {"India": 1.0}, "entropy": 6.69e-05}, "clade_membership": {"value": "DENV2/C"}, "region": {"value": "Asia", "confidence": {"Asia": 1.0}, "entropy": 0.000109}}, "branch_attrs": {"mutations": {}}, "children": [{"name": "DENV2_OR492475.1", "node_attrs": {"div": 0.0232, "num_date": {"value": 2021.667, "confidence": [2021.667, 2021.667]}, "accession": "DENV2_OR492475.1", "strain": {"value": "OR492475.1"}, "country": {"value": "India", "confidence": {"India": 1.0}, "entropy": -1e-12}, "clade_membership": {"value": "DENV2/C"}, "region": {"value": "Asia", "confidence": {"Asia": 1.0}, "entropy": -1e-12}}, "branch_attrs": {"mutations": {"nuc": ["A1428G", "G8745A", "T10285A"]}}}, {"name": "DENV2_OR888734.1", "node_attrs": {"div": 0.023, "num_date": {"value": 2021.667, "confidence": [2021.667, 2021.667]}, "accession": "DENV2_OR888734.1", "strain": {"value": "OR888734.1"}, "country": {"value": "India", "confidence": {"India": 1.0}, "entropy": -1e-12}, "clade_membership": {"value": "DENV2/C"}, "region": {"value": "Asia", "confidence": {"Asia": 1.0}, "entropy": -1e-12}}, "branch_attrs": {"mutations": {"nuc": ["T10282C"]}}}]}]}]}]}, {"name": "NODE_0000761", "node_attrs": {"div": 0.0201, "num_date": {"value": 2017.427, "confidence": [2016.897, 2017.659]}, "country": {"value": "India", "confidence": {"India": 1.0}, "entropy": 0.000349}, "clade_membership": {"value": "DENV2/C"}, "region": {"value": "Asia", "confidence": {"Asia": 1.0}, "entropy": 0.000467}}, "branch_attrs": {"mutations": {"nuc": ["G8952A"]}}, "children": [{"name": "DENV2_PP757869.1", "node_attrs": {"div": 0.0245, "num_date": {"value": 2023.67, "confidence": [2023.67, 2023.67]}, "accession": "DENV2_PP757869.1", "strain": {"value": "PP757869.1"}, "country": {"value": "India", "confidence": {"India": 1.0}, "entropy": -1e-12}, "clade_membership": {"value": "DENV2/C"}, "region": {"value": "Asia", "confidence": {"Asia": 1.0}, "entropy": -1e-12}}, "branch_attrs": {"mutations": {"nuc": ["T54C", "G213A", "T411A", "C585T", "G651A", "A874C", "C875A", "G876A", "A877C", "C878G", "C1295T", "G1305A", "C1443T", "A1911G", "T1987C", "T2850C", "G2942A", "T2955C", "T3270C", "T3526C", "T4188C", "A4224C", "A4431G", "A4839G", "C5460T", "T5607C", "T5724C", "T5766C", "C6012T", "A6309G", "C6642T", "A7338T", "A7368G", "G7632A", "G7863A", "T8094C", "T8139C", "G8316A", "G8328A", "T8895C", "G9036A", "C9504T", "T9558C", "C9870T", "G10133A", "G10152A", "A10331G"], "E": ["T120I"], "M": ["T146Q", "T147R"], "NS1": ["R174K"], "NS5": ["S855N"]}, "labels": {"aa": "E: T120I; M: T146Q, T147R; NS1: R174K; NS5: S855N"}}}, {"name": "NODE_0000762", "node_attrs": {"div": 0.0202, "num_date": {"value": 2017.47, "confidence": [2017.089, 2017.898]}, "country": {"value": "India", "confidence": {"India": 1.0}, "entropy": 0.000757}, "clade_membership": {"value": "DENV2/C"}, "region": {"value": "Asia", "confidence": {"Asia": 1.0}, "entropy": 0.000338}}, "branch_attrs": {"mutations": {"nuc": ["G6565A"], "NS4A": ["V64I"]}, "labels": {"aa": "NS4A: V64I"}}, "children": [{"name": "NODE_0000763", "node_attrs": {"div": 0.0214, "num_date": {"value": 2019.448, "confidence": [2018.914, 2019.74]}, "country": {"value": "India", "confidence": {"India": 0.998, "USA": 0.00209}, "entropy": 0.0156}, "clade_membership": {"value": "DENV2/C"}, "region": {"value": "Asia", "confidence": {"Asia": 1.0}, "entropy": 0.00037}}, "branch_attrs": {"mutations": {"nuc": ["C927T", "G1734A", "A3375G", "C4986T", "T5167C", "G5577A", "T5880C", "A6877G", "C7161T", "C8097T", "C9708T", "A9849G", "A9945G"], "NS4B": ["I18V"]}, "labels": {"aa": "NS4B: I18V"}}, "children": [{"name": "DENV2_OM639984.1", "node_attrs": {"div": 0.023, "num_date": {"value": 2021.875, "confidence": [2021.875, 2021.875]}, "accession": "DENV2_OM639984.1", "strain": {"value": "OM639984.1"}, "country": {"value": "India", "confidence": {"India": 1.0}, "entropy": -1e-12}, "clade_membership": {"value": "DENV2/C"}, "region": {"value": "Asia", "confidence": {"Asia": 1.0}, "entropy": -1e-12}}, "branch_attrs": {"mutations": {"nuc": ["C642T", "T1927C", "T1959C", "C2106T", "A3177G", "C3660T", "C3748T", "A3892G", "C5914T", "T6448C", "A6562G", "G7845A", "G8013A", "A8092G", "T8208C", "C9235T", "G9461A"], "E": ["S331P"], "NS2A": ["N139D"], "NS3": ["P465S"], "NS4A": ["T63A"], "NS5": ["N175D", "H556Y", "S631N"]}, "labels": {"aa": "E: S331P; NS2A: N139D; NS3: P465S; NS4A: T63A; NS5: N175D, H556Y, S631N"}}}, {"name": "NODE_0000764", "node_attrs": {"div": 0.0217, "num_date": {"value": 2019.477, "confidence": [2019.255, 2020.311]}, "country": {"value": "India", "confidence": {"India": 0.93, "USA": 0.0696}, "entropy": 0.259}, "clade_membership": {"value": "DENV2/C"}, "region": {"value": "Asia", "confidence": {"Asia": 1.0}, "entropy": 0.00288}}, "branch_attrs": {"mutations": {"nuc": ["C3453T", "T4021C", "C8964T"]}}, "children": [{"name": "DENV2_OP809582.1", "node_attrs": {"div": 0.0238, "num_date": {"value": 2021.497, "confidence": [2021.497, 2021.497]}, "accession": "DENV2_OP809582.1", "strain": {"value": "OP809582.1"}, "country": {"value": "India", "confidence": {"India": 1.0}, "entropy": -1e-12}, "clade_membership": {"value": "DENV2/C"}, "region": {"value": "Asia", "confidence": {"Asia": 1.0}, "entropy": -1e-12}}, "branch_attrs": {"mutations": {"nuc": ["C398A", "A704G", "G1266A", "C1323T", "G1548A", "T1576C", "A1587G", "C1597T", "A1608G", "T1728C", "A1734G", "G1740A", "T1987C", "A2976G", "C3807T", "A5159G", "G5205A", "A10281C", "C10282T", "T10553C", "A10573G", "A10577G"], "C": ["T101N"], "M": ["E89G"], "NS3": ["K213R"], "pr": ["E89G"]}, "labels": {"aa": "C: T101N; M: E89G; NS3: K213R; pr: E89G"}}}, {"name": "DENV2_PQ248577.1", "node_attrs": {"div": 0.0243, "num_date": {"value": 2024.564, "confidence": [2024.564, 2024.564]}, "accession": "DENV2_PQ248577.1", "strain": {"value": "PQ248577.1"}, "country": {"value": "USA", "confidence": {"USA": 1.0}, "entropy": -1e-12}, "clade_membership": {"value": "DENV2/C"}, "region": {"value": "North America", "confidence": {"North America": 1.0}, "entropy": -1e-12}}, "branch_attrs": {"mutations": {"nuc": ["A729G", "A1386C", "C1665T", "C1737T", "G2220A", "T2550G", "C2851T", "T2868C", "T3021C", "C3222T", "C3705T", "G3936A", "G4323A", "G4565A", "G5033A", "G5406A", "G5781A", "G6411A", "A6462T", "G6603A", "T7369C", "T8091C", "C9174T", "G9198A", "C9384T", "G9451C", "T9921C", "G10057A"], "NS1": ["P144S"], "NS3": ["R15K", "S171N"], "NS5": ["V628L", "V830I"]}, "labels": {"aa": "NS1: P144S; NS3: R15K, S171N; NS5: V628L, V830I"}}}, {"name": "NODE_0000766", "node_attrs": {"div": 0.0219, "num_date": {"value": 2020.653, "confidence": [2020.174, 2021.251]}, "country": {"value": "India", "confidence": {"India": 0.512, "USA": 0.271, "China": 0.138, "United Arab Emirates": 0.0491, "Singapore": 0.0044, "Thailand": 0.00261, "Brazil": 0.00224, "Cambodia": 0.00138, "Vietnam": 0.00135, "Indonesia": 0.00119, "Peru": 0.00114, "Reunion": 0.00102}, "entropy": 1.316}, "clade_membership": {"value": "DENV2/C"}, "region": {"value": "Asia", "confidence": {"Asia": 0.999}, "entropy": 0.00603}}, "branch_attrs": {"mutations": {"nuc": ["G6108A", "C9859T"]}}, "children": [{"name": "DENV2_OP389112.1", "node_attrs": {"div": 0.0228, "num_date": {"value": 2022.563, "confidence": [2022.563, 2022.563]}, "accession": "DENV2_OP389112.1", "strain": {"value": "OP389112.1"}, "country": {"value": "China", "confidence": {"China": 1.0}, "entropy": -1e-12}, "clade_membership": {"value": "DENV2/C"}, "region": {"value": "Asia", "confidence": {"Asia": 1.0}, "entropy": -1e-12}}, "branch_attrs": {"mutations": {"nuc": ["T63A", "C1180T", "G1635A", "A2085G", "C2709T", "T3666C", "T4119C", "G4846A", "A7446G", "T8094C"], "NS3": ["V109I"]}, "labels": {"aa": "NS3: V109I"}}}, {"name": "NODE_0000767", "node_attrs": {"div": 0.0222, "num_date": {"value": 2021.611, "confidence": [2021.211, 2021.927]}, "country": {"value": "USA", "confidence": {"USA": 0.571, "India": 0.208, "United Arab Emirates": 0.154, "China": 0.0407, "Brazil": 0.00305, "Singapore": 0.00238, "Peru": 0.00146, "Thailand": 0.00142, "Colombia": 0.00119, "Vietnam": 0.00112}, "entropy": 1.243}, "clade_membership": {"value": "DENV2/C"}, "region": {"value": "Asia", "confidence": {"Asia": 0.977, "North America": 0.0225}, "entropy": 0.11}}, "branch_attrs": {"mutations": {"nuc": ["T564C", "T615C", "A3429G", "A7083G"]}}, "children": [{"name": "DENV2_PP204093.1", "node_attrs": {"div": 0.023, "num_date": {"value": 2023.434, "confidence": [2023.434, 2023.434]}, "accession": "DENV2_PP204093.1", "strain": {"value": "PP204093.1"}, "country": {"value": "United Arab Emirates", "confidence": {"United Arab Emirates": 1.0}, "entropy": -1e-12}, "clade_membership": {"value": "DENV2/C"}, "region": {"value": "Asia", "confidence": {"Asia": 1.0}, "entropy": -1e-12}}, "branch_attrs": {"mutations": {"nuc": ["G651C", "A2135G", "G3279A", "T5640C", "G8775A", "C9523T", "C9957T", "C10208T"], "E": ["Q400R"], "NS5": ["R652C", "T880I"]}, "labels": {"aa": "E: Q400R; NS5: R652C, T880I"}}}, {"name": "NODE_0000768", "node_attrs": {"div": 0.0227, "num_date": {"value": 2022.165, "confidence": [2021.898, 2022.308]}, "country": {"value": "USA", "confidence": {"USA": 1.0}, "entropy": 1.69e-07}, "clade_membership": {"value": "DENV2/C"}, "region": {"value": "North America", "confidence": {"North America": 1.0}, "entropy": 2.2e-06}}, "branch_attrs": {"mutations": {"nuc": ["T1205A", "G4905A", "C5490T", "T10489A", "C10500T"], "E": ["F90Y"]}, "labels": {"aa": "E: F90Y"}}, "children": [{"name": "NODE_0000769", "node_attrs": {"div": 0.0229, "num_date": {"value": 2022.388, "confidence": [2022.055, 2022.771]}, "country": {"value": "USA", "confidence": {"USA": 1.0}, "entropy": 4.65e-06}, "clade_membership": {"value": "DENV2/C"}, "region": {"value": "North America", "confidence": {"North America": 1.0}, "entropy": 5.58e-05}}, "branch_attrs": {"mutations": {"nuc": ["C4878T", "A7851G"]}}, "children": [{"name": "DENV2_OR977098.1", "node_attrs": {"div": 0.0238, "num_date": {"value": 2023.87, "confidence": [2023.87, 2023.87]}, "accession": "DENV2_OR977098.1", "strain": {"value": "OR977098.1"}, "country": {"value": "USA", "confidence": {"USA": 1.0}, "entropy": -1e-12}, "clade_membership": {"value": "DENV2/C"}, "region": {"value": "North America", "confidence": {"North America": 1.0}, "entropy": -1e-12}}, "branch_attrs": {"mutations": {"nuc": ["T648C", "G1530A", "T3120C", "A4182G", "C5190A", "T5199C", "T5541G", "C6300T", "G9474A", "T10500C"]}}}, {"name": "DENV2_PP709301.1", "node_attrs": {"div": 0.0238, "num_date": {"value": 2023.64, "confidence": [2023.64, 2023.64]}, "accession": "DENV2_PP709301.1", "strain": {"value": "PP709301.1"}, "country": {"value": "USA", "confidence": {"USA": 1.0}, "entropy": -1e-12}, "clade_membership": {"value": "DENV2/C"}, "region": {"value": "North America", "confidence": {"North America": 1.0}, "entropy": -1e-12}}, "branch_attrs": {"mutations": {"nuc": ["C1693T", "A2511G", "T3204C", "C4699T", "T5945C", "G6288A", "C6453T", "T6510C", "C7704T", "A10242G"], "NS3": ["H60Y", "M475T"]}, "labels": {"aa": "NS3: H60Y, M475T"}}}, {"name": "DENV2_PQ155003.1", "node_attrs": {"div": 0.0237, "num_date": {"value": 2023.938, "confidence": [2023.938, 2023.938]}, "accession": "DENV2_PQ155003.1", "strain": {"value": "PQ155003.1"}, "country": {"value": "USA", "confidence": {"USA": 1.0}, "entropy": -1e-12}, "clade_membership": {"value": "DENV2/C"}, "region": {"value": "North America", "confidence": {"North America": 1.0}, "entropy": -1e-12}}, "branch_attrs": {"mutations": {"nuc": ["G1416A", "A1722G", "T4656C", "A6462G", "C7113T", "C9465T", "C9957A", "T10407C", "A10587T"]}}}]}, {"name": "NODE_0000777", "node_attrs": {"div": 0.0228, "num_date": {"value": 2022.293, "confidence": [2022.073, 2022.632]}, "country": {"value": "USA", "confidence": {"USA": 1.0}, "entropy": 0.000216}, "clade_membership": {"value": "DENV2/C"}, "region": {"value": "North America", "confidence": {"North America": 1.0}, "entropy": 0.00106}}, "branch_attrs": {"mutations": {"nuc": ["A1808G"], "E": ["K291R"]}, "labels": {"aa": "E: K291R"}}, "children": [{"name": "DENV2_PP709300.1", "node_attrs": {"div": 0.0237, "num_date": {"value": 2023.612, "confidence": [2023.612, 2023.612]}, "accession": "DENV2_PP709300.1", "strain": {"value": "PP709300.1"}, "country": {"value": "USA", "confidence": {"USA": 1.0}, "entropy": -1e-12}, "clade_membership": {"value": "DENV2/C"}, "region": {"value": "North America", "confidence": {"North America": 1.0}, "entropy": -1e-12}}, "branch_attrs": {"mutations": {"nuc": ["G1599A", "G3802A", "T3934C", "T5574C", "T5733C", "G9244A", "A10059G", "T10197A", "G10252A", "T10315C"], "NS2A": ["V109I"], "NS5": ["G559R", "N876K", "E895K"]}, "labels": {"aa": "NS2A: V109I; NS5: G559R, N876K, E895K"}}}, {"name": "NODE_0000778", "node_attrs": {"div": 0.023, "num_date": {"value": 2022.795, "confidence": [2022.46, 2023.124]}, "country": {"value": "USA", "confidence": {"USA": 1.0}, "entropy": 0.000216}, "clade_membership": {"value": "DENV2/C"}, "region": {"value": "North America", "confidence": {"North America": 1.0}, "entropy": 0.00106}}, "branch_attrs": {"mutations": {"nuc": ["C2608T", "T9789C"]}}, "children": [{"name": "DENV2_OR821959.1", "node_attrs": {"div": 0.0236, "num_date": {"value": 2023.779, "confidence": [2023.779, 2023.779]}, "accession": "DENV2_OR821959.1", "strain": {"value": "OR821959.1"}, "country": {"value": "USA", "confidence": {"USA": 1.0}, "entropy": -1e-12}, "clade_membership": {"value": "DENV2/C"}, "region": {"value": "North America", "confidence": {"North America": 1.0}, "entropy": -1e-12}}, "branch_attrs": {"mutations": {"nuc": ["T507C", "C4020T", "C5848T", "C6192T", "C9453T", "G9795
[truncated: 1,157,472 more chars]
