# Supplementary material for: Detection of dengue virus serotype 2 in local Aedes aegypti populations, Madeira Island, Portugal, 2025
Source: Parasit Vectors. 2026 Jan 27;19:92. doi: 10.1186/s13071-026-07251-1 (PMC12917965; doi:10.1186/s13071-026-07251-1)
Supplement: Supplementary file 2 — Additional file 2: Dataset S1. Zipped JSON and metadata TSV files for tree interactive exploration [file 13071_2026_7251_MOESM2_ESM.zip › Nextstrain_INSaFLU_metadata_DENV2_2II_F.tsv]

sequence	genbank_accession	strain	short_accession	genotype	major_lineage	lineage	date	region	country	host
PTAedesDENV2_P3666_INSA2025	PV748001.1	DENV2_P3666_INSA2025	PV748001	2II	2II_F	2II_F.1.1.3	2025-01-18	Europe	Portugal	Aedes aegypti
DENV2_PV001655.1	PV001655.1	hDenV2/USA/CA-LACPHL-DA00050/2024	PV001655	2II	2II_F	2II_F.1.1	2024-11-15	North America	USA	Homo sapiens
DENV2_PQ866919.1	PQ866919.1	BFDV2024_097	PQ866919	2II	2II_F	2II_F.1.1	2024-09-19	Asia	China	Homo sapiens
DENV2_PQ866918.1	PQ866918.1	BFDV2024_094	PQ866918	2II	2II_F	2II_F.1.1	2024-09-17	Asia	China	Homo sapiens
DENV2_PQ617141.1	PQ617141.1	DENV-2/USA/FL-BPHL-0160/2024	PQ617141	2II	2II_F	2II_F.1.1.5	2024-09-10	North America	USA	Homo sapiens
DENV2_PQ866917.1	PQ866917.1	BFDV2024_069	PQ866917	2II	2II_F	2II_F.1.1	2024-09-05	Asia	China	Homo sapiens
DENV2_PQ866916.1	PQ866916.1	BFDV2024_068	PQ866916	2II	2II_F	2II_F.1.1	2024-09-04	Asia	China	Homo sapiens
DENV2_PQ866915.1	PQ866915.1	BFDV2024_067	PQ866915	2II	2II_F	2II_F.1.1	2024-09-03	Asia	China	Homo sapiens
DENV2_PV291711.1	PV291711.1	7210	PV291711	2II	2II_F	2II_F.1.3	2024-09-01	Asia	Indonesia	Homo sapiens
DENV2_PQ851489.1	PQ851489.1	PQ851489.1	PQ851489	2II	2II_F	2II_F.1.1.2	2024-08-15	South America	Colombia	Homo sapiens
DENV2_PQ527038.1	PQ527038.1	DENV-2/USA/FL-BPHL-0113/2024	PQ527038	2II	2II_F	2II_F.1.1.5	2024-08-09	North America	USA	Homo sapiens
DENV2_PQ851490.1	PQ851490.1	DENV2/Colombia/2024-08-08/Yale-DN02885	PQ851490	2II	2II_F	2II_F.1.1.2	2024-08-08	South America	Colombia	Homo sapiens
DENV2_PV451709.1	PV451709.1	ARB_D2_AL30	PV451709	2II	2II_F	2II_F.1.1.2	2024-08-07	South America	Brazil	Homo sapiens
DENV2_PQ851484.1	PQ851484.1	DENV2/Colombia/2024-08-07/Yale-DN02874	PQ851484	2II	2II_F	2II_F.1.1.2	2024-08-07	South America	Colombia	Homo sapiens
DENV2_PQ851483.1	PQ851483.1	PQ851483.1	PQ851483	2II	2II_F	2II_F.1.1.2	2024-08-07	South America	Colombia	Homo sapiens
DENV2_PQ851486.1	PQ851486.1	PQ851486.1	PQ851486	2II	2II_F	2II_F.1.1.2	2024-08-07	South America	Colombia	Homo sapiens
DENV2_PV451711.1	PV451711.1	ARB_D2_AL32	PV451711	2II	2II_F	2II_F.1.1.2	2024-08-06	South America	Brazil	Homo sapiens
DENV2_PQ851485.1	PQ851485.1	DENV2/Colombia/2024-08-06/Yale-DN02875	PQ851485	2II	2II_F	2II_F.1.1.5	2024-08-06	South America	Colombia	Homo sapiens
DENV2_PV451712.1	PV451712.1	PV451712.1	PV451712	2II	2II_F	2II_F.1.1.2	2024-08-06	South America	Brazil	Homo sapiens
DENV2_PV451693.1	PV451693.1	ARB_D2_AL14	PV451693	2II	2II_F	2II_F.1.1.2	2024-08-05	South America	Brazil	Homo sapiens
DENV2_PV451696.1	PV451696.1	ARB_D2_AL17	PV451696	2II	2II_F	2II_F.1.1.2	2024-08-05	South America	Brazil	Homo sapiens
DENV2_PV451707.1	PV451707.1	PV451707.1	PV451707	2II	2II_F	2II_F.1.1.2	2024-08-05	South America	Brazil	Homo sapiens
DENV2_PV451706.1	PV451706.1	PV451706.1	PV451706	2II	2II_F	2II_F.1.1.2	2024-08-04	South America	Brazil	Homo sapiens
DENV2_PV451704.1	PV451704.1	ARB_D2_AL25	PV451704	2II	2II_F	2II_F.1.1.2	2024-08-03	South America	Brazil	Homo sapiens
DENV2_PV451705.1	PV451705.1	ARB_D2_AL26	PV451705	2II	2II_F	2II_F.1.1.2	2024-08-03	South America	Brazil	Homo sapiens
DENV2_PQ851482.1	PQ851482.1	DENV2/Colombia/2024-08-03/Yale-DN02871	PQ851482	2II	2II_F	2II_F.1.1.2	2024-08-03	South America	Colombia	Homo sapiens
DENV2_PV451694.1	PV451694.1	PV451694.1	PV451694	2II	2II_F	2II_F.1.1.2	2024-08-02	South America	Brazil	Homo sapiens
DENV2_PV451708.1	PV451708.1	PV451708.1	PV451708	2II	2II_F	2II_F.1.1.2	2024-08-02	South America	Brazil	Homo sapiens
DENV2_PQ851480.1	PQ851480.1	DENV2/Colombia/2024-08-01/Yale-DN02867	PQ851480	2II	2II_F	2II_F.1.1.2	2024-08-01	South America	Colombia	Homo sapiens
DENV2_PQ851481.1	PQ851481.1	DENV2/Colombia/2024-08-01/Yale-DN02868	PQ851481	2II	2II_F	2II_F.1.1.2	2024-08-01	South America	Colombia	Homo sapiens
DENV2_PQ851478.1	PQ851478.1	DENV2/Colombia/2024-07-31/Yale-DN02865	PQ851478	2II	2II_F	2II_F.1.1.2	2024-07-31	South America	Colombia	Homo sapiens
DENV2_PV451710.1	PV451710.1	PV451710.1	PV451710	2II	2II_F	2II_F.1.1.2	2024-07-31	South America	Brazil	Homo sapiens
DENV2_PV451703.1	PV451703.1	PV451703.1	PV451703	2II	2II_F	2II_F.1.1.2	2024-07-29	South America	Brazil	Homo sapiens
DENV2_PQ851479.1	PQ851479.1	DENV2/Colombia/2024-07-28/Yale-DN02866	PQ851479	2II	2II_F	2II_F.1.1.2	2024-07-28	South America	Colombia	Homo sapiens
DENV2_PQ355599.1	PQ355599.1	hDenV2/USA/CA-LACPHL-DA00021/2024	PQ355599	2II	2II_F	2II_F.1.1.2	2024-07-27	North America	USA	Homo sapiens
DENV2_PQ851477.1	PQ851477.1	PQ851477.1	PQ851477	2II	2II_F	2II_F.1.1.2	2024-07-26	South America	Colombia	Homo sapiens
DENV2_PQ248577.1	PQ248577.1	hDenV2/USA/CA-LACPHL-DA00016/2024	PQ248577	2II	2II_F	2II_F.1.1	2024-07-25	North America	USA	Homo sapiens
DENV2_PQ851476.1	PQ851476.1	DENV2/Colombia/2024-07-20/Yale-DN02853	PQ851476	2II	2II_F	2II_F.1.1.2	2024-07-20	South America	Colombia	Homo sapiens
DENV2_PQ248575.1	PQ248575.1	hDenV2/USA/CA-LACPHL-DA00014/2024	PQ248575	2II	2II_F	2II_F.1.1.2	2024-07-19	North America	USA	Homo sapiens
DENV2_PV451702.1	PV451702.1	ARB_D2_AL23	PV451702	2II	2II_F	2II_F.1.1.2	2024-07-14	South America	Brazil	Homo sapiens
DENV2_PV451701.1	PV451701.1	ARB_D2_AL22	PV451701	2II	2II_F	2II_F.1.1.2	2024-07-13	South America	Brazil	Homo sapiens
DENV2_PQ851475.1	PQ851475.1	PQ851475.1	PQ851475	2II	2II_F	2II_F.1.1.2	2024-07-13	South America	Colombia	Homo sapiens
DENV2_PV451700.1	PV451700.1	PV451700.1	PV451700	2II	2II_F	2II_F.1.1.2	2024-07-12	South America	Brazil	Homo sapiens
DENV2_PQ340826.1	PQ340826.1	DENV-2/USA/FL-BPHL-0086/2024	PQ340826	2II	2II_F	2II_F.1.1.2	2024-07-10	North America	USA	Homo sapiens
DENV2_PV451699.1	PV451699.1	PV451699.1	PV451699	2II	2II_F	2II_F.1.1.2	2024-07-10	South America	Brazil	Homo sapiens
DENV2_PV451698.1	PV451698.1	ARB_D2_AL19	PV451698	2II	2II_F	2II_F.1.1.2	2024-07-06	South America	Brazil	Homo sapiens
DENV2_PQ851474.1	PQ851474.1	PQ851474.1	PQ851474	2II	2II_F	2II_F.1.1.2	2024-07-05	South America	Colombia	Homo sapiens
DENV2_PV451680.1	PV451680.1	ARB_D2_AL01	PV451680	2II	2II_F	2II_F.1.1.2	2024-07-04	South America	Brazil	Homo sapiens
DENV2_PV451681.1	PV451681.1	ARB_D2_AL02	PV451681	2II	2II_F	2II_F.1.1.2	2024-07-04	South America	Brazil	Homo sapiens
DENV2_PQ533825.1	PQ533825.1	DENV1/NIHPAK-42/2024	PQ533825	2II	2II_F	2II_F.1.1	2024-07-04	Asia	Pakistan	Homo sapiens
DENV2_PV451685.1	PV451685.1	ARB_D2_AL06	PV451685	2II	2II_F	2II_F.1.1.2	2024-07-03	South America	Brazil	Homo sapiens
DENV2_PQ851473.1	PQ851473.1	DENV2/Colombia/2024-07-02/Yale-DN02843	PQ851473	2II	2II_F	2II_F.1.1.2	2024-07-02	South America	Colombia	Homo sapiens
DENV2_PV012231.1	PV012231.1	DENV2_2024_BN1	PV012231	2II	2II_F	2II_F.1.1	2024-07-01	Asia	China	Homo sapiens
DENV2_PV012240.1	PV012240.1	DENV2_2024_BN10	PV012240	2II	2II_F	2II_F.1.1	2024-07-01	Asia	China	Homo sapiens
DENV2_PV012241.1	PV012241.1	DENV2_2024_BN11	PV012241	2II	2II_F	2II_F.1.1	2024-07-01	Asia	China	Homo sapiens
DENV2_PV012232.1	PV012232.1	DENV2_2024_BN2	PV012232	2II	2II_F	2II_F.1.1	2024-07-01	Asia	China	Homo sapiens
DENV2_PV012233.1	PV012233.1	DENV2_2024_BN3	PV012233	2II	2II_F	2II_F.1.1	2024-07-01	Asia	China	Homo sapiens
DENV2_PV012234.1	PV012234.1	DENV2_2024_BN4	PV012234	2II	2II_F	2II_F.1.1	2024-07-01	Asia	China	Homo sapiens
DENV2_PV012235.1	PV012235.1	DENV2_2024_BN5	PV012235	2II	2II_F	2II_F.1.1	2024-07-01	Asia	China	Homo sapiens
DENV2_PV012236.1	PV012236.1	DENV2_2024_BN6	PV012236	2II	2II_F	2II_F.1.1	2024-07-01	Asia	China	Homo sapiens
DENV2_PV012237.1	PV012237.1	DENV2_2024_BN7	PV012237	2II	2II_F	2II_F.1.1	2024-07-01	Asia	China	Homo sapiens
DENV2_PV012238.1	PV012238.1	DENV2_2024_BN8	PV012238	2II	2II_F	2II_F.1.1	2024-07-01	Asia	China	Homo sapiens
DENV2_PV012239.1	PV012239.1	DENV2_2024_BN9	PV012239	2II	2II_F	2II_F.1.1	2024-07-01	Asia	China	Homo sapiens
DENV2_PV291710.1	PV291710.1	6477	PV291710	2II	2II_F	2II_F.1.3	2024-07-01	Asia	Indonesia	Homo sapiens
DENV2_PV451684.1	PV451684.1	ARB_D2_AL05	PV451684	2II	2II_F	2II_F.1.1.2	2024-06-28	South America	Brazil	Homo sapiens
DENV2_PQ851472.1	PQ851472.1	DENV2/Colombia/2024-06-27/Yale-DN02841	PQ851472	2II	2II_F	2II_F.1.1.2	2024-06-27	South America	Colombia	Homo sapiens
DENV2_PQ851470.1	PQ851470.1	DENV2/Colombia/2024-06-23/Yale-DN02833	PQ851470	2II	2II_F	2II_F.1.1.2	2024-06-23	South America	Colombia	Homo sapiens
DENV2_PQ851471.1	PQ851471.1	PQ851471.1	PQ851471	2II	2II_F	2II_F.1.1.2	2024-06-23	South America	Colombia	Homo sapiens
DENV2_PQ851469.1	PQ851469.1	PQ851469.1	PQ851469	2II	2II_F	2II_F.1.1.2	2024-06-22	South America	Colombia	Homo sapiens
DENV2_PQ851468.1	PQ851468.1	DENV2/Colombia/2024-06-20/Yale-DN02831	PQ851468	2II	2II_F	2II_F.1.1.2	2024-06-20	South America	Colombia	Homo sapiens
DENV2_PQ467850.1	PQ467850.1	DenV2/Peru/INS-0172/2024	PQ467850	2II	2II_F	2II_F.1.1.2	2024-06-12	South America	Peru	Homo sapiens
DENV2_PQ851465.1	PQ851465.1	DENV2/Colombia/2024-06-11/Yale-DN02809	PQ851465	2II	2II_F	2II_F.1.1.2	2024-06-11	South America	Colombia	Homo sapiens
DENV2_PQ467846.1	PQ467846.1	PQ467846.1	PQ467846	2II	2II_F	2II_F.1.1.2	2024-06-11	South America	Peru	Homo sapiens
DENV2_PQ467855.1	PQ467855.1	PQ467855.1	PQ467855	2II	2II_F	2II_F.1.1.2	2024-06-11	South America	Peru	Homo sapiens
DENV2_PQ467848.1	PQ467848.1	PQ467848.1	PQ467848	2II	2II_F	2II_F.1.1.2	2024-06-10	South America	Peru	Homo sapiens
DENV2_PQ851467.1	PQ851467.1	PQ851467.1	PQ851467	2II	2II_F	2II_F.1.1.2	2024-06-09	South America	Colombia	Homo sapiens
DENV2_PQ851464.1	PQ851464.1	PQ851464.1	PQ851464	2II	2II_F	2II_F.1.1.2	2024-06-07	South America	Colombia	Homo sapiens
DENV2_PQ851463.1	PQ851463.1	DENV2/Colombia/2024-06-06/Yale-DN02805	PQ851463	2II	2II_F	2II_F.1.1.2	2024-06-06	South America	Colombia	Homo sapiens
DENV2_PQ467847.1	PQ467847.1	PQ467847.1	PQ467847	2II	2II_F	2II_F.1.1.2	2024-06-04	South America	Peru	Homo sapiens
DENV2_PQ814405.1	PQ814405.1	CNR_D2_2024_0018	PQ814405	2II	2II_F	2II_F.1.1.6	2024-06-01	Africa	Reunion	Homo sapiens
DENV2_PQ155050.1	PQ155050.1	DENV-2/USA/FL-BPHL-0060/2024	PQ155050	2II	2II_F	2II_F.1.1.2	2024-06-01	North America	USA	Homo sapiens
DENV2_PQ851487.1	PQ851487.1	DENV2/Colombia/2024-05-28/Yale-DN02881	PQ851487	2II	2II_F	2II_F.1.1.2	2024-05-28	South America	Colombia	Homo sapiens
DENV2_PQ851488.1	PQ851488.1	DENV2/Colombia/2024-05-28/Yale-DN02882	PQ851488	2II	2II_F	2II_F.1.1.2	2024-05-28	South America	Colombia	Homo sapiens
DENV2_PQ851461.1	PQ851461.1	DENV2/Colombia/2024-05-26/Yale-DN02795	PQ851461	2II	2II_F	2II_F.1.1.2	2024-05-26	South America	Colombia	Homo sapiens
DENV2_PQ851460.1	PQ851460.1	DENV2/Colombia/2024-05-25/Yale-DN02793	PQ851460	2II	2II_F	2II_F.1.1.2	2024-05-25	South America	Colombia	Homo sapiens
DENV2_PQ851459.1	PQ851459.1	DENV2/Colombia/2024-05-23/Yale-DN02790	PQ851459	2II	2II_F	2II_F.1.1.2	2024-05-23	South America	Colombia	Homo sapiens
DENV2_PQ155051.1	PQ155051.1	DENV-2/USA/FL-BPHL-0061/2024	PQ155051	2II	2II_F	2II_F.1.1.2	2024-05-23	North America	USA	Homo sapiens
DENV2_PQ155048.1	PQ155048.1	DENV-2/USA/FL-BPHL-0058/2024	PQ155048	2II	2II_F	2II_F.1.1.2	2024-05-21	North America	USA	Homo sapiens
DENV2_PQ851457.1	PQ851457.1	PQ851457.1	PQ851457	2II	2II_F	2II_F.1.1.2	2024-05-19	South America	Colombia	Homo sapiens
DENV2_PQ851458.1	PQ851458.1	DENV2/Colombia/2024-05-18/Yale-DN02788	PQ851458	2II	2II_F	2II_F.1.1.2	2024-05-18	South America	Colombia	Homo sapiens
DENV2_PQ851456.1	PQ851456.1	PQ851456.1	PQ851456	2II	2II_F	2II_F.1.1.2	2024-05-18	South America	Colombia	Homo sapiens
DENV2_PV451692.1	PV451692.1	ARB_D2_AL13	PV451692	2II	2II_F	2II_F.1.1.2	2024-05-17	South America	Brazil	Homo sapiens
DENV2_PV451691.1	PV451691.1	PV451691.1	PV451691	2II	2II_F	2II_F.1.1.2	2024-05-17	South America	Brazil	Homo sapiens
DENV2_PV451689.1	PV451689.1	PV451689.1	PV451689	2II	2II_F	2II_F.1.1.2	2024-05-16	South America	Brazil	Homo sapiens
DENV2_PQ467851.1	PQ467851.1	DenV2/Peru/INS-0187/2024	PQ467851	2II	2II_F	2II_F.1.1.2	2024-05-14	South America	Peru	Homo sapiens
DENV2_PV451690.1	PV451690.1	PV451690.1	PV451690	2II	2II_F	2II_F.1.1.2	2024-05-13	South America	Brazil	Homo sapiens
DENV2_PQ851454.1	PQ851454.1	DENV2/Colombia/2024-05-12/Yale-DN02770	PQ851454	2II	2II_F	2II_F.1.1.2	2024-05-12	South America	Colombia	Homo sapiens
DENV2_PQ467854.1	PQ467854.1	DenV2/Peru/INS-0184/2024	PQ467854	2II	2II_F	2II_F.1.1.2	2024-05-10	South America	Peru	Homo sapiens
DENV2_PV451687.1	PV451687.1	PV451687.1	PV451687	2II	2II_F	2II_F.1.1.2	2024-05-10	South America	Brazil	Homo sapiens
DENV2_PV451688.1	PV451688.1	PV451688.1	PV451688	2II	2II_F	2II_F.1.1.2	2024-05-10	South America	Brazil	Homo sapiens
DENV2_PQ467853.1	PQ467853.1	DenV2/Peru/INS-0188/2024	PQ467853	2II	2II_F	2II_F.1.1.2	2024-05-09	South America	Peru	Homo sapiens
DENV2_PV451714.1	PV451714.1	PV451714.1	PV451714	2II	2II_F	2II_F.1.1.2	2024-05-09	South America	Brazil	Homo sapiens
DENV2_PQ851451.1	PQ851451.1	PQ851451.1	PQ851451	2II	2II_F	2II_F.1.1.2	2024-05-08	South America	Colombia	Homo sapiens
DENV2_PQ851452.1	PQ851452.1	PQ851452.1	PQ851452	2II	2II_F	2II_F.1.1.2	2024-05-08	South America	Colombia	Homo sapiens
DENV2_PQ851450.1	PQ851450.1	PQ851450.1	PQ851450	2II	2II_F	2II_F.1.1.2	2024-05-07	South America	Colombia	Homo sapiens
DENV2_PQ851453.1	PQ851453.1	PQ851453.1	PQ851453	2II	2II_F	2II_F.1.1.2	2024-05-07	South America	Colombia	Homo sapiens
DENV2_PV451713.1	PV451713.1	PV451713.1	PV451713	2II	2II_F	2II_F.1.1.2	2024-05-07	South America	Brazil	Homo sapiens
DENV2_PQ467852.1	PQ467852.1	DenV2/Peru/INS-0181/2024	PQ467852	2II	2II_F	2II_F.1.1.2	2024-05-06	South America	Peru	Homo sapiens
DENV2_PQ467849.1	PQ467849.1	PQ467849.1	PQ467849	2II	2II_F	2II_F.1.1.2	2024-05-06	South America	Peru	Homo sapiens
DENV2_PV451697.1	PV451697.1	ARB_D2_AL18	PV451697	2II	2II_F	2II_F.1.1.2	2024-05-04	South America	Brazil	Homo sapiens
DENV2_PV451686.1	PV451686.1	PV451686.1	PV451686	2II	2II_F	2II_F.1.1.2	2024-05-03	South America	Brazil	Homo sapiens
DENV2_PQ467878.1	PQ467878.1	DenV2/Peru/INS-0272/2024	PQ467878	2II	2II_F	2II_F.1.1.2	2024-05-01	South America	Peru	Homo sapiens
DENV2_PQ467877.1	PQ467877.1	DenV2/Peru/INS-0265/2024	PQ467877	2II	2II_F	2II_F.1.1.2	2024-04-28	South America	Peru	Homo sapiens
DENV2_PQ467868.1	PQ467868.1	DenV2/Peru/INS-0267/2024	PQ467868	2II	2II_F	2II_F.1.1.2	2024-04-28	South America	Peru	Homo sapiens
DENV2_PQ851449.1	PQ851449.1	PQ851449.1	PQ851449	2II	2II_F	2II_F.1.1.2	2024-04-27	South America	Colombia	Homo sapiens
DENV2_PQ851448.1	PQ851448.1	DENV2/Colombia/2024-04-25/Yale-DN02755	PQ851448	2II	2II_F	2II_F.1.1.2	2024-04-25	South America	Colombia	Homo sapiens
DENV2_PQ155019.1	PQ155019.1	DENV-2/USA/FL-BPHL-0047/2024	PQ155019	2II	2II_F	2II_F.1.1.2	2024-04-22	North America	USA	Homo sapiens
DENV2_PQ851444.1	PQ851444.1	PQ851444.1	PQ851444	2II	2II_F	2II_F.1.1.2	2024-04-21	South America	Colombia	Homo sapiens
DENV2_PQ851446.1	PQ851446.1	PQ851446.1	PQ851446	2II	2II_F	2II_F.1.1.2	2024-04-21	South America	Colombia	Homo sapiens
DENV2_PQ467874.1	PQ467874.1	DenV2/Peru/INS-0248/2024	PQ467874	2II	2II_F	2II_F.1.1.2	2024-04-19	South America	Peru	Homo sapiens
DENV2_PQ467867.1	PQ467867.1	DenV2/Peru/INS-0253/2024	PQ467867	2II	2II_F	2II_F.1.1.2	2024-04-19	South America	Peru	Homo sapiens
DENV2_PQ851443.1	PQ851443.1	DENV2/Colombia/2024-04-18/Yale-DN02742	PQ851443	2II	2II_F	2II_F.1.1.2	2024-04-18	South America	Colombia	Homo sapiens
DENV2_PQ129524.1	PQ129524.1	hDenV2/USA/CA-LACPHL-DA00001/2024	PQ129524	2II	2II_F	2II_F.1.1.2	2024-04-17	North America	USA	Homo sapiens
DENV2_PQ467876.1	PQ467876.1	DenV2/Peru/INS-0246/2024	PQ467876	2II	2II_F	2II_F.1.1.2	2024-04-15	South America	Peru	Homo sapiens
DENV2_PQ851441.1	PQ851441.1	DENV2/Colombia/2024-04-13/Yale-DN02736	PQ851441	2II	2II_F	2II_F.1.1.2	2024-04-13	South America	Colombia	Homo sapiens
DENV2_PQ467875.1	PQ467875.1	DenV2/Peru/INS-0245/2024	PQ467875	2II	2II_F	2II_F.1.1.2	2024-04-12	South America	Peru	Homo sapiens
DENV2_PQ851442.1	PQ851442.1	DENV2/Colombia/2024-04-11/Yale-DN02737	PQ851442	2II	2II_F	2II_F.1.1.2	2024-04-11	South America	Colombia	Homo sapiens
DENV2_PQ851439.1	PQ851439.1	DENV2/Colombia/2024-04-10/Yale-DN02732	PQ851439	2II	2II_F	2II_F.1.1.5	2024-04-10	South America	Colombia	Homo sapiens
DENV2_PQ155035.1	PQ155035.1	DENV-2/USA/FL-BPHL-0037/2024	PQ155035	2II	2II_F	2II_F.1.1.2	2024-04-08	North America	USA	Homo sapiens
DENV2_PQ851436.1	PQ851436.1	PQ851436.1	PQ851436	2II	2II_F	2II_F.1.1.2	2024-04-08	South America	Colombia	Homo sapiens
DENV2_PQ851437.1	PQ851437.1	DENV2/Colombia/2024-04-06/Yale-DN02729	PQ851437	2II	2II_F	2II_F.1.1.2	2024-04-06	South America	Colombia	Homo sapiens
DENV2_PQ155034.1	PQ155034.1	DENV-2/USA/FL-BPHL-0036/2024	PQ155034	2II	2II_F	2II_F.1.1.2	2024-04-03	North America	USA	Homo sapiens
DENV2_PQ155036.1	PQ155036.1	DENV-2/USA/FL-BPHL-0038/2024	PQ155036	2II	2II_F	2II_F.1.1.2	2024-04-03	North America	USA	Homo sapiens
DENV2_PQ851432.1	PQ851432.1	PQ851432.1	PQ851432	2II	2II_F	2II_F.1.1.2	2024-04-02	South America	Colombia	Homo sapiens
DENV2_PQ851434.1	PQ851434.1	PQ851434.1	PQ851434	2II	2II_F	2II_F.1.1.2	2024-04-02	South America	Colombia	Homo sapiens
DENV2_PQ851433.1	PQ851433.1	DENV2/Colombia/2024-04-01/Yale-DN02720	PQ851433	2II	2II_F	2II_F.1.1.2	2024-04-01	South America	Colombia	Homo sapiens
DENV2_PQ155015.1	PQ155015.1	DENV-2/USA/FL-BPHL-0024/2024	PQ155015	2II	2II_F	2II_F.1.1.2	2024-04-01	North America	USA	Homo sapiens
DENV2_PQ155013.1	PQ155013.1	DENV-2/USA/FL-BPHL-0022/2024	PQ155013	2II	2II_F	2II_F.1.1.2	2024-03-27	North America	USA	Homo sapiens
DENV2_PQ155014.1	PQ155014.1	DENV-2/USA/FL-BPHL-0023/2024	PQ155014	2II	2II_F	2II_F.1.1.2	2024-03-26	North America	USA	Homo sapiens
DENV2_PQ467873.1	PQ467873.1	DenV2/Peru/INS-0217/2024	PQ467873	2II	2II_F	2II_F.1.1.2	2024-03-25	South America	Peru	Homo sapiens
DENV2_PQ467869.1	PQ467869.1	DenV2/Peru/INS-0219/2024	PQ467869	2II	2II_F	2II_F.1.1.2	2024-03-25	South America	Peru	Homo sapiens
DENV2_PQ467871.1	PQ467871.1	DenV2/Peru/INS-0212/2024	PQ467871	2II	2II_F	2II_F.1.1.2	2024-03-21	South America	Peru	Homo sapiens
DENV2_PQ467872.1	PQ467872.1	DenV2/Peru/INS-0213/2024	PQ467872	2II	2II_F	2II_F.1.1.2	2024-03-21	South America	Peru	Homo sapiens
DENV2_PQ155032.1	PQ155032.1	DENV-2/USA/FL-BPHL-0034/2024	PQ155032	2II	2II_F	2II_F.1.1.2	2024-03-19	North America	USA	Homo sapiens
DENV2_PQ851426.1	PQ851426.1	PQ851426.1	PQ851426	2II	2II_F	2II_F.1.1.2	2024-03-15	South America	Colombia	Homo sapiens
DENV2_PQ155007.1	PQ155007.1	DENV-2/USA/FL-BPHL-0016/2024	PQ155007	2II	2II_F	2II_F.1.1.2	2024-03-14	North America	USA	Homo sapiens
DENV2_PQ851425.1	PQ851425.1	DENV2/Colombia/2024-03-13/Yale-DN02692	PQ851425	2II	2II_F	2II_F.1.1.2	2024-03-13	South America	Colombia	Homo sapiens
DENV2_PQ467879.1	PQ467879.1	DenV2/Peru/INS-0199/2024	PQ467879	2II	2II_F	2II_F.1.1.2	2024-03-11	South America	Peru	Homo sapiens
DENV2_PQ467866.1	PQ467866.1	PQ467866.1	PQ467866	2II	2II_F	2II_F.1.1.2	2024-03-11	South America	Peru	Homo sapiens
DENV2_PQ467870.1	PQ467870.1	PQ467870.1	PQ467870	2II	2II_F	2II_F.1.1.2	2024-03-08	South America	Peru	Homo sapiens
DENV2_PP983002.1	PP983002.1	DENV2/Colombia/2024-03-06/Yale-DN02588-1	PP983002	2II	2II_F	2II_F.1.1.2	2024-03-06	South America	Colombia	Homo sapiens
DENV2_PP983001.1	PP983001.1	DENV2/Colombia/2024-03-01/Yale-DN02572-1	PP983001	2II	2II_F	2II_F.1.1.2	2024-03-01	South America	Colombia	Homo sapiens
DENV2_PP982971.1	PP982971.1	DENV2/Colombia/2024-03-01/Yale-DN02574-1	PP982971	2II	2II_F	2II_F.1.1.2	2024-03-01	South America	Colombia	Homo sapiens
DENV2_PV291708.1	PV291708.1	2221	PV291708	2II	2II_F	2II_F.1.1.5	2024-03-01	North America	Dominican Republic	Homo sapiens
DENV2_PQ155006.1	PQ155006.1	DENV-2/USA/FL-BPHL-0015/2024	PQ155006	2II	2II_F	2II_F.1.1	2024-02-26	North America	USA	Homo sapiens
DENV2_PP982999.1	PP982999.1	PP982999.1	PP982999	2II	2II_F	2II_F.1.1.2	2024-02-25	South America	Colombia	Homo sapiens
DENV2_PP982998.1	PP982998.1	DENV2/Colombia/2024-02-24/Yale-DN02565-1	PP982998	2II	2II_F	2II_F.1.1.2	2024-02-24	South America	Colombia	Homo sapiens
DENV2_PP982996.1	PP982996.1	PP982996.1	PP982996	2II	2II_F	2II_F.1.1.2	2024-02-15	South America	Colombia	Homo sapiens
DENV2_PP968082.1	PP968082.1	Phuket 2020	PP968082	2II	2II_F	2II_F.1.1	2024-02-13	Europe	Russia	Homo sapiens
DENV2_PP982994.1	PP982994.1	PP982994.1	PP982994	2II	2II_F	2II_F.1.1.2	2024-02-12	South America	Colombia	Homo sapiens
DENV2_PP982993.1	PP982993.1	DENV2/Colombia/2024-02-09/Yale-DN02538-1	PP982993	2II	2II_F	2II_F.1.1.2	2024-02-09	South America	Colombia	Homo sapiens
DENV2_PP982995.1	PP982995.1	PP982995.1	PP982995	2II	2II_F	2II_F.1.1.2	2024-02-09	South America	Colombia	Homo sapiens
DENV2_PQ533826.1	PQ533826.1	DENV1/NIHPAK-2/2024	PQ533826	2II	2II_F	2II_F.1.1	2024-02-05	Asia	Pakistan	Homo sapiens
DENV2_PQ533827.1	PQ533827.1	DENV1/NIHPAK-3/2024	PQ533827	2II	2II_F	2II_F.1.1	2024-02-05	Asia	Pakistan	Homo sapiens
DENV2_PQ533828.1	PQ533828.1	DENV1/NIHPAK-4/2024	PQ533828	2II	2II_F	2II_F.1.1	2024-02-05	Asia	Pakistan	Homo sapiens
DENV2_PP982986.1	PP982986.1	DENV2/Colombia/2024-01-09/Yale-DN02485	PP982986	2II	2II_F	2II_F.1.1.2	2024-01-09	South America	Colombia	Homo sapiens
DENV2_PP708032.1	PP708032.1	DENV-2/USA/FL-BPHL-0005/2024	PP708032	2II	2II_F	2II_F.1.1.2	2024-01-06	North America	USA	Homo sapiens
DENV2_PP708033.1	PP708033.1	DENV-2/USA/FL-BPHL-0006/2024	PP708033	2II	2II_F	2II_F.1.1.5	2024-01-04	North America	USA	Homo sapiens
DENV2_PP326833.1	PP326833.1	72728	PP326833	2II	2II_F	2II_F.1.1.5	2024-01-03	Europe	France	Homo sapiens
DENV2_PP292049.1	PP292049.1	DENV2_RUN_S36b01_2024	PP292049	2II	2II_F	2II_F.1.1.6	2024-01-01	Africa	Reunion	Homo sapiens
DENV2_PP292052.1	PP292052.1	DENV2_RUN_S36b04_2024	PP292052	2II	2II_F	2II_F.1.1.6	2024-01-01	Africa	Reunion	Homo sapiens
DENV2_PP292054.1	PP292054.1	DENV2_RUN_S36b06_2024	PP292054	2II	2II_F	2II_F.1.1.6	2024-01-01	Africa	Reunion	Homo sapiens
DENV2_PV291706.1	PV291706.1	1066	PV291706	2II	2II_F	2II_F.1.1	2024-01-01	Asia	Thailand	Homo sapiens
DENV2_PV291707.1	PV291707.1	1072	PV291707	2II	2II_F	2II_F.1.1	2024-01-01	Asia	Thailand	Homo sapiens
DENV2_PP320851.1	PP320851.1	72638	PP320851	2II	2II_F	2II_F.1.1.5	2023-12-31	Europe	France	Homo sapiens
DENV2_PP982985.1	PP982985.1	DENV2/Colombia/2023-12-28/Yale-DN02473	PP982985	2II	2II_F	2II_F.1.1.2	2023-12-28	South America	Colombia	Homo sapiens
DENV2_PP326832.1	PP326832.1	72674	PP326832	2II	2II_F	2II_F.1.1.5	2023-12-28	Europe	France	Homo sapiens
DENV2_PP326831.1	PP326831.1	72536	PP326831	2II	2II_F	2II_F.1.1.5	2023-12-19	Europe	France	Homo sapiens
DENV2_PP326829.1	PP326829.1	72487	PP326829	2II	2II_F	2II_F.1.1.5	2023-12-14	Europe	France	Homo sapiens
DENV2_PP335480.1	PP335480.1	72533	PP335480	2II	2II_F	2II_F.1.1.5	2023-12-14	Europe	France	Homo sapiens
DENV2_PP326828.1	PP326828.1	72475	PP326828	2II	2II_F	2II_F.1.1.5	2023-12-13	Europe	France	Homo sapiens
DENV2_PP326830.1	PP326830.1	72527	PP326830	2II	2II_F	2II_F.1.1.5	2023-12-11	Europe	France	Homo sapiens
DENV2_PQ155003.1	PQ155003.1	DENV-2/USA/FL-BPHL-0269/2023	PQ155003	2II	2II_F	2II_F.1.1	2023-12-09	North America	USA	Homo sapiens
DENV2_PV151472.1	PV151472.1	DENV-2/human/USA/MA-Broad_MGH-16177/2023	PV151472	2II	2II_F	2II_F.1.3	2023-12-02	North America	USA	Homo sapiens
DENV2_PP082835.1	PP082835.1	DENV2_RUN_S35b01_2023	PP082835	2II	2II_F	2II_F.1.1.6	2023-12-01	Africa	Reunion	Homo sapiens
DENV2_PP082833.1	PP082833.1	DENV2_RUN_S35b03_2023	PP082833	2II	2II_F	2II_F.1.1.6	2023-12-01	Africa	Reunion	Homo sapiens
DENV2_PP082832.1	PP082832.1	DENV2_RUN_S35b04_2023	PP082832	2II	2II_F	2II_F.1.1.6	2023-12-01	Africa	Reunion	Homo sapiens
DENV2_PP082831.1	PP082831.1	DENV2_RUN_S35b05_2023	PP082831	2II	2II_F	2II_F.1.1.6	2023-12-01	Africa	Reunion	Homo sapiens
DENV2_PP292050.1	PP292050.1	DENV2_RUN_S36b02_2023	PP292050	2II	2II_F	2II_F.1.1.6	2023-12-01	Africa	Reunion	Homo sapiens
DENV2_PP292051.1	PP292051.1	DENV2_RUN_S36b03_2023	PP292051	2II	2II_F	2II_F.1.1.6	2023-12-01	Africa	Reunion	Homo sapiens
DENV2_PP292053.1	PP292053.1	DENV2_RUN_S36b05_2023	PP292053	2II	2II_F	2II_F.1.1.6	2023-12-01	Africa	Reunion	Homo sapiens
DENV2_PP692451.1	PP692451.1	DENV-2/USA/FL-BPHL-0235/2023	PP692451	2II	2II_F	2II_F.1.1	2023-12-01	North America	USA	Homo sapiens
DENV2_PP692452.1	PP692452.1	DENV-2/USA/FL-BPHL-0236/2023	PP692452	2II	2II_F	2II_F.1.1	2023-12-01	North America	USA	Homo sapiens
DENV2_PP692456.1	PP692456.1	DENV-2/USA/FL-BPHL-0240/2023	PP692456	2II	2II_F	2II_F.1.1.5	2023-11-28	North America	USA	Homo sapiens
DENV2_PP692449.1	PP692449.1	DENV-2/USA/FL-BPHL-0233/2023	PP692449	2II	2II_F	2II_F.1.1.5	2023-11-25	North America	USA	Homo sapiens
DENV2_PP982982.1	PP982982.1	DENV2/Colombia/2023-11-20/Yale-DN02434-1	PP982982	2II	2II_F	2II_F.1.1.2	2023-11-20	South America	Colombia	Homo sapiens
DENV2_PP326827.1	PP326827.1	PP326827.1	PP326827	2II	2II_F	2II_F.1.1.5	2023-11-20	Europe	France	Homo sapiens
DENV2_PP982981.1	PP982981.1	PP982981.1	PP982981	2II	2II_F	2II_F.1.1.2	2023-11-17	South America	Colombia	Homo sapiens
DENV2_PP709306.1	PP709306.1	DENV-2/USA/FL-BPHL-0217/2023	PP709306	2II	2II_F	2II_F.1.1	2023-11-15	North America	USA	Homo sapiens
DENV2_OR977098.1	OR977098.1	DENV-2/USA/FL-BPHL-0203/2023	OR977098	2II	2II_F	2II_F.1.1	2023-11-14	North America	USA	Homo sapiens
DENV2_PP564684.1	PP564684.1	23GZ22476_D2_A	PP564684	2II	2II_F	2II_F.1.1.3	2023-11-13	Asia	China	Homo sapiens
DENV2_PP982979.1	PP982979.1	DENV2/Colombia/2023-11-12/Yale-DN02428-1	PP982979	2II	2II_F	2II_F.1.1.2	2023-11-12	South America	Colombia	Homo sapiens
DENV2_PP564670.1	PP564670.1	23GZ21833_D2_A	PP564670	2II	2II_F	2II_F.1.1.3	2023-11-07	Asia	China	Homo sapiens
DENV2_PP564695.1	PP564695.1	PP564695.1	PP564695	2II	2II_F	2II_F.1.1.3	2023-11-05	Asia	China	Homo sapiens
DENV2_PP564696.1	PP564696.1	23GZ23249_D2_A	PP564696	2II	2II_F	2II_F.1.1.3	2023-11-04	Asia	China	Homo sapiens
DENV2_PP326825.1	PP326825.1	71333	PP326825	2II	2II_F	2II_F.1.1.5	2023-11-01	Europe	France	Homo sapiens
DENV2_PQ814404.1	PQ814404.1	CNR_D2_2023_0009	PQ814404	2II	2II_F	2II_F.1.1.6	2023-11-01	Africa	Reunion	Homo sapiens
DENV2_PP082845.1	PP082845.1	DENV2_RUN_S33b02_2023	PP082845	2II	2II_F	2II_F.1.1.6	2023-11-01	Africa	Reunion	Homo sapiens
DENV2_PP082844.1	PP082844.1	DENV2_RUN_S33b03_2023	PP082844	2II	2II_F	2II_F.1.1.6	2023-11-01	Africa	Reunion	Homo sapiens
DENV2_PP082842.1	PP082842.1	DENV2_RUN_S33b05_2023	PP082842	2II	2II_F	2II_F.1.1.6	2023-11-01	Africa	Reunion	Homo sapiens
DENV2_PP082841.1	PP082841.1	DENV2_RUN_S33b06_2023	PP082841	2II	2II_F	2II_F.1.1.6	2023-11-01	Africa	Reunion	Homo sapiens
DENV2_PP082840.1	PP082840.1	DENV2_RUN_S33b07_2023	PP082840	2II	2II_F	2II_F.1.1.6	2023-11-01	Africa	Reunion	Homo sapiens
DENV2_PP082839.1	PP082839.1	DENV2_RUN_S33b08_2023	PP082839	2II	2II_F	2II_F.1.1.6	2023-11-01	Africa	Reunion	Homo sapiens
DENV2_PP082838.1	PP082838.1	DENV2_RUN_S33b09_2023	PP082838	2II	2II_F	2II_F.1.1.6	2023-11-01	Africa	Reunion	Homo sapiens
DENV2_PP082837.1	PP082837.1	DENV2_RUN_S33b10_2023	PP082837	2II	2II_F	2II_F.1.1.6	2023-11-01	Africa	Reunion	Homo sapiens
DENV2_PP082836.1	PP082836.1	DENV2_RUN_S33b11_2023	PP082836	2II	2II_F	2II_F.1.1.6	2023-11-01	Africa	Reunion	Homo sapiens
DENV2_PP564660.1	PP564660.1	PP564660.1	PP564660	2II	2II_F	2II_F.1.1.3	2023-10-30	Asia	China	Homo sapiens
DENV2_PP564661.1	PP564661.1	PP564661.1	PP564661	2II	2II_F	2II_F.1.1.3	2023-10-30	Asia	China	Homo sapiens
DENV2_OR977083.1	OR977083.1	DENV-2/USA/FL-BPHL-0188/2023	OR977083	2II	2II_F	2II_F.1.1	2023-10-25	North America	USA	Homo sapiens
DENV2_PP326818.1	PP326818.1	70972	PP326818	2II	2II_F	2II_F.1.1.5	2023-10-24	Europe	France	Homo sapiens
DENV2_PP326826.1	PP326826.1	71492	PP326826	2II	2II_F	2II_F.1.1.5	2023-10-24	Europe	France	Homo sapiens
DENV2_PP564648.1	PP564648.1	23GZ20975_D2_A	PP564648	2II	2II_F	2II_F.1.1.3	2023-10-23	Asia	China	Homo sapiens
DENV2_PP326817.1	PP326817.1	PP326817.1	PP326817	2II	2II_F	2II_F.1.1.5	2023-10-21	Europe	France	Homo sapiens
DENV2_PP564667.1	PP564667.1	PP564667.1	PP564667	2II	2II_F	2II_F.1.1.3	2023-10-21	Asia	China	Homo sapiens
DENV2_OR977079.1	OR977079.1	DENV-2/USA/FL-BPHL-0184/2023	OR977079	2II	2II_F	2II_F.1.1	2023-10-20	North America	USA	Homo sapiens
DENV2_OR977080.1	OR977080.1	DENV-2/USA/FL-BPHL-0185/2023	OR977080	2II	2II_F	2II_F.1.1	2023-10-20	North America	USA	Homo sapiens
DENV2_PQ155001.1	PQ155001.1	DENV-2/USA/FL-BPHL-0260/2023	PQ155001	2II	2II_F	2II_F.1.1	2023-10-17	North America	USA	Homo sapiens
DENV2_OR977071.1	OR977071.1	DENV-2/USA/FL-BPHL-0176/2023	OR977071	2II	2II_F	2II_F.1.1	2023-10-15	North America	USA	Homo sapiens
DENV2_PP326814.1	PP326814.1	70621	PP326814	2II	2II_F	2II_F.1.1.5	2023-10-12	Europe	France	Homo sapiens
DENV2_PP326815.1	PP326815.1	70686	PP326815	2II	2II_F	2II_F.1.1.5	2023-10-12	Europe	France	Homo sapiens
DENV2_OR821959.1	OR821959.1	DENV-2/USA/FL-BPHL-0161/2023	OR821959	2II	2II_F	2II_F.1.1	2023-10-12	North America	USA	Homo sapiens
DENV2_PP564650.1	PP564650.1	PP564650.1	PP564650	2II	2II_F	2II_F.1.1.3	2023-10-12	Asia	China	Homo sapiens
DENV2_OR821962.1	OR821962.1	DENV-2/USA/FL-BPHL-0164/2023	OR821962	2II	2II_F	2II_F.1.1.5	2023-10-11	North America	USA	Homo sapiens
DENV2_PP564625.1	PP564625.1	PP564625.1	PP564625	2II	2II_F	2II_F.1.1.3	2023-10-09	Asia	China	Homo sapiens
DENV2_PP564628.1	PP564628.1	PP564628.1	PP564628	2II	2II_F	2II_F.1.1.3	2023-10-09	Asia	China	Homo sapiens
DENV2_PP564627.1	PP564627.1	PP564627.1	PP564627	2II	2II_F	2II_F.1.1.3	2023-10-08	Asia	China	Homo sapiens
DENV2_PP564651.1	PP564651.1	PP564651.1	PP564651	2II	2II_F	2II_F.1.1.3	2023-10-08	Asia	China	Homo sapiens
DENV2_PP564585.1	PP564585.1	23GZ19750_D2_A	PP564585	2II	2II_F	2II_F.1.1.3	2023-10-06	Asia	China	Homo sapiens
DENV2_PP326820.1	PP326820.1	71024	PP326820	2II	2II_F	2II_F.1.1.5	2023-10-06	Europe	France	Homo sapiens
DENV2_PQ155000.1	PQ155000.1	DENV-2/USA/FL-BPHL-0259/2023	PQ155000	2II	2II_F	2II_F.1.1	2023-10-06	North America	USA	Homo sapiens
DENV2_PP564589.1	PP564589.1	PP564589.1	PP564589	2II	2II_F	2II_F.1.1.3	2023-10-06	Asia	China	Homo sapiens
DENV2_PP564626.1	PP564626.1	PP564626.1	PP564626	2II	2II_F	2II_F.1.1.3	2023-10-06	Asia	China	Homo sapiens
DENV2_PP564588.1	PP564588.1	23GZ19756_D2_A	PP564588	2II	2II_F	2II_F.1.1.3	2023-10-05	Asia	China	Homo sapiens
DENV2_PP326821.1	PP326821.1	71027	PP326821	2II	2II_F	2II_F.1.1.5	2023-10-05	Europe	France	Homo sapiens
DENV2_OR771196.1	OR771196.1	DENV-2/USA/FL-BPHL-0127/2023	OR771196	2II	2II_F	2II_F.1.1	2023-10-05	North America	USA	Homo sapiens
DENV2_PP326819.1	PP326819.1	PP326819.1	PP326819	2II	2II_F	2II_F.1.1.5	2023-10-05	Europe	France	Homo sapiens
DENV2_PP564590.1	PP564590.1	PP564590.1	PP564590	2II	2II_F	2II_F.1.1.3	2023-10-05	Asia	China	Homo sapiens
DENV2_PQ154996.1	PQ154996.1	DENV-2/USA/FL-BPHL-0266/2023	PQ154996	2II	2II_F	2II_F.1.1	2023-10-03	North America	USA	Homo sapiens
DENV2_PP564601.1	PP564601.1	23GZ19804_D2_A	PP564601	2II	2II_F	2II_F.1.1.3	2023-10-02	Asia	China	Homo sapiens
DENV2_PP510617.1	PP510617.1	04043/DENV2/FG/02-10-2023	PP510617	2II	2II_F	2II_F.1.1.5	2023-10-02	South America	French Guiana	Homo sapiens
DENV2_OR771194.1	OR771194.1	DENV-2/USA/FL-BPHL-0125/2023	OR771194	2II	2II_F	2II_F.1.1	2023-10-02	North America	USA	Homo sapiens
DENV2_PP564587.1	PP564587.1	23GZ19754_D2_A	PP564587	2II	2II_F	2II_F.1.1.3	2023-10-01	Asia	China	Homo sapiens
DENV2_PP082843.1	PP082843.1	DENV2_RUN_S33b04_2023	PP082843	2II	2II_F	2II_F.1.1.6	2023-10-01	Africa	Reunion	Homo sapiens
DENV2_OR936752.1	OR936752.1	OR936752.1	OR936752	2II	2II_F	2II_F.1.1	2023-10-01	Asia	Pakistan	Homo sapiens
DENV2_PP564586.1	PP564586.1	PP564586.1	PP564586	2II	2II_F	2II_F.1.1.3	2023-10-01	Asia	China	Homo sapiens
DENV2_OR771193.1	OR771193.1	DENV-2/USA/FL-BPHL-0124/2023	OR771193	2II	2II_F	2II_F.1.1	2023-09-30	North America	USA	Homo sapiens
DENV2_PP564584.1	PP564584.1	23GZ19748_D2_YN	PP564584	2II	2II_F	2II_F.1.1.3	2023-09-29	Asia	China	Homo sapiens
DENV2_PP564600.1	PP564600.1	PP564600.1	PP564600	2II	2II_F	2II_F.1.1.3	2023-09-29	Asia	China	Homo sapiens
DENV2_OR821946.1	OR821946.1	DENV-2/USA/FL-BPHL-0148/2023	OR821946	2II	2II_F	2II_F.1.1.2	2023-09-28	North America	USA	Homo sapiens
DENV2_PP564599.1	PP564599.1	PP564599.1	PP564599	2II	2II_F	2II_F.1.1.3	2023-09-27	Asia	China	Homo sapiens
DENV2_OR771188.1	OR771188.1	DENV-2/USA/FL-BPHL-0119/2023	OR771188	2II	2II_F	2II_F.1.1.2	2023-09-26	North America	USA	Homo sapiens
DENV2_OR771189.1	OR771189.1	DENV-2/USA/FL-BPHL-0120/2023	OR771189	2II	2II_F	2II_F.1.1	2023-09-26	North America	USA	Homo sapiens
DENV2_OR821944.1	OR821944.1	DENV-2/USA/FL-BPHL-0146/2023	OR821944	2II	2II_F	2II_F.1.1.2	2023-09-26	North America	USA	Homo sapiens
DENV2_OR821947.1	OR821947.1	DENV-2/USA/FL-BPHL-0149/2023	OR821947	2II	2II_F	2II_F.1.1	2023-09-26	North America	USA	Homo sapiens
DENV2_PP326813.1	PP326813.1	PP326813.1	PP326813	2II	2II_F	2II_F.1.1.5	2023-09-26	Europe	France	Homo sapiens
DENV2_PP564593.1	PP564593.1	23GZ19785_D2_A	PP564593	2II	2II_F	2II_F.1.1.3	2023-09-22	Asia	China	Homo sapiens
DENV2_PP510621.1	PP510621.1	22030/DENV2/GLP/21-09-2023	PP510621	2II	2II_F	2II_F.1.1.5	2023-09-21	South America	French Guiana	Homo sapiens
DENV2_PP564571.1	PP564571.1	23GZ18979_D2_A	PP564571	2II	2II_F	2II_F.1.1.3	2023-09-20	Asia	China	Homo sapiens
DENV2_PP564572.1	PP564572.1	PP564572.1	PP564572	2II	2II_F	2II_F.1.1.3	2023-09-20	Asia	China	Homo sapiens
DENV2_PP564592.1	PP564592.1	PP564592.1	PP564592	2II	2II_F	2II_F.1.1.3	2023-09-20	Asia	China	Homo sapiens
DENV2_PP326811.1	PP326811.1	69947	PP326811	2II	2II_F	2II_F.1.1.5	2023-09-18	Europe	France	Homo sapiens
DENV2_PQ154993.1	PQ154993.1	DENV-2/USA/FL-BPHL-0263/2023	PQ154993	2II	2II_F	2II_F.1.1	2023-09-18	North America	USA	Homo sapiens
DENV2_PP326812.1	PP326812.1	PP326812.1	PP326812	2II	2II_F	2II_F.1.1.5	2023-09-18	Europe	France	Homo sapiens
DENV2_PP564569.1	PP564569.1	PP564569.1	PP564569	2II	2II_F	2II_F.1.1.3	2023-09-18	Asia	China	Homo sapiens
DENV2_PP564573.1	PP564573.1	PP564573.1	PP564573	2II	2II_F	2II_F.1.1.3	2023-09-18	Asia	China	Homo sapiens
DENV2_PP564550.1	PP564550.1	PP564550.1	PP564550	2II	2II_F	2II_F.1.1	2023-09-16	Asia	China	Homo sapiens
DENV2_PP564546.1	PP564546.1	23GZ18460_D2_A	PP564546	2II	2II_F	2II_F.1.1.3	2023-09-15	Asia	China	Homo sapiens
DENV2_PP564547.1	PP564547.1	23GZ18461_D2_A	PP564547	2II	2II_F	2II_F.1.1.3	2023-09-15	Asia	China	Homo sapiens
DENV2_PP564568.1	PP564568.1	PP564568.1	PP564568	2II	2II_F	2II_F.1.1.3	2023-09-15	Asia	China	Homo sapiens
DENV2_OR821939.1	OR821939.1	DENV-2/USA/FL-BPHL-0141/2023	OR821939	2II	2II_F	2II_F.1.1	2023-09-14	North America	USA	Homo sapiens
DENV2_PP564552.1	PP564552.1	PP564552.1	PP564552	2II	2II_F	2II_F.1.1.3	2023-09-14	Asia	China	Homo sapiens
DENV2_PP564570.1	PP564570.1	PP564570.1	PP564570	2II	2II_F	2II_F.1.1.3	2023-09-14	Asia	China	Homo sapiens
DENV2_PP564549.1	PP564549.1	PP564549.1	PP564549	2II	2II_F	2II_F.1.1.3	2023-09-13	Asia	China	Homo sapiens
DENV2_PP326809.1	PP326809.1	69717	PP326809	2II	2II_F	2II_F.1.1.5	2023-09-12	Europe	France	Homo sapiens
DENV2_PP326823.1	PP326823.1	71056	PP326823	2II	2II_F	2II_F.1.1.5	2023-09-12	Europe	France	Homo sapiens
DENV2_OR771183.1	OR771183.1	DENV-2/USA/FL-BPHL-0114/2023	OR771183	2II	2II_F	2II_F.1.1.2	2023-09-12	North America	USA	Homo sapiens
DENV2_PP326810.1	PP326810.1	PP326810.1	PP326810	2II	2II_F	2II_F.1.1.5	2023-09-12	Europe	France	Homo sapiens
DENV2_PP564553.1	PP564553.1	PP564553.1	PP564553	2II	2II_F	2II_F.1.1.3	2023-09-12	Asia	China	Homo sapiens
DENV2_PP564551.1	PP564551.1	23GZ18465_D2_A	PP564551	2II	2II_F	2II_F.1.1.3	2023-09-11	Asia	China	Homo sapiens
DENV2_PP326808.1	PP326808.1	69716	PP326808	2II	2II_F	2II_F.1.1.5	2023-09-11	Europe	France	Homo sapiens
DENV2_PP564548.1	PP564548.1	PP564548.1	PP564548	2II	2II_F	2II_F.1.1.3	2023-09-11	Asia	China	Homo sapiens
DENV2_PP564537.1	PP564537.1	PP564537.1	PP564537	2II	2II_F	2II_F.1.1.3	2023-09-10	Asia	China	Homo sapiens
DENV2_PP326807.1	PP326807.1	69714	PP326807	2II	2II_F	2II_F.1.1.5	2023-09-09	Europe	France	Homo sapiens
DENV2_PP982976.1	PP982976.1	DENV2/Colombia/2023-09-08/Yale-DN02372-1	PP982976	2II	2II_F	2II_F.1.1.2	2023-09-08	South America	Colombia	Homo sapiens
DENV2_PP326806.1	PP326806.1	69712	PP326806	2II	2II_F	2II_F.1.1.5	2023-09-07	Europe	France	Homo sapiens
DENV2_PP510624.1	PP510624.1	07040/DENV2/FG/07-09-2023	PP510624	2II	2II_F	2II_F.1.1.5	2023-09-07	South America	French Guiana	Homo sapiens
DENV2_PP326805.1	PP326805.1	PP326805.1	PP326805	2II	2II_F	2II_F.1.1.5	2023-09-07	Europe	France	Homo sapiens
DENV2_PP326802.1	PP326802.1	69227	PP326802	2II	2II_F	2II_F.1.1.5	2023-09-06	Europe	France	Homo sapiens
DENV2_PP564535.1	PP564535.1	23GZ17592_D2_A	PP564535	2II	2II_F	2II_F.1.1.3	2023-09-05	Asia	China	Homo sapiens
DENV2_PP326804.1	PP326804.1	69710	PP326804	2II	2II_F	2II_F.1.1.5	2023-09-05	Europe	France	Homo sapiens
DENV2_PP326803.1	PP326803.1	PP326803.1	PP326803	2II	2II_F	2II_F.1.1.5	2023-09-05	Europe	France	Homo sapiens
DENV2_PP982975.1	PP982975.1	DENV2/Colombia/2023-09-03/Yale-DN02370-1	PP982975	2II	2II_F	2II_F.1.1.2	2023-09-03	South America	Colombia	Homo sapiens
DENV2_PP326799.1	PP326799.1	PP326799.1	PP326799	2II	2II_F	2II_F.1.1.5	2023-09-03	Europe	France	Homo sapiens
DENV2_PP757869.1	PP757869.1	AIIMSR-DEN-87/2023	PP757869	2II	2II_F	2II_F.1.1	2023-09-02	Asia	India	Homo sapiens
DENV2_PP082846.1	PP082846.1	DENV2_RUN_S33b01_2023	PP082846	2II	2II_F	2II_F.1.1.5	2023-09-01	Africa	Reunion	Homo sapiens
DENV2_PP757879.1	PP757879.1	PP757879.1	PP757879	2II	2II_F	2II_F.1.1	2023-08-31	Asia	India	Homo sapiens
DENV2_PP326801.1	PP326801.1	69225	PP326801	2II	2II_F	2II_F.1.1.5	2023-08-30	Europe	France	Homo sapiens
DENV2_PP757868.1	PP757868.1	PP757868.1	PP757868	2II	2II_F	2II_F.1.1	2023-08-30	Asia	India	Homo sapiens
DENV2_PP326800.1	PP326800.1	69212	PP326800	2II	2II_F	2II_F.1.1.5	2023-08-29	Europe	France	Homo sapiens
DENV2_PP326816.1	PP326816.1	70694	PP326816	2II	2II_F	2II_F.1.1.5	2023-08-29	Europe	France	Homo sapiens
DENV2_PP757875.1	PP757875.1	PP757875.1	PP757875	2II	2II_F	2II_F.1.1	2023-08-29	Asia	India	Homo sapiens
DENV2_PP757878.1	PP757878.1	PP757878.1	PP757878	2II	2II_F	2II_F.1.1	2023-08-29	Asia	India	Homo sapiens
DENV2_PP510619.1	PP510619.1	29053/DENV2/FG/27-08-2023	PP510619	2II	2II_F	2II_F.1.1.5	2023-08-27	South America	French Guiana	Homo sapiens
DENV2_PP326798.1	PP326798.1	68932	PP326798	2II	2II_F	2II_F.1.1.5	2023-08-24	Europe	France	Homo sapiens
DENV2_PP326824.1	PP326824.1	71057	PP326824	2II	2II_F	2II_F.1.1.5	2023-08-24	Europe	France	Homo sapiens
DENV2_PP326788.1	PP326788.1	68252	PP326788	2II	2II_F	2II_F.1.1.5	2023-08-23	Europe	France	Homo sapiens
DENV2_PP326794.1	PP326794.1	68650	PP326794	2II	2II_F	2II_F.1.1.5	2023-08-23	Europe	France	Homo sapiens
DENV2_PP326797.1	PP326797.1	PP326797.1	PP326797	2II	2II_F	2II_F.1.1.5	2023-08-23	Europe	France	Homo sapiens
DENV2_PP757874.1	PP757874.1	PP757874.1	PP757874	2II	2II_F	2II_F.1.1	2023-08-23	Asia	India	Homo sapiens
DENV2_PP709301.1	PP709301.1	DENV-2/USA/FL-BPHL-0212/2023	PP709301	2II	2II_F	2II_F.1.1	2023-08-22	North America	USA	Homo sapiens
DENV2_PP335484.1	PP335484.1	PP335484.1	PP335484	2II	2II_F	2II_F.1.1.5	2023-08-22	Europe	France	Homo sapiens
DENV2_PP326792.1	PP326792.1	68645	PP326792	2II	2II_F	2II_F.1.1.5	2023-08-21	Europe	France	Homo sapiens
DENV2_PP326790.1	PP326790.1	68638	PP326790	2II	2II_F	2II_F.1.1.5	2023-08-19	Europe	France	Homo sapiens
DENV2_PP326795.1	PP326795.1	68651	PP326795	2II	2II_F	2II_F.1.1.5	2023-08-19	Europe	France	Homo sapiens
DENV2_PP326796.1	PP326796.1	68652	PP326796	2II	2II_F	2II_F.1.1.5	2023-08-18	Europe	France	Homo sapiens
DENV2_PP331236.1	PP331236.1	68639	PP331236	2II	2II_F	2II_F.1.1.5	2023-08-17	Europe	France	Homo sapiens
DENV2_PP326791.1	PP326791.1	68641	PP326791	2II	2II_F	2II_F.1.1.5	2023-08-17	Europe	France	Homo sapiens
DENV2_PP326793.1	PP326793.1	68649	PP326793	2II	2II_F	2II_F.1.1.5	2023-08-17	Europe	France	Homo sapiens
DENV2_PP757873.1	PP757873.1	PP757873.1	PP757873	2II	2II_F	2II_F.1.1	2023-08-17	Asia	India	Homo sapiens
DENV2_PP326789.1	PP326789.1	68637	PP326789	2II	2II_F	2II_F.1.1.5	2023-08-16	Europe	France	Homo sapiens
DENV2_PP709300.1	PP709300.1	DENV-2/USA/FL-BPHL-0211/2023	PP709300	2II	2II_F	2II_F.1.1	2023-08-12	North America	USA	Homo sapiens
DENV2_PP326787.1	PP326787.1	68064	PP326787	2II	2II_F	2II_F.1.1.5	2023-08-09	Europe	France	Homo sapiens
DENV2_PP326822.1	PP326822.1	71050	PP326822	2II	2II_F	2II_F.1.1.5	2023-08-07	Europe	France	Homo sapiens
DENV2_OR771143.1	OR771143.1	DENV-2/USA/FL-BPHL-0071/2023	OR771143	2II	2II_F	2II_F.1.1	2023-08-03	North America	USA	Homo sapiens
DENV2_PP563772.1	PP563772.1	PP563772.1	PP563772	2II	2II_F	2II_F.1.1	2023-08-03	Asia	Thailand	Homo sapiens
DENV2_PP326786.1	PP326786.1	67618	PP326786	2II	2II_F	2II_F.1.1.5	2023-08-02	Europe	France	Homo sapiens
DENV2_PQ814403.1	PQ814403.1	CNR_D2_2023_0008	PQ814403	2II	2II_F	2II_F.1.1.6	2023-08-01	Africa	Reunion	Homo sapiens
DENV2_PP082849.1	PP082849.1	DENV2_RUN_S32b90_2023	PP082849	2II	2II_F	2II_F.1.1.6	2023-08-01	Africa	Reunion	Homo sapiens
DENV2_PP082834.1	PP082834.1	DENV2_RUN_S35b02_2023	PP082834	2II	2II_F	2II_F.1.1.6	2023-08-01	Africa	Reunion	Homo sapiens
DENV2_PP709297.1	PP709297.1	DENV-2/USA/FL-BPHL-0208/2023	PP709297	2II	2II_F	2II_F.1.1.2	2023-08-01	North America	USA	Homo sapiens
DENV2_PP326785.1	PP326785.1	67561	PP326785	2II	2II_F	2II_F.1.1.5	2023-07-26	Europe	France	Homo sapiens
DENV2_PP510618.1	PP510618.1	25112/DENV2/MTQ/26-07-2023	PP510618	2II	2II_F	2II_F.1.1.5	2023-07-26	North America	Martinique	Homo sapiens
DENV2_PQ357520.1	PQ357520.1	PQ357520.1	PQ357520	2II	2II_F	2II_F.1.1.3	2023-07-26	Asia	Malaysia	Homo sapiens
DENV2_PP510622.1	PP510622.1	25040/DENV2/MTQ/24-07-2023	PP510622	2II	2II_F	2II_F.1.1.5	2023-07-24	North America	Martinique	Homo sapiens
DENV2_PP510625.1	PP510625.1	25047/DENV2/MTQ/24-07-2023	PP510625	2II	2II_F	2II_F.1.1.5	2023-07-24	North America	Martinique	Homo sapiens
DENV2_PP510623.1	PP510623.1	25056/DENV2/MTQ/21-07-2023	PP510623	2II	2II_F	2II_F.1.1.5	2023-07-21	North America	Martinique	Homo sapiens
DENV2_OR771147.1	OR771147.1	DENV-2/USA/FL-BPHL-0109/2023	OR771147	2II	2II_F	2II_F.1.1.5	2023-07-20	North America	USA	Homo sapiens
DENV2_PP510620.1	PP510620.1	17023/DENV2/FG/14-07-2023	PP510620	2II	2II_F	2II_F.1.1.5	2023-07-14	South America	French Guiana	Homo sapiens
DENV2_PP326784.1	PP326784.1	PP326784.1	PP326784	2II	2II_F	2II_F.1.1.5	2023-07-11	Europe	France	Homo sapiens
DENV2_PP326783.1	PP326783.1	67198	PP326783	2II	2II_F	2II_F.1.1.5	2023-07-07	Europe	France	Homo sapiens
DENV2_PP326782.1	PP326782.1	67192	PP326782	2II	2II_F	2II_F.1.1.5	2023-07-06	Europe	France	Homo sapiens
DENV2_PP326780.1	PP326780.1	67189	PP326780	2II	2II_F	2II_F.1.1.5	2023-07-05	Europe	France	Homo sapiens
DENV2_PP326781.1	PP326781.1	67190	PP326781	2II	2II_F	2II_F.1.1.5	2023-07-05	Europe	France	Homo sapiens
DENV2_OR654281.1	OR654281.1	DENV-2/USA/FL-BPHL-0034/2023	OR654281	2II	2II_F	2II_F.1.1.2	2023-07-05	North America	USA	Homo sapiens
DENV2_PP326777.1	PP326777.1	67008	PP326777	2II	2II_F	2II_F.1.1.5	2023-07-03	Europe	France	Homo sapiens
DENV2_PP326778.1	PP326778.1	67187	PP326778	2II	2II_F	2II_F.1.1.5	2023-07-03	Europe	France	Homo sapiens
DENV2_OR654284.1	OR654284.1	DENV-2/USA/FL-BPHL-0038/2023	OR654284	2II	2II_F	2II_F.1.1.2	2023-07-03	North America	USA	Homo sapiens
DENV2_PP326779.1	PP326779.1	PP326779.1	PP326779	2II	2II_F	2II_F.1.1.5	2023-07-03	Europe	France	Homo sapiens
DENV2_PP082856.1	PP082856.1	DENV2_RUN_S31b05_2023	PP082856	2II	2II_F	2II_F.1.1.6	2023-07-01	Africa	Reunion	Homo sapiens
DENV2_PP082854.1	PP082854.1	DENV2_RUN_S31b07_2023	PP082854	2II	2II_F	2II_F.1.1.6	2023-07-01	Africa	Reunion	Homo sapiens
DENV2_PP082853.1	PP082853.1	DENV2_RUN_S31b08_2023	PP082853	2II	2II_F	2II_F.1.1.6	2023-07-01	Africa	Reunion	Homo sapiens
DENV2_PP082850.1	PP082850.1	DENV2_RUN_S32b89_2023	PP082850	2II	2II_F	2II_F.1.1.6	2023-07-01	Africa	Reunion	Homo sapiens
DENV2_PP087793.1	PP087793.1	PP087793.1	PP087793	2II	2II_F	2II_F.1.1	2023-07-01	Asia	Taiwan	Homo sapiens
DENV2_PQ357519.1	PQ357519.1	PQ357519.1	PQ357519	2II	2II_F	2II_F.1.1	2023-06-30	Asia	Thailand	Homo sapiens
DENV2_PP326776.1	PP326776.1	66909	PP326776	2II	2II_F	2II_F.1.1.5	2023-06-29	Europe	France	Homo sapiens
DENV2_PP326772.1	PP326772.1	66901	PP326772	2II	2II_F	2II_F.1.1.5	2023-06-27	Europe	France	Homo sapiens
DENV2_PP326774.1	PP326774.1	PP326774.1	PP326774	2II	2II_F	2II_F.1.1.5	2023-06-27	Europe	France	Homo sapiens
DENV2_PP326775.1	PP326775.1	PP326775.1	PP326775	2II	2II_F	2II_F.1.1.5	2023-06-27	Europe	France	Homo sapiens
DENV2_PP331235.1	PP331235.1	PP331235.1	PP331235	2II	2II_F	2II_F.1.1.5	2023-06-27	Europe	France	Homo sapiens
DENV2_PP326773.1	PP326773.1	PP326773.1	PP326773	2II	2II_F	2II_F.1.1.5	2023-06-26	Europe	France	Homo sapiens
DENV2_PP326771.1	PP326771.1	66898	PP326771	2II	2II_F	2II_F.1.1.5	2023-06-22	Europe	France	Homo sapiens
DENV2_PP757870.1	PP757870.1	PP757870.1	PP757870	2II	2II_F	2II_F.1.1	2023-06-22	Asia	India	Homo sapiens
DENV2_PP326770.1	PP326770.1	66897	PP326770	2II	2II_F	2II_F.1.1.5	2023-06-21	Europe	France	Homo sapiens
DENV2_PP326766.1	PP326766.1	66594	PP326766	2II	2II_F	2II_F.1.1.5	2023-06-13	Europe	France	Homo sapiens
DENV2_PP326769.1	PP326769.1	66597	PP326769	2II	2II_F	2II_F.1.1.5	2023-06-13	Europe	France	Homo sapiens
DENV2_PP326768.1	PP326768.1	66596	PP326768	2II	2II_F	2II_F.1.1.5	2023-06-12	Europe	France	Homo sapiens
DENV2_PP326767.1	PP326767.1	PP326767.1	PP326767	2II	2II_F	2II_F.1.1.5	2023-06-12	Europe	France	Homo sapiens
DENV2_PP326765.1	PP326765.1	66593	PP326765	2II	2II_F	2II_F.1.1.5	2023-06-09	Europe	France	Homo sapiens
DENV2_PP204093.1	PP204093.1	2460_2023_DENV	PP204093	2II	2II_F	2II_F.1.1	2023-06-08	Asia	United Arab Emirates	Homo sapiens
DENV2_PP326762.1	PP326762.1	66483	PP326762	2II	2II_F	2II_F.1.1.5	2023-06-07	Europe	France	Homo sapiens
DENV2_PP326764.1	PP326764.1	66485	PP326764	2II	2II_F	2II_F.1.1.5	2023-06-07	Europe	France	Homo sapiens
DENV2_OR977065.1	OR977065.1	DENV-2/USA/FL-BPHL-0170/2023	OR977065	2II	2II_F	2II_F.1.1.2	2023-06-07	North America	USA	Homo sapiens
DENV2_PP326760.1	PP326760.1	66475	PP326760	2II	2II_F	2II_F.1.1.5	2023-06-06	Europe	France	Homo sapiens
DENV2_PP326763.1	PP326763.1	66484	PP326763	2II	2II_F	2II_F.1.1.5	2023-06-06	Europe	France	Homo sapiens
DENV2_PP326761.1	PP326761.1	PP326761.1	PP326761	2II	2II_F	2II_F.1.1.5	2023-06-06	Europe	France	Homo sapiens
DENV2_PP082855.1	PP082855.1	DENV2_RUN_S31b06_2023	PP082855	2II	2II_F	2II_F.1.1.6	2023-06-01	Africa	Reunion	Homo sapiens
DENV2_PP082852.1	PP082852.1	DENV2_RUN_S31b09_2023	PP082852	2II	2II_F	2II_F.1.1.6	2023-06-01	Africa	Reunion	Homo sapiens
DENV2_PP082851.1	PP082851.1	DENV2_RUN_S31b10_2023	PP082851	2II	2II_F	2II_F.1.1.6	2023-06-01	Africa	Reunion	Homo sapiens
DENV2_PP082848.1	PP082848.1	DENV2_RUN_S32b91_2023	PP082848	2II	2II_F	2II_F.1.1.6	2023-06-01	Africa	Reunion	Homo sapiens
DENV2_PP082847.1	PP082847.1	DENV2_RUN_S32b92_2023	PP082847	2II	2II_F	2II_F.1.1.6	2023-06-01	Africa	Reunion	Homo sapiens
DENV2_OR448787.1	OR448787.1	Sample2	OR448787	2II	2II_F	2II_F.1.1.3	2023-06-01	Europe	Switzerland	Homo sapiens
DENV2_PP326759.1	PP326759.1	66368	PP326759	2II	2II_F	2II_F.1.1.5	2023-05-23	Europe	France	Homo sapiens
DENV2_PP326756.1	PP326756.1	66365	PP326756	2II	2II_F	2II_F.1.1.5	2023-05-22	Europe	France	Homo sapiens
DENV2_PP326757.1	PP326757.1	66366	PP326757	2II	2II_F	2II_F.1.1.5	2023-05-20	Europe	France	Homo sapiens
DENV2_PP326755.1	PP326755.1	66364	PP326755	2II	2II_F	2II_F.1.1.5	2023-05-19	Europe	France	Homo sapiens
DENV2_PP326758.1	PP326758.1	66367	PP326758	2II	2II_F	2II_F.1.1.5	2023-05-19	Europe	France	Homo sapiens
DENV2_OR977064.1	OR977064.1	DENV-2/USA/FL-BPHL-0169/2023	OR977064	2II	2II_F	2II_F.1.1.2	2023-05-14	North America	USA	Homo sapiens
DENV2_PP335483.1	PP335483.1	66362	PP335483	2II	2II_F	2II_F.1.1.5	2023-05-12	Europe	France	Homo sapiens
DENV2_PP326754.1	PP326754.1	66363	PP326754	2II	2II_F	2II_F.1.1.5	2023-05-12	Europe	France	Homo sapiens
DENV2_PP326747.1	PP326747.1	66202	PP326747	2II	2II_F	2II_F.1.1.5	2023-05-11	Europe	France	Homo sapiens
DENV2_PP326753.1	PP326753.1	66361	PP326753	2II	2II_F	2II_F.1.1.5	2023-05-11	Europe	France	Homo sapiens
DENV2_OR136164.1	OR136164.1	OR136164.1	OR136164	2II	2II_F	2II_F.1.3	2023-05-09	Asia	Indonesia	Homo sapiens
DENV2_OR125606.1	OR125606.1	OR125606.1	OR125606	2II	2II_F	2II_F.1.3	2023-05-06	Asia	China	Homo sapiens
DENV2_OR619405.1	OR619405.1	CIMBIUR_237	OR619405	2II	2II_F	2II_F.1.1.2	2023-05-03	South America	Colombia	Homo sapiens
DENV2_OR619404.1	OR619404.1	CIMBIUR_207	OR619404	2II	2II_F	2II_F.1.1.2	2023-05-01	South America	Colombia	Homo sapiens
DENV2_PP082860.1	PP082860.1	DENV2_RUN_S31b01_2023	PP082860	2II	2II_F	2II_F.1.1.6	2023-05-01	Africa	Reunion	Homo sapiens
DENV2_PP082859.1	PP082859.1	DENV2_RUN_S31b02_2023	PP082859	2II	2II_F	2II_F.1.1.6	2023-05-01	Africa	Reunion	Homo sapiens
DENV2_PP082858.1	PP082858.1	DENV2_RUN_S31b03_2023	PP082858	2II	2II_F	2II_F.1.1.6	2023-05-01	Africa	Reunion	Homo sapiens
DENV2_PP326751.1	PP326751.1	66357	PP326751	2II	2II_F	2II_F.1.1.5	2023-04-25	Europe	France	Homo sapiens
DENV2_PP326752.1	PP326752.1	66358	PP326752	2II	2II_F	2II_F.1.1.5	2023-04-25	Europe	France	Homo sapiens
DENV2_PP326750.1	PP326750.1	66356	PP326750	2II	2II_F	2II_F.1.1.5	2023-04-24	Europe	France	Homo sapiens
DENV2_OR025676.1	OR025676.1	NGS_795	OR025676	2II	2II_F	2II_F.1.1.2	2023-04-19	South America	Brazil	Homo sapiens
DENV2_PP326746.1	PP326746.1	PP326746.1	PP326746	2II	2II_F	2II_F.1.1.5	2023-04-19	Europe	France	Homo sapiens
DENV2_PP326745.1	PP326745.1	65866	PP326745	2II	2II_F	2II_F.1.1.5	2023-04-18	Europe	France	Homo sapiens
DENV2_PP326749.1	PP326749.1	66354	PP326749	2II	2II_F	2II_F.1.1.5	2023-04-18	Europe	France	Homo sapiens
DENV2_OR150714.1	OR150714.1	2,36E+11	OR150714	2II	2II_F	2II_F.1.1.2	2023-04-17	South America	Brazil	Homo sapiens
DENV2_OR150720.1	OR150720.1	2,37E+11	OR150720	2II	2II_F	2II_F.1.1.2	2023-04-10	South America	Brazil	Homo sapiens
DENV2_OR150712.1	OR150712.1	2,36E+11	OR150712	2II	2II_F	2II_F.1.1.2	2023-04-05	South America	Brazil	Homo sapiens
DENV2_OR150713.1	OR150713.1	2,36E+11	OR150713	2II	2II_F	2II_F.1.1.2	2023-04-04	South America	Brazil	Homo sapiens
DENV2_PP326748.1	PP326748.1	66353	PP326748	2II	2II_F	2II_F.1.1.5	2023-04-04	Europe	France	Homo sapiens
DENV2_OR804009.1	OR804009.1	DENV2_Fr23_MAR4258_complete_genome	OR804009	2II	2II_F	2II_F.1.1.5	2023-04-01	North America	Guadeloupe	Homo sapiens
DENV2_PP082864.1	PP082864.1	DENV2_RUN_S30b01_2023	PP082864	2II	2II_F	2II_F.1.1.6	2023-04-01	Africa	Reunion	Homo sapiens
DENV2_PP082863.1	PP082863.1	DENV2_RUN_S30b05_2023	PP082863	2II	2II_F	2II_F.1.1.6	2023-04-01	Africa	Reunion	Homo sapiens
DENV2_PP082862.1	PP082862.1	DENV2_RUN_S30b06_2023	PP082862	2II	2II_F	2II_F.1.1.6	2023-04-01	Africa	Reunion	Homo sapiens
DENV2_PP082861.1	PP082861.1	DENV2_RUN_S30b07_2023	PP082861	2II	2II_F	2II_F.1.1.6	2023-04-01	Africa	Reunion	Homo sapiens
DENV2_OR025669.1	OR025669.1	280651911	OR025669	2II	2II_F	2II_F.1.1.2	2023-03-27	South America	Brazil	Homo sapiens
DENV2_OR025670.1	OR025670.1	280652236	OR025670	2II	2II_F	2II_F.1.1.2	2023-03-27	South America	Brazil	Homo sapiens
DENV2_OR150711.1	OR150711.1	OR150711.1	OR150711	2II	2II_F	2II_F.1.1.2	2023-03-27	South America	Brazil	Homo sapiens
DENV2_OR025600.1	OR025600.1	OR025600.1	OR025600	2II	2II_F	2II_F.1.1.2	2023-03-23	South America	Brazil	Homo sapiens
DENV2_OR025675.1	OR025675.1	NGS_790	OR025675	2II	2II_F	2II_F.1.1.2	2023-03-16	South America	Brazil	Homo sapiens
DENV2_OR025674.1	OR025674.1	NGS_789	OR025674	2II	2II_F	2II_F.1.1.2	2023-03-14	South America	Brazil	Homo sapiens
DENV2_OR039518.1	OR039518.1	Fiocruz-ICC_7571	OR039518	2II	2II_F	2II_F.1.1.2	2023-03-12	South America	Brazil	Homo sapiens
DENV2_OR150716.1	OR150716.1	2,37E+11	OR150716	2II	2II_F	2II_F.1.1.2	2023-03-08	South America	Brazil	Homo sapiens
DENV2_OR025672.1	OR025672.1	OR025672.1	OR025672	2II	2II_F	2II_F.1.1.2	2023-03-05	South America	Brazil	Homo sapiens
DENV2_OR771116.1	OR771116.1	DENV-2/USA/FL-BPHL-0047/2023	OR771116	2II	2II_F	2II_F.1.1.2	2023-03-04	North America	USA	Homo sapiens
DENV2_OR150715.1	OR150715.1	2,37E+11	OR150715	2II	2II_F	2II_F.1.1.2	2023-03-03	South America	Brazil	Homo sapiens
DENV2_PP082866.1	PP082866.1	DENV2_RUN_S29b09_2023	PP082866	2II	2II_F	2II_F.1.1.2	2023-03-01	Africa	Reunion	Homo sapiens
DENV2_PP082865.1	PP082865.1	DENV2_RUN_S29b10_2023	PP082865	2II	2II_F	2II_F.1.1.2	2023-03-01	Africa	Reunion	Homo sapiens
DENV2_OR150706.1	OR150706.1	2,30E+11	OR150706	2II	2II_F	2II_F.1.1.2	2023-02-26	South America	Brazil	Homo sapiens
DENV2_OR150722.1	OR150722.1	2,37E+11	OR150722	2II	2II_F	2II_F.1.1.2	2023-02-19	South America	Brazil	Homo sapiens
DENV2_OR150727.1	OR150727.1	2,37E+11	OR150727	2II	2II_F	2II_F.1.1.2	2023-02-19	South America	Brazil	Homo sapiens
DENV2_OR150718.1	OR150718.1	2,37E+11	OR150718	2II	2II_F	2II_F.1.1.2	2023-02-18	South America	Brazil	Homo sapiens
DENV2_OR150728.1	OR150728.1	2,37E+11	OR150728	2II	2II_F	2II_F.1.1.2	2023-02-18	South America	Brazil	Homo sapiens
DENV2_PP326744.1	PP326744.1	PP326744.1	PP326744	2II	2II_F	2II_F.1.1.5	2023-02-18	Europe	France	Homo sapiens
DENV2_OR150719.1	OR150719.1	2,37E+11	OR150719	2II	2II_F	2II_F.1.1.2	2023-02-17	South America	Brazil	Homo sapiens
DENV2_OR150721.1	OR150721.1	2,37E+11	OR150721	2II	2II_F	2II_F.1.1.2	2023-02-16	South America	Brazil	Homo sapiens
DENV2_OR150705.1	OR150705.1	2,30E+11	OR150705	2II	2II_F	2II_F.1.1.2	2023-02-14	South America	Brazil	Homo sapiens
DENV2_PP326743.1	PP326743.1	65244	PP326743	2II	2II_F	2II_F.1.1.5	2023-02-14	Europe	France	Homo sapiens
DENV2_OR150730.1	OR150730.1	2,37E+11	OR150730	2II	2II_F	2II_F.1.1.2	2023-02-13	South America	Brazil	Homo sapiens
DENV2_OR150740.1	OR150740.1	449EJ	OR150740	2II	2II_F	2II_F.1.1.2	2023-02-13	South America	Brazil	Homo sapiens
DENV2_OR150742.1	OR150742.1	459FSS	OR150742	2II	2II_F	2II_F.1.1.2	2023-02-13	South America	Brazil	Homo sapiens
DENV2_OR150729.1	OR150729.1	OR150729.1	OR150729	2II	2II_F	2II_F.1.1.2	2023-02-13	South America	Brazil	Homo sapiens
DENV2_OR150739.1	OR150739.1	OR150739.1	OR150739	2II	2II_F	2II_F.1.1.2	2023-02-13	South America	Brazil	Homo sapiens
DENV2_OR150723.1	OR150723.1	2,37E+11	OR150723	2II	2II_F	2II_F.1.1.2	2023-02-10	South America	Brazil	Homo sapiens
DENV2_OR150738.1	OR150738.1	443JSO	OR150738	2II	2II_F	2II_F.1.1.2	2023-02-10	South America	Brazil	Homo sapiens
DENV2_OR037380.1	OR037380.1	DENV2/Colombia/LET1287/2023	OR037380	2II	2II_F	2II_F.1.1.2	2023-02-10	South America	Colombia	Homo sapiens
DENV2_OR037378.1	OR037378.1	DENV2/Colombia/LET1282/2023	OR037378	2II	2II_F	2II_F.1.1.2	2023-02-09	South America	Colombia	Homo sapiens
DENV2_OR037379.1	OR037379.1	DENV2/Colombia/LET1286/2023	OR037379	2II	2II_F	2II_F.1.1.2	2023-02-09	South America	Colombia	Homo sapiens
DENV2_OR037375.1	OR037375.1	DENV2/Colombia/LET1269/2023	OR037375	2II	2II_F	2II_F.1.1.2	2023-02-08	South America	Colombia	Homo sapiens
DENV2_OR037376.1	OR037376.1	DENV2/Colombia/LET1270/2023	OR037376	2II	2II_F	2II_F.1.1.2	2023-02-08	South America	Colombia	Homo sapiens
DENV2_OR037377.1	OR037377.1	DENV2/Colombia/LET1275/2023	OR037377	2II	2II_F	2II_F.1.1.2	2023-02-08	South America	Colombia	Homo sapiens
DENV2_OR150736.1	OR150736.1	389JFS	OR150736	2II	2II_F	2II_F.1.1.2	2023-02-07	South America	Brazil	Homo sapiens
DENV2_OR037374.1	OR037374.1	DENV2/Colombia/LET1268/2023	OR037374	2II	2II_F	2II_F.1.1.2	2023-02-07	South America	Colombia	Homo sapiens
DENV2_OR150737.1	OR150737.1	OR150737.1	OR150737	2II	2II_F	2II_F.1.1.2	2023-02-07	South America	Brazil	Homo sapiens
DENV2_PP269920.1	PP269920.1	PP269920.1	PP269920	2II	2II_F	2II_F.1.3	2023-02-06	Asia	Vietnam	Homo sapiens
DENV2_OR150735.1	OR150735.1	OR150735.1	OR150735	2II	2II_F	2II_F.1.1.2	2023-02-05	South America	Brazil	Homo sapiens
DENV2_OR037373.1	OR037373.1	DENV2/Colombia/LET1266/2023	OR037373	2II	2II_F	2II_F.1.1.2	2023-02-03	South America	Colombia	Homo sapiens
DENV2_OR150726.1	OR150726.1	2,37E+11	OR150726	2II	2II_F	2II_F.1.1.2	2023-02-02	South America	Brazil	Homo sapiens
DENV2_OR098849.1	OR098849.1	LET-1262	OR098849	2II	2II_F	2II_F.1.1.2	2023-02-02	South America	Colombia	Homo sapiens
DENV2_PP269912.1	PP269912.1	PP269912.1	PP269912	2II	2II_F	2II_F.1.1	2023-02-02	Asia	Vietnam	Homo sapiens
DENV2_OR037371.1	OR037371.1	OR037371.1	OR037371	2II	2II_F	2II_F.1.1.2	2023-02-01	South America	Colombia	Homo sapiens
DENV2_OR037372.1	OR037372.1	OR037372.1	OR037372	2II	2II_F	2II_F.1.1.2	2023-02-01	South America	Colombia	Homo sapiens
DENV2_OR150733.1	OR150733.1	281VPV	OR150733	2II	2II_F	2II_F.1.1.2	2023-01-29	South America	Brazil	Homo sapiens
DENV2_OR150717.1	OR150717.1	2,37E+11	OR150717	2II	2II_F	2II_F.1.1.2	2023-01-27	South America	Brazil	Homo sapiens
DENV2_OR150732.1	OR150732.1	273ACE	OR150732	2II	2II_F	2II_F.1.1.2	2023-01-27	South America	Brazil	Homo sapiens
DENV2_OR150731.1	OR150731.1	256JLT	OR150731	2II	2II_F	2II_F.1.1.2	2023-01-26	South America	Brazil	Homo sapiens
DENV2_OR150724.1	OR150724.1	2,37E+11	OR150724	2II	2II_F	2II_F.1.1.2	2023-01-25	South America	Brazil	Homo sapiens
DENV2_OR150725.1	OR150725.1	2,37E+11	OR150725	2II	2II_F	2II_F.1.1.2	2023-01-25	South America	Brazil	Homo sapiens
DENV2_OR150734.1	OR150734.1	314MLSP	OR150734	2II	2II_F	2II_F.1.1.2	2023-01-24	South America	Brazil	Homo sapiens
DENV2_OQ786048.1	OQ786048.1	NGS_734	OQ786048	2II	2II_F	2II_F.1.1.2	2023-01-22	South America	Brazil	Homo sapiens
DENV2_OR150707.1	OR150707.1	2,33E+11	OR150707	2II	2II_F	2II_F.1.1.2	2023-01-19	South America	Brazil	Homo sapiens
DENV2_OQ786047.1	OQ786047.1	NGS_733	OQ786047	2II	2II_F	2II_F.1.1.2	2023-01-18	South America	Brazil	Homo sapiens
DENV2_OR150708.1	OR150708.1	2,33E+11	OR150708	2II	2II_F	2II_F.1.1.2	2023-01-17	South America	Brazil	Homo sapiens
DENV2_OR150709.1	OR150709.1	2,36E+11	OR150709	2II	2II_F	2II_F.1.1.2	2023-01-17	South America	Brazil	Homo sapiens
DENV2_OR150710.1	OR150710.1	2,36E+11	OR150710	2II	2II_F	2II_F.1.1.2	2023-01-17	South America	Brazil	Homo sapiens
DENV2_OR039512.1	OR039512.1	Fiocruz-ICC_7975	OR039512	2II	2II_F	2II_F.1.1.2	2023-01-17	South America	Brazil	Homo sapiens
DENV2_OR150704.1	OR150704.1	2,30E+11	OR150704	2II	2II_F	2II_F.1.1.2	2023-01-15	South America	Brazil	Homo sapiens
DENV2_OR150741.1	OR150741.1	450LML	OR150741	2II	2II_F	2II_F.1.1.2	2023-01-13	South America	Brazil	Homo sapiens
DENV2_OR037370.1	OR037370.1	OR037370.1	OR037370	2II	2II_F	2II_F.1.1.2	2023-01-06	South America	Colombia	Homo sapiens
DENV2_PP269911.1	PP269911.1	DENV2/Viet_Nam/2022-12-21/Yale-DN02306	PP269911	2II	2II_F	2II_F.1.3	2022-12-21	Asia	Vietnam	Homo sapiens
DENV2_OR037369.1	OR037369.1	OR037369.1	OR037369	2II	2II_F	2II_F.1.1.2	2022-12-17	South America	Colombia	Homo sapiens
DENV2_OR037368.1	OR037368.1	OR037368.1	OR037368	2II	2II_F	2II_F.1.1.2	2022-12-15	South America	Colombia	Homo sapiens
DENV2_OR037367.1	OR037367.1	OR037367.1	OR037367	2II	2II_F	2II_F.1.1.2	2022-12-13	South America	Colombia	Homo sapiens
DENV2_OR037366.1	OR037366.1	DENV2/Colombia/LET1222/2022	OR037366	2II	2II_F	2II_F.1.1.2	2022-12-09	South America	Colombia	Homo sapiens
DENV2_OQ725730.1	OQ725730.1	OQ725730.1	OQ725730	2II	2II_F	2II_F.1.1.2	2022-12-09	South America	Colombia	Homo sapiens
DENV2_PP269910.1	PP269910.1	DENV2/Viet_Nam/2022-12-02/Yale-DN02305	PP269910	2II	2II_F	2II_F.2.1	2022-12-02	Asia	Vietnam	Homo sapiens
DENV2_PP269909.1	PP269909.1	PP269909.1	PP269909	2II	2II_F	2II_F.1.3	2022-12-01	Asia	Vietnam	Homo sapiens
DENV2_PP269919.1	PP269919.1	PP269919.1	PP269919	2II	2II_F	2II_F.1.3	2022-12-01	Asia	Vietnam	Homo sapiens
DENV2_OR037362.1	OR037362.1	DENV2/Colombia/LET1205/2022	OR037362	2II	2II_F	2II_F.1.1.2	2022-11-30	South America	Colombia	Homo sapiens
DENV2_OR037364.1	OR037364.1	DENV2/Colombia/LET1208/2022	OR037364	2II	2II_F	2II_F.1.1.2	2022-11-30	South America	Colombia	Homo sapiens
DENV2_OR037363.1	OR037363.1	OR037363.1	OR037363	2II	2II_F	2II_F.1.1.2	2022-11-30	South America	Colombia	Homo sapiens
DENV2_OR037365.1	OR037365.1	OR037365.1	OR037365	2II	2II_F	2II_F.1.1.2	2022-11-30	South America	Colombia	Homo sapiens
DENV2_OR037361.1	OR037361.1	OR037361.1	OR037361	2II	2II_F	2II_F.1.1.2	2022-11-26	South America	Colombia	Homo sapiens
DENV2_PP269917.1	PP269917.1	DENV2/Viet_Nam/2022-11-25/Yale-DN02312	PP269917	2II	2II_F	2II_F.2.1	2022-11-25	Asia	Vietnam	Homo sapiens
DENV2_OR037356.1	OR037356.1	OR037356.1	OR037356	2II	2II_F	2II_F.1.1.2	2022-11-25	South America	Colombia	Homo sapiens
DENV2_OR037360.1	OR037360.1	OR037360.1	OR037360	2II	2II_F	2II_F.1.1.2	2022-11-25	South America	Colombia	Homo sapiens
DENV2_OR037354.1	OR037354.1	DENV2/Colombia/LET1185/2022	OR037354	2II	2II_F	2II_F.1.1.2	2022-11-23	South America	Colombia	Homo sapiens
DENV2_OR037359.1	OR037359.1	OR037359.1	OR037359	2II	2II_F	2II_F.1.1.2	2022-11-22	South America	Colombia	Homo sapiens
DENV2_OR037358.1	OR037358.1	DENV2/Colombia/LET1184/2022	OR037358	2II	2II_F	2II_F.1.1.2	2022-11-21	South America	Colombia	Homo sapiens
DENV2_OR037355.1	OR037355.1	DENV2/Colombia/LET1193/2022	OR037355	2II	2II_F	2II_F.1.1.2	2022-11-21	South America	Colombia	Homo sapiens
DENV2_OP984834.1	OP984834.1	22GZ11862_VNM	OP984834	2II	2II_F	2II_F.1.3	2022-11-20	Asia	Vietnam	Homo sapiens
DENV2_OR037357.1	OR037357.1	OR037357.1	OR037357	2II	2II_F	2II_F.1.1.2	2022-11-17	South America	Colombia	Homo sapiens
DENV2_OR037353.1	OR037353.1	DENV2/Colombia/LET1172/2022	OR037353	2II	2II_F	2II_F.1.1.2	2022-11-10	South America	Colombia	Homo sapiens
DENV2_OR037352.1	OR037352.1	OR037352.1	OR037352	2II	2II_F	2II_F.1.1.2	2022-11-09	South America	Colombia	Homo sapiens
DENV2_OP941844.1	OP941844.1	OP941844.1	OP941844	2II	2II_F	2II_F.1.1.2	2022-11-06	South America	Brazil	Homo sapiens
DENV2_OP941835.1	OP941835.1	Fiocruz-ILMD-FVSRCP_AR2200004	OP941835	2II	2II_F	2II_F.1.1.2	2022-11-04	South America	Brazil	Homo sapiens
DENV2_OQ726075.1	OQ726075.1	LET-1160	OQ726075	2II	2II_F	2II_F.1.1.2	2022-11-04	South America	Colombia	Homo sapiens
DENV2_OQ726074.1	OQ726074.1	OQ726074.1	OQ726074	2II	2II_F	2II_F.1.1.2	2022-11-04	South America	Colombia	Homo sapiens
DENV2_OP941841.1	OP941841.1	Fiocruz-ILMD-FVSRCP_AR2200010	OP941841	2II	2II_F	2II_F.1.1.2	2022-11-03	South America	Brazil	Homo sapiens
DENV2_OP941833.1	OP941833.1	OP941833.1	OP941833	2II	2II_F	2II_F.1.1.2	2022-11-03	South America	Brazil	Homo sapiens
DENV2_OP941837.1	OP941837.1	OP941837.1	OP941837	2II	2II_F	2II_F.1.1.2	2022-11-03	South America	Brazil	Homo sapiens
DENV2_OP941834.1	OP941834.1	Fiocruz-ILMD-FVSRCP_AR2200003	OP941834	2II	2II_F	2II_F.1.1.2	2022-11-02	South America	Brazil	Homo sapiens
DENV2_OP941836.1	OP941836.1	OP941836.1	OP941836	2II	2II_F	2II_F.1.1.2	2022-11-01	South America	Brazil	Homo sapiens
DENV2_PP994652.1	PP994652.1	BAL-068	PP994652	2II	2II_F	2II_F.1.3	2022-10-29	Asia	Indonesia	Homo sapiens
DENV2_OQ726072.1	OQ726072.1	LET-1146	OQ726072	2II	2II_F	2II_F.1.1.2	2022-10-28	South America	Colombia	Homo sapiens
DENV2_PP994654.1	PP994654.1	BAL-070	PP994654	2II	2II_F	2II_F.1.3	2022-10-28	Asia	Indonesia	Homo sapiens
DENV2_OQ726071.1	OQ726071.1	OQ726071.1	OQ726071	2II	2II_F	2II_F.1.1.2	2022-10-28	South America	Colombia	Homo sapiens
DENV2_OQ726073.1	OQ726073.1	OQ726073.1	OQ726073	2II	2II_F	2II_F.1.1.2	2022-10-28	South America	Colombia	Homo sapiens
DENV2_PP994655.1	PP994655.1	PP994655.1	PP994655	2II	2II_F	2II_F.1.3	2022-10-28	Asia	Indonesia	Homo sapiens
DENV2_OQ726070.1	OQ726070.1	OQ726070.1	OQ726070	2II	2II_F	2II_F.1.1.2	2022-10-27	South America	Colombia	Homo sapiens
DENV2_OP941840.1	OP941840.1	Fiocruz-ILMD-FVSRCP_AR2200009	OP941840	2II	2II_F	2II_F.1.1.2	2022-10-24	South America	Brazil	Homo sapiens
DENV2_OP941839.1	OP941839.1	OP941839.1	OP941839	2II	2II_F	2II_F.1.1.2	2022-10-24	South America	Brazil	Homo sapiens
DENV2_OQ851878.1	OQ851878.1	RCDC-0025	OQ851878	2II	2II_F	2II_F.1.1.5	2022-10-23	Asia	Bhutan	Homo sapiens
DENV2_OQ851873.1	OQ851873.1	OQ851873.1	OQ851873	2II	2II_F	2II_F.1.1.5	2022-10-21	Asia	Bhutan	Homo sapiens
DENV2_OQ851882.1	OQ851882.1	RCDC-0037	OQ851882	2II	2II_F	2II_F.1.1.5	2022-10-20	Asia	Bhutan	Homo sapiens
DENV2_OQ851877.1	OQ851877.1	RCDC-0024	OQ851877	2II	2II_F	2II_F.1.1.5	2022-10-19	Asia	Bhutan	Homo sapiens
DENV2_OQ851883.1	OQ851883.1	RCDC-0042	OQ851883	2II	2II_F	2II_F.1.1.5	2022-10-19	Asia	Bhutan	Homo sapiens
DENV2_OP941838.1	OP941838.1	Fiocruz-ILMD-FVSRCP_AR2200007	OP941838	2II	2II_F	2II_F.1.1.2	2022-10-19	South America	Brazil	Homo sapiens
DENV2_OQ725734.1	OQ725734.1	OQ725734.1	OQ725734	2II	2II_F	2II_F.1.1.2	2022-10-19	South America	Colombia	Homo sapiens
DENV2_OP811981.1	OP811981.1	OP811981.1	OP811981	2II	2II_F	2II_F.1.1	2022-10-18	Asia	Pakistan	Homo sapiens
DENV2_OP941842.1	OP941842.1	OP941842.1	OP941842	2II	2II_F	2II_F.1.1.2	2022-10-18	South America	Brazil	Homo sapiens
DENV2_OP941843.1	OP941843.1	OP941843.1	OP941843	2II	2II_F	2II_F.1.1.2	2022-10-18	South America	Brazil	Homo sapiens
DENV2_OQ851872.1	OQ851872.1	RCDC-0001	OQ851872	2II	2II_F	2II_F.1.1.5	2022-10-15	Asia	Bhutan	Homo sapiens
DENV2_OQ725733.1	OQ725733.1	LET-1125	OQ725733	2II	2II_F	2II_F.1.1.2	2022-10-15	South America	Colombia	Homo sapiens
DENV2_OQ851885.1	OQ851885.1	RCDC-0049	OQ851885	2II	2II_F	2II_F.1.1.5	2022-10-14	Asia	Bhutan	Homo sapiens
DENV2_OQ851880.1	OQ851880.1	RCDC-0030	OQ851880	2II	2II_F	2II_F.1.1.5	2022-10-13	Asia	Bhutan	Homo sapiens
DENV2_OQ725732.1	OQ725732.1	LET-1120	OQ725732	2II	2II_F	2II_F.1.1.2	2022-10-13	South America	Colombia	Homo sapiens
DENV2_OQ851884.1	OQ851884.1	OQ851884.1	OQ851884	2II	2II_F	2II_F.1.1.5	2022-10-13	Asia	Bhutan	Homo sapiens
DENV2_OQ725731.1	OQ725731.1	LET-1114	OQ725731	2II	2II_F	2II_F.1.1.2	2022-10-11	South America	Colombia	Homo sapiens
DENV2_OP941832.1	OP941832.1	OP941832.1	OP941832	2II	2II_F	2II_F.1.1.2	2022-10-11	South America	Brazil	Homo sapiens
DENV2_PP269908.1	PP269908.1	PP269908.1	PP269908	2II	2II_F	2II_F.1.3	2022-10-11	Asia	Vietnam	Homo sapiens
DENV2_PP446694.1	PP446694.1	109-2430S_L1	PP446694	2II	2II_F	2II_F.1.1	2022-10-10	Asia	Cambodia	Homo sapiens
DENV2_PP269907.1	PP269907.1	PP269907.1	PP269907	2II	2II_F	2II_F.1.3	2022-10-10	Asia	Vietnam	Homo sapiens
DENV2_PP269921.1	PP269921.1	PP269921.1	PP269921	2II	2II_F	2II_F.1.3	2022-10-10	Asia	Vietnam	Homo sapiens
DENV2_PP446693.1	PP446693.1	109-2425S_L1	PP446693	2II	2II_F	2II_F.1.1.4	2022-10-06	Asia	Cambodia	Homo sapiens
DENV2_OR821739.1	OR821739.1	OR821739.1	OR821739	2II	2II_F	2II_F.1.3	2022-10-06	Asia	Indonesia	Homo sapiens
DENV2_OR821738.1	OR821738.1	BAL-055	OR821738	2II	2II_F	2II_F.2.1	2022-10-05	Asia	Indonesia	Homo sapiens
DENV2_OQ851881.1	OQ851881.1	RCDC-0032	OQ851881	2II	2II_F	2II_F.1.1.5	2022-10-03	Asia	Bhutan	Homo sapiens
DENV2_OQ851879.1	OQ851879.1	OQ851879.1	OQ851879	2II	2II_F	2II_F.1.1.5	2022-10-03	Asia	Bhutan	Homo sapiens
DENV2_OQ851874.1	OQ851874.1	RCDC-0019	OQ851874	2II	2II_F	2II_F.1.1.5	2022-10-01	Asia	Bhutan	Homo sapiens
DENV2_OP898559.1	OP898559.1	NIH-PAK-12/2022	OP898559	2II	2II_F	2II_F.1.1	2022-10-01	Asia	Pakistan	Homo sapiens
DENV2_OP811984.1	OP811984.1	NIH-PAK-09/2022	OP811984	2II	2II_F	2II_F.1.1	2022-09-30	Asia	Pakistan	Homo sapiens
DENV2_OP811983.1	OP811983.1	NIH-PAK-08/2022	OP811983	2II	2II_F	2II_F.1.1	2022-09-28	Asia	Pakistan	Homo sapiens
DENV2_PP757872.1	PP757872.1	AIIMSR-DEN-26/2022	PP757872	2II	2II_F	2II_F.1.1	2022-09-26	Asia	India	Homo sapiens
DENV2_PP994651.1	PP994651.1	PP994651.1	PP994651	2II	2II_F	2II_F.1.3	2022-09-26	Asia	Indonesia	Homo sapiens
DENV2_OP811982.1	OP811982.1	OP811982.1	OP811982	2II	2II_F	2II_F.1.1	2022-09-13	Asia	Pakistan	Homo sapiens
DENV2_PP446692.1	PP446692.1	PP446692.1	PP446692	2II	2II_F	2II_F.1.1.4	2022-09-05	Asia	Cambodia	Homo sapiens
DENV2_OR821724.1	OR821724.1	DENV2_CDBT_TU_NP181	OR821724	2II	2II_F	2II_F.1.1.3	2022-09-01	Asia	Nepal	Homo sapiens
DENV2_OR821725.1	OR821725.1	DENV2_CDBT_TU_NP40	OR821725	2II	2II_F	2II_F.1.1.3	2022-09-01	Asia	Nepal	Homo sapiens
DENV2_PP469534.1	PP469534.1	109-2279S_L1	PP469534	2II	2II_F	2II_F.1.1	2022-08-24	Asia	Cambodia	Homo sapiens
DENV2_OQ821482.1	OQ821482.1	DENV2/India/2022-08-19/Yale-DN01035	OQ821482	2II	2II_F	2II_F.1.1	2022-08-19	Asia	India	Homo sapiens
DENV2_PP994647.1	PP994647.1	BAL-028	PP994647	2II	2II_F	2II_F.1.3	2022-08-17	Asia	Indonesia	Homo sapiens
DENV2_PP994648.1	PP994648.1	BAL-030	PP994648	2II	2II_F	2II_F.1.3	2022-08-17	Asia	Indonesia	Homo sapiens
DENV2_PP994649.1	PP994649.1	PP994649.1	PP994649	2II	2II_F	2II_F.1.3	2022-08-17	Asia	Indonesia	Homo sapiens
DENV2_PP470602.1	PP470602.1	PP470602.1	PP470602	2II	2II_F	2II_F.1.1.4	2022-08-15	Asia	Cambodia	Homo sapiens
DENV2_PP269915.1	PP269915.1	DENV2/Viet_Nam/2022-08-12/Yale-DN02310	PP269915	2II	2II_F	2II_F.1.1	2022-08-12	Asia	Vietnam	Homo sapiens
DENV2_PP269916.1	PP269916.1	DENV2/Viet_Nam/2022-08-12/Yale-DN02311	PP269916	2II	2II_F	2II_F.1.1	2022-08-12	Asia	Vietnam	Homo sapiens
DENV2_PP269906.1	PP269906.1	DENV2/Viet_Nam/2022-08-09/Yale-DN02300	PP269906	2II	2II_F	2II_F.1.3	2022-08-09	Asia	Vietnam	Homo sapiens
DENV2_PP470603.1	PP470603.1	PP470603.1	PP470603	2II	2II_F	2II_F.1.1	2022-08-04	Asia	Cambodia	Homo sapiens
DENV2_PP269905.1	PP269905.1	DENV2/Viet_Nam/2022-08-01/Yale-DN02298	PP269905	2II	2II_F	2II_F.1.1	2022-08-01	Asia	Vietnam	Homo sapiens
DENV2_OP921001.1	OP921001.1	OP921001.1	OP921001	2II	2II_F	2II_F.1.1	2022-07-27	Asia	India	Homo sapiens
DENV2_OP389112.1	OP389112.1	2022GZ01726_LKA	OP389112	2II	2II_F	2II_F.1.1	2022-07-25	Asia	China	Homo sapiens
DENV2_PP470601.1	PP470601.1	DENS-167	PP470601	2II	2II_F	2II_F.1.1	2022-07-23	Asia	Cambodia	Homo sapiens
DENV2_PP446691.1	PP446691.1	109-2116S_L1	PP446691	2II	2II_F	2II_F.1.1.4	2022-07-22	Asia	Cambodia	Homo sapiens
DENV2_OQ653841.1	OQ653841.1	vero	OQ653841	2II	2II_F	2II_F.1.1	2022-07-22	Asia	China	Homo sapiens
DENV2_PP446690.1	PP446690.1	PP446690.1	PP446690	2II	2II_F	2II_F.1.1.4	2022-07-18	Asia	Cambodia	Homo sapiens
DENV2_PP446689.1	PP446689.1	109-2071S_L1	PP446689	2II	2II_F	2II_F.1.1.4	2022-07-15	Asia	Cambodia	Homo sapiens
DENV2_OP599759.1	OP599759.1	OP599759.1	OP599759	2II	2II_F	2II_F.1.1.2	2022-07-10	South America	Brazil	Homo sapiens
DENV2_OP599760.1	OP599760.1	OP599760.1	OP599760	2II	2II_F	2II_F.1.1.2	2022-07-09	South America	Brazil	Homo sapiens
DENV2_OP599721.1	OP599721.1	DENV2II-BABC60-2022	OP599721	2II	2II_F	2II_F.1.1.2	2022-07-08	South America	Brazil	Homo sapiens
DENV2_OP599758.1	OP599758.1	OP599758.1	OP599758	2II	2II_F	2II_F.1.1.2	2022-07-08	South America	Brazil	Homo sapiens
DENV2_PP446688.1	PP446688.1	109-2034S_L1	PP446688	2II	2II_F	2II_F.1.1.4	2022-07-07	Asia	Cambodia	Homo sapiens
DENV2_PP439582.1	PP439582.1	PP439582.1	PP439582	2II	2II_F	2II_F.1.1.4	2022-07-07	Asia	Cambodia	Homo sapiens
DENV2_PP439581.1	PP439581.1	PP439581.1	PP439581	2II	2II_F	2II_F.1.1.4	2022-07-06	Asia	Cambodia	Homo sapiens
DENV2_PP411257.1	PP411257.1	109-2015S_L1	PP411257	2II	2II_F	2II_F.1.1.4	2022-07-05	Asia	Cambodia	Homo sapiens
DENV2_OP599726.1	OP599726.1	OP599726.1	OP599726	2II	2II_F	2II_F.1.1.2	2022-07-04	South America	Brazil	Homo sapiens
DENV2_PP411256.1	PP411256.1	109-2002S_L1	PP411256	2II	2II_F	2II_F.1.1.4	2022-07-01	Asia	Cambodia	Homo sapiens
DENV2_OQ821481.1	OQ821481.1	OQ821481.1	OQ821481	2II	2II_F	2II_F.1.1	2022-07-01	Asia	India	Homo sapiens
DENV2_PP470600.1	PP470600.1	PP470600.1	PP470600	2II	2II_F	2II_F.1.1	2022-07-01	Asia	Cambodia	Homo sapiens
DENV2_PP269914.1	PP269914.1	PP269914.1	PP269914	2II	2II_F	2II_F.1.3	2022-06-29	Asia	Vietnam	Homo sapiens
DENV2_PP269904.1	PP269904.1	DENV2/Viet_Nam/2022-06-28/Yale-DN02297	PP269904	2II	2II_F	2II_F.1.1	2022-06-28	Asia	Vietnam	Homo sapiens
DENV2_PP994646.1	PP994646.1	BAL-014	PP994646	2II	2II_F	2II_F.1.3	2022-06-27	Asia	Indonesia	Homo sapiens
DENV2_PP411254.1	PP411254.1	PP411254.1	PP411254	2II	2II_F	2II_F.1.1.4	2022-06-27	Asia	Cambodia	Homo sapiens
DENV2_OP599757.1	OP599757.1	OP599757.1	OP599757	2II	2II_F	2II_F.1.1.2	2022-06-25	South America	Brazil	Homo sapiens
DENV2_OP599769.1	OP599769.1	OP599769.1	OP599769	2II	2II_F	2II_F.1.1.2	2022-06-24	South America	Brazil	Homo sapiens
DENV2_OP599761.1	OP599761.1	DENV2II-SEBC06-2022	OP599761	2II	2II_F	2II_F.1.1.2	2022-06-23	South America	Brazil	Homo sapiens
DENV2_PP411253.1	PP411253.1	PP411253.1	PP411253	2II	2II_F	2II_F.1.1.4	2022-06-23	Asia	Cambodia	Homo sapiens
DENV2_OP599766.1	OP599766.1	OP599766.1	OP599766	2II	2II_F	2II_F.1.1.2	2022-06-22	South America	Brazil	Homo sapiens
DENV2_OP599767.1	OP599767.1	OP599767.1	OP599767	2II	2II_F	2II_F.1.1.2	2022-06-22	South America	Brazil	Homo sapiens
DENV2_PP269903.1	PP269903.1	PP269903.1	PP269903	2II	2II_F	2II_F.1.1	2022-06-21	Asia	Vietnam	Homo sapiens
DENV2_PP411252.1	PP411252.1	109-1925S_L1	PP411252	2II	2II_F	2II_F.1.1.4	2022-06-20	Asia	Cambodia	Homo sapiens
DENV2_OP599764.1	OP599764.1	OP599764.1	OP599764	2II	2II_F	2II_F.1.1.2	2022-06-20	South America	Brazil	Homo sapiens
DENV2_OP599765.1	OP599765.1	OP599765.1	OP599765	2II	2II_F	2II_F.1.1.2	2022-06-20	South America	Brazil	Homo sapiens
DENV2_PP269918.1	PP269918.1	PP269918.1	PP269918	2II	2II_F	2II_F.1.3	2022-06-20	Asia	Vietnam	Homo sapiens
DENV2_OP599763.1	OP599763.1	DENV2II-SEBC08-2022	OP599763	2II	2II_F	2II_F.1.1.2	2022-06-19	South America	Brazil	Homo sapiens
DENV2_PP757871.1	PP757871.1	AIIMSR-DEN-07/2022	PP757871	2II	2II_F	2II_F.1.1	2022-06-18	Asia	India	Homo sapiens
DENV2_PP411251.1	PP411251.1	109-1911S_L1	PP411251	2II	2II_F	2II_F.1.1.4	2022-06-16	Asia	Cambodia	Homo sapiens
DENV2_OR821737.1	OR821737.1	BAL-007	OR821737	2II	2II_F	2II_F.2.1	2022-06-11	Asia	Indonesia	Homo sapiens
DENV2_PP470598.1	PP470598.1	DENS-093	PP470598	2II	2II_F	2II_F.1.1.4	2022-06-10	Asia	Cambodia	Homo sapiens
DENV2_PP411249.1	PP411249.1	PP411249.1	PP411249	2II	2II_F	2II_F.1.1.4	2022-06-10	Asia	Cambodia	Homo sapiens
DENV2_PP411250.1	PP411250.1	PP411250.1	PP411250	2II	2II_F	2II_F.1.1.4	2022-06-10	Asia	Cambodia	Homo sapiens
DENV2_OP599710.1	OP599710.1	DENV2II-MGBC84-2022	OP599710	2II	2II_F	2II_F.1.1.2	2022-06-08	South America	Brazil	Homo sapiens
DENV2_PP269913.1	PP269913.1	DENV2/Viet_Nam/2022-06-08/Yale-DN02308	PP269913	2II	2II_F	2II_F.1.1	2022-06-08	Asia	Vietnam	Homo sapiens
DENV2_OP599709.1	OP599709.1	DENV2II-MGBC83-2022	OP599709	2II	2II_F	2II_F.1.1.2	2022-06-07	South America	Brazil	Homo sapiens
DENV2_PP411230.1	PP411230.1	109-1848S_S9	PP411230	2II	2II_F	2II_F.1.1.4	2022-06-07	Asia	Cambodia	Homo sapiens
DENV2_PP411233.1	PP411233.1	109-1855S_S14	PP411233	2II	2II_F	2II_F.1.1.4	2022-06-07	Asia	Cambodia	Homo sapiens
DENV2_PP411234.1	PP411234.1	109-1863S_S18	PP411234	2II	2II_F	2II_F.1.1.4	2022-06-07	Asia	Cambodia	Homo sapiens
DENV2_PP411235.1	PP411235.1	109-1864S_S19	PP411235	2II	2II_F	2II_F.1.1.4	2022-06-07	Asia	Cambodia	Homo sapiens
DENV2_OP599768.1	OP599768.1	OP599768.1	OP599768	2II	2II_F	2II_F.1.1.2	2022-06-07	South America	Brazil	Homo sapiens
DENV2_PP411231.1	PP411231.1	PP411231.1	PP411231	2II	2II_F	2II_F.1.1.4	2022-06-07	Asia	Cambodia	Homo sapiens
DENV2_PP411232.1	PP411232.1	PP411232.1	PP411232	2II	2II_F	2II_F.1.1.4	2022-06-07	Asia	Cambodia	Homo sapiens
DENV2_OP599671.1	OP599671.1	OP599671.1	OP599671	2II	2II_F	2II_F.1.1.2	2022-06-05	South America	Brazil	Homo sapiens
DENV2_OP599725.1	OP599725.1	DENV2II-ACBC06-2022	OP599725	2II	2II_F	2II_F.1.1.2	2022-06-04	South America	Brazil	Homo sapiens
DENV2_OP599722.1	OP599722.1	OP599722.1	OP599722	2II	2II_F	2II_F.1.1.2	2022-06-04	South America	Brazil	Homo sapiens
DENV2_OP599708.1	OP599708.1	OP599708.1	OP599708	2II	2II_F	2II_F.1.1.2	2022-06-03	South America	Brazil	Homo sapiens
DENV2_OP599762.1	OP599762.1	OP599762.1	OP599762	2II	2II_F	2II_F.1.1.2	2022-06-03	South America	Brazil	Homo sapiens
DENV2_PP269902.1	PP269902.1	DENV2/Viet_Nam/2022-06-02/Yale-DN02293	PP269902	2II	2II_F	2II_F.1.3	2022-06-02	Asia	Vietnam	Homo sapiens
DENV2_PP470599.1	PP470599.1	PP470599.1	PP470599	2II	2II_F	2II_F.1.1	2022-06-02	Asia	Cambodia	Homo sapiens
DENV2_PP411227.1	PP411227.1	109-1833S_S125	PP411227	2II	2II_F	2II_F.1.1	2022-06-01	Asia	Cambodia	Homo sapiens
DENV2_PP411229.1	PP411229.1	109-1837S_S141	PP411229	2II	2II_F	2II_F.1.1.4	2022-06-01	Asia	Cambodia	Homo sapiens
DENV2_PP411228.1	PP411228.1	PP411228.1	PP411228	2II	2II_F	2II_F.1.1.4	2022-06-01	Asia	Cambodia	Homo sapiens
DENV2_PP406454.1	PP406454.1	109-1806S_S132	PP406454	2II	2II_F	2II_F.1.1.4	2022-05-30	Asia	Cambodia	Homo sapiens
DENV2_PP469533.1	PP469533.1	109-1816S_S116	PP469533	2II	2II_F	2II_F.1.1.4	2022-05-30	Asia	Cambodia	Homo sapiens
DENV2_PP406455.1	PP406455.1	PP406455.1	PP406455	2II	2II_F	2II_F.1.1.4	2022-05-30	Asia	Cambodia	Homo sapiens
DENV2_PP406452.1	PP406452.1	109-1787S_S89	PP406452	2II	2II_F	2II_F.1.1.4	2022-05-26	Asia	Cambodia	Homo sapiens
DENV2_PP406453.1	PP406453.1	PP406453.1	PP406453	2II	2II_F	2II_F.1.1.4	2022-05-26	Asia	Cambodia	Homo sapiens
DENV2_OQ028216.1	OQ028216.1	OQ028216.1	OQ028216	2II	2II_F	2II_F.1.1	2022-05-25	Asia	Vietnam	Homo sapiens
DENV2_OP599707.1	OP599707.1	OP599707.1	OP599707	2II	2II_F	2II_F.1.1.2	2022-05-24	South America	Brazil	Homo sapiens
DENV2_PP406447.1	PP406447.1	109-1751S_S83	PP406447	2II	2II_F	2II_F.1.1.4	2022-05-23	Asia	Cambodia	Homo sapiens
DENV2_PP406449.1	PP406449.1	109-1758S_S55	PP406449	2II	2II_F	2II_F.1.1.4	2022-05-23	Asia	Cambodia	Homo sapiens
DENV2_PP406450.1	PP406450.1	109-1759S_S56	PP406450	2II	2II_F	2II_F.1.1.4	2022-05-23	Asia	Cambodia	Homo sapiens
DENV2_OP599719.1	OP599719.1	OP599719.1	OP599719	2II	2II_F	2II_F.1.1.2	2022-05-23	South America	Brazil	Homo sapiens
DENV2_OP599720.1	OP599720.1	OP599720.1	OP599720	2II	2II_F	2II_F.1.1.2	2022-05-23	South America	Brazil	Homo sapiens
DENV2_PP406448.1	PP406448.1	PP406448.1	PP406448	2II	2II_F	2II_F.1.1.4	2022-05-23	Asia	Cambodia	Homo sapiens
DENV2_PP406451.1	PP406451.1	PP406451.1	PP406451	2II	2II_F	2II_F.1.1.4	2022-05-23	Asia	Cambodia	Homo sapiens
DENV2_OP599717.1	OP599717.1	OP599717.1	OP599717	2II	2II_F	2II_F.1.1.2	2022-05-20	South America	Brazil	Homo sapiens
DENV2_OP599718.1	OP599718.1	OP599718.1	OP599718	2II	2II_F	2II_F.1.1.2	2022-05-20	South America	Brazil	Homo sapiens
DENV2_OQ726079.1	OQ726079.1	LET-35H	OQ726079	2II	2II_F	2II_F.1.1.2	2022-05-18	South America	Colombia	Homo sapiens
DENV2_OP599753.1	OP599753.1	OP599753.1	OP599753	2II	2II_F	2II_F.1.1.2	2022-05-18	South America	Paraguay	Homo sapiens
DENV2_PP406376.1	PP406376.1	PP406376.1	PP406376	2II	2II_F	2II_F.1.1.4	2022-05-18	Asia	Cambodia	Homo sapiens
DENV2_PP406375.1	PP406375.1	109-1724S_S71	PP406375	2II	2II_F	2II_F.1.1.4	2022-05-17	Asia	Cambodia	Homo sapiens
DENV2_OP599706.1	OP599706.1	OP599706.1	OP599706	2II	2II_F	2II_F.1.1.2	2022-05-16	South America	Brazil	Homo sapiens
DENV2_OP599715.1	OP599715.1	OP599715.1	OP599715	2II	2II_F	2II_F.1.1.2	2022-05-13	South America	Brazil	Homo sapiens
DENV2_OP599716.1	OP599716.1	DENV2II-BABC51-2022	OP599716	2II	2II_F	2II_F.1.1.2	2022-05-11	South America	Brazil	Homo sapiens
DENV2_OP599751.1	OP599751.1	DENV2II-PYBC51-2022	OP599751	2II	2II_F	2II_F.1.1.2	2022-05-11	South America	Paraguay	Homo sapiens
DENV2_OP599723.1	OP599723.1	DENV2II-ACBC04-2022	OP599723	2II	2II_F	2II_F.1.1.2	2022-05-10	South America	Brazil	Homo sapiens
DENV2_OP599700.1	OP599700.1	OP599700.1	OP599700	2II	2II_F	2II_F.1.1.2	2022-05-10	South America	Brazil	Homo sapiens
DENV2_OP599747.1	OP599747.1	OP599747.1	OP599747	2II	2II_F	2II_F.1.1.2	2022-05-10	South America	Brazil	Homo sapiens
DENV2_OP599748.1	OP599748.1	OP599748.1	OP599748	2II	2II_F	2II_F.1.1.2	2022-05-10	South America	Brazil	Homo sapiens
DENV2_OP599701.1	OP599701.1	OP599701.1	OP599701	2II	2II_F	2II_F.1.1.2	2022-05-09	South America	Brazil	Homo sapiens
DENV2_OR039517.1	OR039517.1	Fiocruz-ICC_5431-22	OR039517	2II	2II_F	2II_F.1.1.2	2022-05-08	South America	Brazil	Homo sapiens
DENV2_OP599712.1	OP599712.1	OP599712.1	OP599712	2II	2II_F	2II_F.1.1.2	2022-05-07	South America	Brazil	Homo sapiens
DENV2_OP599752.1	OP599752.1	OP599752.1	OP599752	2II	2II_F	2II_F.1.1.2	2022-05-07	South America	Paraguay	Homo sapiens
DENV2_OP599724.1	OP599724.1	DENV2II-ACBC05-2022	OP599724	2II	2II_F	2II_F.1.1.2	2022-05-04	South America	Brazil	Homo sapiens
DENV2_OR138991.1	OR138991.1	OR138991.1	OR138991	2II	2II_F	2II_F.1.1.2	2022-05-04	South America	Brazil	Homo sapiens
DENV2_OP599665.1	OP599665.1	OP599665.1	OP599665	2II	2II_F	2II_F.1.1.2	2022-05-02	South America	Brazil	Homo sapiens
DENV2_OP599699.1	OP599699.1	OP599699.1	OP599699	2II	2II_F	2II_F.1.1.2	2022-05-02	South America	Brazil	Homo sapiens
DENV2_OP599732.1	OP599732.1	DENV2II-ACBC13-2022	OP599732	2II	2II_F	2II_F.1.1.2	2022-04-29	South America	Brazil	Homo sapiens
DENV2_OP599734.1	OP599734.1	DENV2II-ACBC15-2022	OP599734	2II	2II_F	2II_F.1.1.2	2022-04-29	South America	Brazil	Homo sapiens
DENV2_OP599733.1	OP599733.1	OP599733.1	OP599733	2II	2II_F	2II_F.1.1.2	2022-04-29	South America	Brazil	Homo sapiens
DENV2_OP811980.1	OP811980.1	NIH-PAK-05/2022	OP811980	2II	2II_F	2II_F.1.1	2022-04-28	Asia	Pakistan	Homo sapiens
DENV2_OP811979.1	OP811979.1	OP811979.1	OP811979	2II	2II_F	2II_F.1.1	2022-04-28	Asia	Pakistan	Homo sapiens
DENV2_OP599669.1	OP599669.1	DENV2II-MTBC31-2022	OP599669	2II	2II_F	2II_F.1.1.2	2022-04-27	South America	Brazil	Homo sapiens
DENV2_OP599704.1	OP599704.1	OP599704.1	OP599704	2II	2II_F	2II_F.1.1.2	2022-04-27	South America	Brazil	Homo sapiens
DENV2_OP599735.1	OP599735.1	OP599735.1	OP599735	2II	2II_F	2II_F.1.1.2	2022-04-27	South America	Brazil	Homo sapiens
DENV2_OP599750.1	OP599750.1	OP599750.1	OP599750	2II	2II_F	2II_F.1.1.2	2022-04-27	South America	Paraguay	Homo sapiens
DENV2_OP811977.1	OP811977.1	OP811977.1	OP811977	2II	2II_F	2II_F.1.1	2022-04-27	Asia	Pakistan	Homo sapiens
DENV2_OP811978.1	OP811978.1	OP811978.1	OP811978	2II	2II_F	2II_F.1.1	2022-04-27	Asia	Pakistan	Homo sapiens
DENV2_PP998441.1	PP998441.1	sample_3_HEM_2022	PP998441	2II	2II_F	2II_F.1.1.2	2022-04-26	South America	Brazil	Homo sapiens
DENV2_OP599714.1	OP599714.1	DENV2II-BABC49-2022	OP599714	2II	2II_F	2II_F.1.1.2	2022-04-25	South America	Brazil	Homo sapiens
DENV2_OR138988.1	OR138988.1	OR138988.1	OR138988	2II	2II_F	2II_F.1.1.2	2022-04-24	South America	Brazil	Homo sapiens
DENV2_OR039508.1	OR039508.1	Fiocruz-ICC_4304-22	OR039508	2II	2II_F	2II_F.1.1.2	2022-04-22	South America	Brazil	Homo sapiens
DENV2_OR138994.1	OR138994.1	OR138994.1	OR138994	2II	2II_F	2II_F.1.1.2	2022-04-22	South America	Brazil	Homo sapiens
DENV2_OR138993.1	OR138993.1	OR138993.1	OR138993	2II	2II_F	2II_F.1.1.2	2022-04-21	South America	Brazil	Homo sapiens
DENV2_OR138985.1	OR138985.1	denv2/Brazil/RS-16967/2022	OR138985	2II	2II_F	2II_F.1.1.2	2022-04-20	South America	Brazil	Homo sapiens
DENV2_PP406374.1	PP406374.1	109-1546S_L1	PP406374	2II	2II_F	2II_F.1.1.4	2022-04-20	Asia	Cambodia	Homo sapiens
DENV2_OP599664.1	OP599664.1	OP599664.1	OP599664	2II	2II_F	2II_F.1.1.2	2022-04-20	South America	Brazil	Homo sapiens
DENV2_OP599731.1	OP599731.1	OP599731.1	OP599731	2II	2II_F	2II_F.1.1.2	2022-04-20	South America	Brazil	Homo sapiens
DENV2_OR138990.1	OR138990.1	OR138990.1	OR138990	2II	2II_F	2II_F.1.1.2	2022-04-19	South America	Brazil	Homo sapiens
DENV2_OP599730.1	OP599730.1	OP599730.1	OP599730	2II	2II_F	2II_F.1.1.2	2022-04-18	South America	Brazil	Homo sapiens
DENV2_OR039511.1	OR039511.1	OR039511.1	OR039511	2II	2II_F	2II_F.1.1.2	2022-04-18	South America	Brazil	Homo sapiens
DENV2_OR039516.1	OR039516.1	OR039516.1	OR039516	2II	2II_F	2II_F.1.1.2	2022-04-18	South America	Brazil	Homo sapiens
DENV2_OR138995.1	OR138995.1	OR138995.1	OR138995	2II	2II_F	2II_F.1.1.2	2022-04-18	South America	Brazil	Homo sapiens
DENV2_OP599660.1	OP599660.1	OP599660.1	OP599660	2II	2II_F	2II_F.1.1.2	2022-04-15	South America	Brazil	Homo sapiens
DENV2_OP599749.1	OP599749.1	OP599749.1	OP599749	2II	2II_F	2II_F.1.1.2	2022-04-15	South America	Paraguay	Homo sapiens
DENV2_OR138984.1	OR138984.1	OR138984.1	OR138984	2II	2II_F	2II_F.1.1.2	2022-04-15	South America	Brazil	Homo sapiens
DENV2_OR138992.1	OR138992.1	denv2/Brazil/RS-14281/2022	OR138992	2II	2II_F	2II_F.1.1.2	2022-04-13	South America	Brazil	Homo sapiens
DENV2_OR039507.1	OR039507.1	Fiocruz-ICC_4141-22	OR039507	2II	2II_F	2II_F.1.1.2	2022-04-13	South America	Brazil	Homo sapiens
DENV2_OR138996.1	OR138996.1	denv2/Brazil/RS-13518/2022	OR138996	2II	2II_F	2II_F.1.1.2	2022-04-12	South America	Brazil	Homo sapiens
DENV2_OR138989.1	OR138989.1	denv2/Brazil/RS-13520/2022	OR138989	2II	2II_F	2II_F.1.1.2	2022-04-12	South America	Brazil	Homo sapiens
DENV2_OP599728.1	OP599728.1	DENV2II-ACBC09-2022	OP599728	2II	2II_F	2II_F.1.1.2	2022-04-12	South America	Brazil	Homo sapiens
DENV2_OP599659.1	OP599659.1	OP599659.1	OP599659	2II	2II_F	2II_F.1.1.2	2022-04-12	South America	Brazil	Homo sapiens
DENV2_OP599667.1	OP599667.1	OP599667.1	OP599667	2II	2II_F	2II_F.1.1.2	2022-04-12	South America	Brazil	Homo sapiens
DENV2_OP599729.1	OP599729.1	OP599729.1	OP599729	2II	2II_F	2II_F.1.1.2	2022-04-12	South America	Brazil	Homo sapiens
DENV2_OR138987.1	OR138987.1	OR138987.1	OR138987	2II	2II_F	2II_F.1.1.2	2022-04-12	South America	Brazil	Homo sapiens
DENV2_OP599727.1	OP599727.1	DENV2II-ACBC08-2022	OP599727	2II	2II_F	2II_F.1.1.2	2022-04-11	South America	Brazil	Homo sapiens
DENV2_OR039515.1	OR039515.1	OR039515.1	OR039515	2II	2II_F	2II_F.1.1.2	2022-04-11	South America	Brazil	Homo sapiens
DENV2_OP599702.1	OP599702.1	OP599702.1	OP599702	2II	2II_F	2II_F.1.1.2	2022-04-08	South America	Brazil	Homo sapiens
DENV2_OP599703.1	OP599703.1	OP599703.1	OP599703	2II	2II_F	2II_F.1.1.2	2022-04-08	South America	Brazil	Homo sapiens
DENV2_PP406373.1	PP406373.1	109-1462S_L1	PP406373	2II	2II_F	2II_F.1.1.4	2022-04-06	Asia	Cambodia	Homo sapiens
DENV2_PP406372.1	PP406372.1	PP406372.1	PP406372	2II	2II_F	2II_F.1.1.4	2022-04-06	Asia	Cambodia	Homo sapiens
DENV2_OR039514.1	OR039514.1	Fiocruz-ICC_3625-22	OR039514	2II	2II_F	2II_F.1.1.2	2022-04-05	South America	Brazil	Homo sapiens
DENV2_OP599754.1	OP599754.1	DENV2II-PYBC62-2022	OP599754	2II	2II_F	2II_F.1.1.2	2022-04-04	South America	Paraguay	Homo sapiens
DENV2_OP599697.1	OP599697.1	OP599697.1	OP599697	2II	2II_F	2II_F.1.1.2	2022-04-04	South America	Brazil	Homo sapiens
DENV2_OP599698.1	OP599698.1	OP599698.1	OP599698	2II	2II_F	2II_F.1.1.2	2022-04-04	South America	Brazil	Homo sapiens
DENV2_OP599755.1	OP599755.1	OP599755.1	OP599755	2II	2II_F	2II_F.1.1.2	2022-04-04	South America	Paraguay	Homo sapiens
DENV2_OR039506.1	OR039506.1	Fiocruz-ICC_3350-22	OR039506	2II	2II_F	2II_F.1.1.2	2022-04-03	South America	Brazil	Homo sapiens
DENV2_OP599740.1	OP599740.1	DENV2II-ACBC21-2022	OP599740	2II	2II_F	2II_F.1.1.2	2022-04-02	South America	Brazil	Homo sapiens
DENV2_OR039503.1	OR039503.1	Fiocruz-ICC_3344-22	OR039503	2II	2II_F	2II_F.1.1.2	2022-04-02	South America	Brazil	Homo sapiens
DENV2_OQ622206.1	OQ622206.1	OQ622206.1	OQ622206	2II	2II_F	2II_F.1.1.2	2022-04-02	South America	Brazil	Homo sapiens
DENV2_OR039504.1	OR039504.1	OR039504.1	OR039504	2II	2II_F	2II_F.1.1.2	2022-04-02	South America	Brazil	Homo sapiens
DENV2_OP599695.1	OP599695.1	DENV2II-PRBC52-2022	OP599695	2II	2II_F	2II_F.1.1.2	2022-04-01	South America	Brazil	Homo sapiens
DENV2_OR039502.1	OR039502.1	Fiocruz-ICC_3343-22	OR039502	2II	2II_F	2II_F.1.1.2	2022-04-01	South America	Brazil	Homo sapiens
DENV2_OP599696.1	OP599696.1	OP599696.1	OP599696	2II	2II_F	2II_F.1.1.2	2022-04-01	South America	Brazil	Homo sapiens
DENV2_OR039501.1	OR039501.1	OR039501.1	OR039501	2II	2II_F	2II_F.1.1.2	2022-04-01	South America	Brazil	Homo sapiens
DENV2_OR039505.1	OR039505.1	OR039505.1	OR039505	2II	2II_F	2II_F.1.1.2	2022-04-01	South America	Brazil	Homo sapiens
DENV2_OR039513.1	OR039513.1	OR039513.1	OR039513	2II	2II_F	2II_F.1.1.2	2022-04-01	South America	Brazil	Homo sapiens
DENV2_OR039498.1	OR039498.1	OR039498.1	OR039498	2II	2II_F	2II_F.1.1.2	2022-03-30	South America	Brazil	Homo sapiens
DENV2_OR039499.1	OR039499.1	OR039499.1	OR039499	2II	2II_F	2II_F.1.1.2	2022-03-30	South America	Brazil	Homo sapiens
DENV2_OR039497.1	OR039497.1	OR039497.1	OR039497	2II	2II_F	2II_F.1.1.2	2022-03-28	South America	Brazil	Homo sapiens
DENV2_OR039500.1	OR039500.1	OR039500.1	OR039500	2II	2II_F	2II_F.1.1.2	2022-03-28	South America	Brazil	Homo sapiens
DENV2_OP599694.1	OP599694.1	DENV2II-PRBC51-2022	OP599694	2II	2II_F	2II_F.1.1.2	2022-03-24	South America	Brazil	Homo sapiens
DENV2_OR039496.1	OR039496.1	Fiocruz-ICC_2501-22	OR039496	2II	2II_F	2II_F.1.1.2	2022-03-24	South America	Brazil	Homo sapiens
DENV2_ON634750.1	ON634750.1	ON634750.1	ON634750	2II	2II_F	2II_F.1.1.2	2022-03-24	South America	Brazil	Homo sapiens
DENV2_OP599692.1	OP599692.1	OP599692.1	OP599692	2II	2II_F	2II_F.1.1.2	2022-03-23	South America	Brazil	Homo sapiens
DENV2_OP599691.1	OP599691.1	OP599691.1	OP599691	2II	2II_F	2II_F.1.1.2	2022-03-22	South America	Brazil	Homo sapiens
DENV2_OP599693.1	OP599693.1	OP599693.1	OP599693	2II	2II_F	2II_F.1.1.2	2022-03-22	South America	Brazil	Homo sapiens
DENV2_OR138997.1	OR138997.1	denv2/Brazil/RS-5040/2022	OR138997	2II	2II_F	2II_F.1.1.2	2022-03-20	South America	Brazil	Homo sapiens
DENV2_OP599689.1	OP599689.1	DENV2II-PRBC46-2022	OP599689	2II	2II_F	2II_F.1.1.2	2022-03-19	South America	Brazil	Homo sapiens
DENV2_OP599688.1	OP599688.1	OP599688.1	OP599688	2II	2II_F	2II_F.1.1.2	2022-03-19	South America	Brazil	Homo sapiens
DENV2_OP599687.1	OP599687.1	OP599687.1	OP599687	2II	2II_F	2II_F.1.1.2	2022-03-18	South America	Brazil	Homo sapiens
DENV2_OP599690.1	OP599690.1	OP599690.1	OP599690	2II	2II_F	2II_F.1.1.2	2022-03-18	South America	Brazil	Homo sapiens
DENV2_OQ622207.1	OQ622207.1	OQ622207.1	OQ622207	2II	2II_F	2II_F.1.1.2	2022-03-18	South America	Brazil	Homo sapiens
DENV2_OP599685.1	OP599685.1	OP599685.1	OP599685	2II	2II_F	2II_F.1.1.2	2022-03-17	South America	Brazil	Homo sapiens
DENV2_ON634743.1	ON634743.1	ON634743.1	ON634743	2II	2II_F	2II_F.1.1.2	2022-03-15	South America	Brazil	Homo sapiens
DENV2_OP599684.1	OP599684.1	OP599684.1	OP599684	2II	2II_F	2II_F.1.1.2	2022-03-15	South America	Brazil	Homo sapiens
DENV2_OP599686.1	OP599686.1	OP599686.1	OP599686	2II	2II_F	2II_F.1.1.2	2022-03-15	South America	Brazil	Homo sapiens
DENV2_ON634745.1	ON634745.1	ON634745.1	ON634745	2II	2II_F	2II_F.1.1.2	2022-03-14	South America	Brazil	Homo sapiens
DENV2_OP599680.1	OP599680.1	OP599680.1	OP599680	2II	2II_F	2II_F.1.1.2	2022-03-13	South America	Brazil	Homo sapiens
DENV2_OP599683.1	OP599683.1	OP599683.1	OP599683	2II	2II_F	2II_F.1.1.2	2022-03-11	South America	Brazil	Homo sapiens
DENV2_OP599682.1	OP599682.1	OP599682.1	OP599682	2II	2II_F	2II_F.1.1.2	2022-03-10	South America	Brazil	Homo sapiens
DENV2_OP599662.1	OP599662.1	OP599662.1	OP599662	2II	2II_F	2II_F.1.1.2	2022-03-09	South America	Brazil	Homo sapiens
DENV2_OP599663.1	OP599663.1	OP599663.1	OP599663	2II	2II_F	2II_F.1.1.2	2022-03-09	South America	Brazil	Homo sapiens
DENV2_OP599678.1	OP599678.1	OP599678.1	OP599678	2II	2II_F	2II_F.1.1.2	2022-03-09	South America	Brazil	Homo sapiens
DENV2_OP599681.1	OP599681.1	OP599681.1	OP599681	2II	2II_F	2II_F.1.1.2	2022-03-09	South America	Brazil	Homo sapiens
DENV2_OR039509.1	OR039509.1	Fiocruz-ICC_1433-22	OR039509	2II	2II_F	2II_F.1.1.2	2022-03-08	South America	Brazil	Homo sapiens
DENV2_OP599676.1	OP599676.1	OP599676.1	OP599676	2II	2II_F	2II_F.1.1.2	2022-03-08	South America	Brazil	Homo sapiens
DENV2_OR039510.1	OR039510.1	OR039510.1	OR039510	2II	2II_F	2II_F.1.1.2	2022-03-08	South America	Brazil	Homo sapiens
DENV2_OP599677.1	OP599677.1	OP599677.1	OP599677	2II	2II_F	2II_F.1.1.2	2022-03-07	South America	Brazil	Homo sapiens
DENV2_ON634755.1	ON634755.1	ON634755.1	ON634755	2II	2II_F	2II_F.1.1.2	2022-03-06	South America	Brazil	Homo sapiens
DENV2_OP599679.1	OP599679.1	DENV2II-PRBC35-2022	OP599679	2II	2II_F	2II_F.1.1.2	2022-03-05	South America	Brazil	Homo sapiens
DENV2_OP599675.1	OP599675.1	OP599675.1	OP599675	2II	2II_F	2II_F.1.1.2	2022-03-04	South America	Brazil	Homo sapiens
DENV2_OP599674.1	OP599674.1	OP599674.1	OP599674	2II	2II_F	2II_F.1.1.2	2022-03-02	South America	Brazil	Homo sapiens
DENV2_PP546320.1	PP546320.1	PP546320.1	PP546320	2II	2II_F	2II_F.1.1.2	2022-02-24	South America	Brazil	Homo sapiens
DENV2_OP599745.1	OP599745.1	OP599745.1	OP599745	2II	2II_F	2II_F.1.1.2	2022-02-23	South America	Brazil	Homo sapiens
DENV2_PP406371.1	PP406371.1	PP406371.1	PP406371	2II	2II_F	2II_F.1.1.4	2022-02-23	Asia	Cambodia	Homo sapiens
DENV2_PP406370.1	PP406370.1	109-1272_L1	PP406370	2II	2II_F	2II_F.1.1.4	2022-02-22	Asia	Cambodia	Homo sapiens
DENV2_OP599668.1	OP599668.1	OP599668.1	OP599668	2II	2II_F	2II_F.1.1.2	2022-02-22	South America	Brazil	Homo sapiens
DENV2_OP599673.1	OP599673.1	OP599673.1	OP599673	2II	2II_F	2II_F.1.1.2	2022-02-22	South America	Brazil	Homo sapiens
DENV2_OP599744.1	OP599744.1	OP599744.1	OP599744	2II	2II_F	2II_F.1.1.2	2022-02-18	South America	Brazil	Homo sapiens
DENV2_PP406369.1	PP406369.1	PP406369.1	PP406369	2II	2II_F	2II_F.1.1.4	2022-02-16	Asia	Cambodia	Homo sapiens
DENV2_OP599742.1	OP599742.1	DENV2II-ACBC23-2022	OP599742	2II	2II_F	2II_F.1.1.2	2022-02-15	South America	Brazil	Homo sapiens
DENV2_OP599741.1	OP599741.1	DENV2II-ACBC22-2022	OP599741	2II	2II_F	2II_F.1.1.2	2022-02-14	South America	Brazil	Homo sapiens
DENV2_OP599743.1	OP599743.1	OP599743.1	OP599743	2II	2II_F	2II_F.1.1.2	2022-02-14	South America	Brazil	Homo sapiens
DENV2_OP599672.1	OP599672.1	OP599672.1	OP599672	2II	2II_F	2II_F.1.1.2	2022-02-08	South America	Brazil	Homo sapiens
DENV2_OP599666.1	OP599666.1	DENV2II-GOBC89-2022	OP599666	2II	2II_F	2II_F.1.1.2	2022-02-07	South America	Brazil	Homo sapiens
DENV2_OP599746.1	OP599746.1	DENV2II-ACBC27-2022	OP599746	2II	2II_F	2II_F.1.1.2	2022-02-05	South America	Brazil	Homo sapiens
DENV2_ON634742.1	ON634742.1	NS11015	ON634742	2II	2II_F	2II_F.1.1.2	2022-02-05	South America	Brazil	Homo sapiens
DENV2_OP599739.1	OP599739.1	DENV2II-ACBC20-2022	OP599739	2II	2II_F	2II_F.1.1.2	2022-01-31	South America	Brazil	Homo sapiens
DENV2_OP599737.1	OP599737.1	OP599737.1	OP599737	2II	2II_F	2II_F.1.1.2	2022-01-31	South America	Brazil	Homo sapiens
DENV2_OP599738.1	OP599738.1	OP599738.1	OP599738	2II	2II_F	2II_F.1.1.2	2022-01-31	South America	Brazil	Homo sapiens
DENV2_ON634756.1	ON634756.1	NS10939	ON634756	2II	2II_F	2II_F.1.1.2	2022-01-30	South America	Brazil	Homo sapiens
DENV2_OP599736.1	OP599736.1	DENV2II-ACBC17-2022	OP599736	2II	2II_F	2II_F.1.1.2	2022-01-28	South America	Brazil	Homo sapiens
DENV2_PP406368.1	PP406368.1	109-1123S_S88	PP406368	2II	2II_F	2II_F.1.1.4	2022-01-18	Asia	Cambodia	Homo sapiens
DENV2_OR138986.1	OR138986.1	OR138986.1	OR138986	2II	2II_F	2II_F.1.1.2	2022-01-05	South America	Brazil	Homo sapiens
DENV2_OP599756.1	OP599756.1	DENV2II-PYBC68-2021	OP599756	2II	2II_F	2II_F.1.1.2	2021-12-27	South America	Paraguay	Homo sapiens
DENV2_PP396279.1	PP396279.1	109-1034S_L1	PP396279	2II	2II_F	2II_F.1.1.4	2021-12-16	Asia	Cambodia	Homo sapiens
DENV2_OP895917.1	OP895917.1	DENV2_9_2022	OP895917	2II	2II_F	2II_F.1.1	2021-12-01	Asia	Maldives	Homo sapiens
DENV2_PP396280.1	PP396280.1	109-0998S_L1	PP396280	2II	2II_F	2II_F.1.1.4	2021-11-29	Asia	Cambodia	Homo sapiens
DENV2_OM639980.1	OM639980.1	MCL-21-H-10947	OM639980	2II	2II_F	2II_F.1.1	2021-11-16	Asia	India	Homo sapiens
DENV2_OM700180.1	OM700180.1	MCL-21-H-10974_RNA-8474	OM700180	2II	2II_F	2II_F.1.1	2021-11-16	Asia	India	Homo sapiens
DENV2_OM730078.1	OM730078.1	MCL-21-H-11204_RNA-8485	OM730078	2II	2II_F	2II_F.1.1	2021-11-16	Asia	India	Homo sapiens
DENV2_OM639984.1	OM639984.1	MCL-21-H-11365	OM639984	2II	2II_F	2II_F.1.1	2021-11-16	Asia	India	Homo sapiens
DENV2_OM680963.1	OM680963.1	MCL-21-H-11369	OM680963	2II	2II_F	2II_F.1.1	2021-11-16	Asia	India	Homo sapiens
DENV2_OM639992.1	OM639992.1	MCL-21-H-11449	OM639992	2II	2II_F	2II_F.1.1	2021-11-16	Asia	India	Homo sapiens
DENV2_OM639993.1	OM639993.1	MCL-21-H-11634	OM639993	2II	2II_F	2II_F.1.1	2021-11-16	Asia	India	Homo sapiens
DENV2_PQ069805.1	PQ069805.1	G001	PQ069805	2II	2II_F	2II_F.1.1	2021-11-01	Asia	Pakistan	Homo sapiens
DENV2_PQ069806.1	PQ069806.1	G002	PQ069806	2II	2II_F	2II_F.1.1	2021-11-01	Asia	Pakistan	Homo sapiens
DENV2_PQ069807.1	PQ069807.1	G003	PQ069807	2II	2II_F	2II_F.1.1	2021-11-01	Asia	Pakistan	Homo sapiens
DENV2_PQ069808.1	PQ069808.1	G004	PQ069808	2II	2II_F	2II_F.1.1	2021-11-01	Asia	Pakistan	Homo sapiens
DENV2_PQ069809.1	PQ069809.1	G005	PQ069809	2II	2II_F	2II_F.1.1	2021-11-01	Asia	Pakistan	Homo sapiens
DENV2_OM639979.1	OM639979.1	MCL-21-H-10600	OM639979	2II	2II_F	2II_F.1.1	2021-10-19	Asia	India	Homo sapiens
DENV2_PP439580.1	PP439580.1	109-0836S_RR150_433_SERAa_S118	PP439580	2II	2II_F	2II_F.1.1.4	2021-10-12	Asia	Cambodia	Homo sapiens
DENV2_OR888732.1	OR888732.1	AIIMS-B/BC/RC/DH-15	OR888732	2II	2II_F	2II_F.1.1	2021-10-01	Asia	India	Homo sapiens
DENV2_PP439575.1	PP439575.1	109-0806S_RR083_366_SERAa_S60	PP439575	2II	2II_F	2II_F.1.1.4	2021-09-24	Asia	Cambodia	Homo sapiens
DENV2_OM639982.1	OM639982.1	MCL-21-H-11025	OM639982	2II	2II_F	2II_F.1.1	2021-09-14	Asia	India	Homo sapiens
DENV2_OM639981.1	OM639981.1	MCL-21-H-11017	OM639981	2II	2II_F	2II_F.1.1	2021-09-02	Asia	India	Homo sapiens
DENV2_OR888731.1	OR888731.1	AIIMS-B/BC/RC/DH-10	OR888731	2II	2II_F	2II_F.1.1	2021-09-01	Asia	India	Homo sapiens
DENV2_OR492474.1	OR492474.1	AIIMS-B/BC/RC/DH-5	OR492474	2II	2II_F	2II_F.1.1	2021-09-01	Asia	India	Homo sapiens
DENV2_OR492475.1	OR492475.1	AIIMS-B/BC/RC/DH-7	OR492475	2II	2II_F	2II_F.1.1	2021-09-01	Asia	India	Homo sapiens
DENV2_OR888734.1	OR888734.1	AIIMS-B/BC/RC/DM-22	OR888734	2II	2II_F	2II_F.1.1	2021-09-01	Asia	India	Aedes aegypti
DENV2_PP439574.1	PP439574.1	109-0773S_RR082_365_SERAa_S48	PP439574	2II	2II_F	2II_F.1.1.4	2021-08-31	Asia	Cambodia	Homo sapiens
DENV2_OR888735.1	OR888735.1	AIIMS-B/BC/RC/DM-25	OR888735	2II	2II_F	2II_F.1.1	2021-08-01	Asia	India	Aedes aegypti
DENV2_ON123644.1	ON123644.1	FPJ01582/JUN-PER/2021	ON123644	2II	2II_F	2II_F.1.1.2	2021-07-21	South America	Peru	Homo sapiens
DENV2_OR138998.1	OR138998.1	denv2/Brazil/PE-IAM0061/2021	OR138998	2II	2II_F	2II_F.1.1.2	2021-07-14	South America	Brazil	Homo sapiens
DENV2_OP599661.1	OP599661.1	DENV2II-MSBC91-2021	OP599661	2II	2II_F	2II_F.1.1.2	2021-07-11	South America	Brazil	Homo sapiens
DENV2_PP439579.1	PP439579.1	109-0734S_RR128_411_SERAa_S186	PP439579	2II	2II_F	2II_F.1.1.4	2021-07-07	Asia	Cambodia	Homo sapiens
DENV2_OP809582.1	OP809582.1	THSTI-TRC-DENV2-11	OP809582	2II	2II_F	2II_F.1.1	2021-07-01	Asia	India	Homo sapiens
DENV2_PP439578.1	PP439578.1	109-0723S_RR124_407_SERAa_S138	PP439578	2II	2II_F	2II_F.1.1.4	2021-06-24	Asia	Cambodia	Homo sapiens
DENV2_PP439577.1	PP439577.1	109-0705S_RR098_381_SERAa_S63	PP439577	2II	2II_F	2II_F.1.1.4	2021-06-12	Asia	Cambodia	Homo sapiens
DENV2_PP439576.1	PP439576.1	109-0678S_RR090_373_SERAa_S50	PP439576	2II	2II_F	2II_F.1.1.4	2021-05-19	Asia	Cambodia	Homo sapiens
DENV2_ON123643.1	ON123643.1	FPJ01523/JUN-PER/2021	ON123643	2II	2II_F	2II_F.1.1.2	2021-04-12	South America	Peru	Homo sapiens
DENV2_ON123642.1	ON123642.1	FPJ01518/JUN-PER/2021	ON123642	2II	2II_F	2II_F.1.1.2	2021-04-08	South America	Peru	Homo sapiens
DENV2_ON123641.1	ON123641.1	FPJ01508/JUN-PER/2021	ON123641	2II	2II_F	2II_F.1.1.2	2021-03-24	South America	Peru	Homo sapiens
DENV2_OQ511273.1	OQ511273.1	AC5030/H868470	OQ511273	2II	2II_F	2II_F.1.1.2	2021-03-10	South America	Brazil	Homo sapiens
DENV2_ON123640.1	ON123640.1	FPJ01494/JUN-PER/2021	ON123640	2II	2II_F	2II_F.1.1.2	2021-03-08	South America	Peru	Homo sapiens
DENV2_ON123639.1	ON123639.1	FPJ01491/JUN-PER/2021	ON123639	2II	2II_F	2II_F.1.1.2	2021-03-04	South America	Peru	Homo sapiens
DENV2_ON123638.1	ON123638.1	FPJ01489/JUN-PER/2021	ON123638	2II	2II_F	2II_F.1.1.2	2021-03-01	South America	Peru	Homo sapiens
DENV2_OQ511274.1	OQ511274.1	AC5038/H868478	OQ511274	2II	2II_F	2II_F.1.1.2	2021-02-27	South America	Brazil	Homo sapiens
DENV2_OQ511272.1	OQ511272.1	AC5019/H868319	OQ511272	2II	2II_F	2II_F.1.1.2	2021-02-24	South America	Brazil	Homo sapiens
DENV2_OR609422.1	OR609422.1	H868245	OR609422	2II	2II_F	2II_F.1.1.2	2021-01-25	South America	Brazil	Homo sapiens
DENV2_OR609419.1	OR609419.1	H868238	OR609419	2II	2II_F	2II_F.1.1.2	2021-01-20	South America	Brazil	Homo sapiens
DENV2_OR609420.1	OR609420.1	H868241	OR609420	2II	2II_F	2II_F.1.1.2	2021-01-15	South America	Brazil	Homo sapiens
DENV2_OR609421.1	OR609421.1	H868244	OR609421	2II	2II_F	2II_F.1.1.2	2021-01-15	South America	Brazil	Homo sapiens
DENV2_OR609418.1	OR609418.1	H868234	OR609418	2II	2II_F	2II_F.1.1.2	2021-01-11	South America	Brazil	Homo sapiens
DENV2_PP269891.1	PP269891.1	DENV2/Viet_Nam/2020-11-13/Yale-DN02248	PP269891	2II	2II_F	2II_F.2.1	2020-11-13	Asia	Vietnam	Homo sapiens
DENV2_MW345921.1	MW345921.1	20XN94959 D2 FULL local	MW345921	2II	2II_F	2II_F.1.1	2020-10-18	Asia	China	Homo sapiens
DENV2_MW295818.1	MW295818.1	20XN94134_D2_FULL	MW295818	2II	2II_F	2II_F.1.1	2020-10-09	Asia	China	Homo sapiens
DENV2_OQ028225.1	OQ028225.1	28EI-003-118	OQ028225	2II	2II_F	2II_F.1.1	2020-09-23	Asia	Vietnam	Homo sapiens
DENV2_OQ028230.1	OQ028230.1	44DX3-359	OQ028230	2II	2II_F	2II_F.2.1	2020-09-07	Asia	Vietnam	Homo sapiens
DENV2_OL414757.1	OL414757.1	109-0384_2020-09-01	OL414757	2II	2II_F	2II_F.1.1.1	2020-09-01	Asia	Cambodia	Homo sapiens
DENV2_OP999336.1	OP999336.1	109-0389	OP999336	2II	2II_F	2II_F.1.1.1	2020-09-01	Asia	Cambodia	Homo sapiens
DENV2_OL414758.1	OL414758.1	109-0408_2020-09-23	OL414758	2II	2II_F	2II_F.1.1.1	2020-09-01	Asia	Cambodia	Homo sapiens
DENV2_OQ832624.1	OQ832624.1	DENVN20_107	OQ832624	2II	2II_F	2II_F.2.1	2020-09-01	Asia	Vietnam	Homo sapiens
DENV2_OQ832625.1	OQ832625.1	DENVN20_113	OQ832625	2II	2II_F	2II_F.2.1	2020-09-01	Asia	Vietnam	Homo sapiens
DENV2_MW295816.1	MW295816.1	20XN37683_D2	MW295816	2II	2II_F	2II_F.1.1	2020-08-07	Asia	China	Homo sapiens
DENV2_OL414765.1	OL414765.1	109-0349_2020-08-10	OL414765	2II	2II_F	2II_F.1.1.1	2020-08-01	Asia	Cambodia	Homo sapiens
DENV2_OL414733.1	OL414733.1	109-0350_2020-08-10	OL414733	2II	2II_F	2II_F.1.1.1	2020-08-01	Asia	Cambodia	Homo sapiens
DENV2_OL414753.1	OL414753.1	109-0352_2020-08-09	OL414753	2II	2II_F	2II_F.1.1.1	2020-08-01	Asia	Cambodia	Homo sapiens
DENV2_OL414754.1	OL414754.1	109-0353_2020-08-10	OL414754	2II	2II_F	2II_F.1.1.1	2020-08-01	Asia	Cambodia	Homo sapiens
DENV2_OL414755.1	OL414755.1	109-0363_2020-08-13	OL414755	2II	2II_F	2II_F.1.1.1	2020-08-01	Asia	Cambodia	Homo sapiens
DENV2_OL414764.1	OL414764.1	109-0372_2020-08-27	OL414764	2II	2II_F	2II_F.1.1.1	2020-08-01	Asia	Cambodia	Homo sapiens
DENV2_OL414732.1	OL414732.1	109-0376_2020-08-28	OL414732	2II	2II_F	2II_F.1.1.1	2020-08-01	Asia	Cambodia	Homo sapiens
DENV2_OL414756.1	OL414756.1	109-0377_2020-08-29	OL414756	2II	2II_F	2II_F.1.1.1	2020-08-01	Asia	Cambodia	Homo sapiens
DENV2_OL435143.1	OL435143.1	109-358	OL435143	2II	2II_F	2II_F.1.1	2020-08-01	Asia	Cambodia	Homo sapiens
DENV2_OQ678102.1	OQ678102.1	109-0338	OQ678102	2II	2II_F	2II_F.1.1.1	2020-07-30	Asia	Cambodia	Homo sapiens
DENV2_OL414750.1	OL414750.1	109-0304_2020-07-05	OL414750	2II	2II_F	2II_F.1.1.1	2020-07-01	Asia	Cambodia	Homo sapiens
DENV2_OL414751.1	OL414751.1	109-0318_2020-07-14	OL414751	2II	2II_F	2II_F.1.1.1	2020-07-01	Asia	Cambodia	Homo sapiens
DENV2_OL414752.1	OL414752.1	109-0334_2020-07-29	OL414752	2II	2II_F	2II_F.1.1.1	2020-07-01	Asia	Cambodia	Homo sapiens
DENV2_PP151971.1	PP151971.1	02-00451	PP151971	2II	2II_F	2II_F.1	2020-07-01	Asia	Indonesia	Homo sapiens
DENV2_PP151972.1	PP151972.1	02-00462	PP151972	2II	2II_F	2II_F.1	2020-07-01	Asia	Indonesia	Homo sapiens
DENV2_PP151973.1	PP151973.1	02-00463	PP151973	2II	2II_F	2II_F.1	2020-07-01	Asia	Indonesia	Homo sapiens
DENV2_PP151974.1	PP151974.1	02-00466	PP151974	2II	2II_F	2II_F.1	2020-07-01	Asia	Indonesia	Homo sapiens
DENV2_PP151978.1	PP151978.1	03-00783	PP151978	2II	2II_F	2II_F.1.3	2020-07-01	Asia	Indonesia	Homo sapiens
DENV2_PP151989.1	PP151989.1	04-00349	PP151989	2II	2II_F	2II_F.1	2020-07-01	Asia	Indonesia	Homo sapiens
DENV2_PP151990.1	PP151990.1	04-00353	PP151990	2II	2II_F	2II_F.1	2020-07-01	Asia	Indonesia	Homo sapiens
DENV2_PP151991.1	PP151991.1	04-00354	PP151991	2II	2II_F	2II_F.1	2020-07-01	Asia	Indonesia	Homo sapiens
DENV2_PP152025.1	PP152025.1	07-00901	PP152025	2II	2II_F	2II_F.1.3	2020-07-01	Asia	Indonesia	Homo sapiens
DENV2_PP152026.1	PP152026.1	08-00042	PP152026	2II	2II_F	2II_F.1.3	2020-07-01	Asia	Indonesia	Homo sapiens
DENV2_PP152036.1	PP152036.1	09-00673	PP152036	2II	2II_F	2II_F.2.1	2020-07-01	Asia	Indonesia	Homo sapiens
DENV2_PP152053.1	PP152053.1	10-00793	PP152053	2II	2II_F	2II_F.1.3	2020-07-01	Asia	Indonesia	Homo sapiens
DENV2_PP152081.1	PP152081.1	13-00273	PP152081	2II	2II_F	2II_F.1.3	2020-07-01	Asia	Indonesia	Homo sapiens
DENV2_PP152096.1	PP152096.1	17-00427	PP152096	2II	2II_F	2II_F.1.3	2020-07-01	Asia	Indonesia	Homo sapiens
DENV2_PP152108.1	PP152108.1	19-00162	PP152108	2II	2II_F	2II_F.1.3	2020-07-01	Asia	Indonesia	Homo sapiens
DENV2_PP152109.1	PP152109.1	19-00165	PP152109	2II	2II_F	2II_F.1.3	2020-07-01	Asia	Indonesia	Homo sapiens
DENV2_OQ678101.1	OQ678101.1	109-0284S	OQ678101	2II	2II_F	2II_F.1.1.1	2020-06-03	Asia	Cambodia	Homo sapiens
DENV2_OQ683881.1	OQ683881.1	109-0283S	OQ683881	2II	2II_F	2II_F.1.1.1	2020-06-02	Asia	Cambodia	Homo sapiens
DENV2_OL414746.1	OL414746.1	109-0292_2020-06-16	OL414746	2II	2II_F	2II_F.1.1	2020-06-01	Asia	Cambodia	Homo sapiens
DENV2_OL414749.1	OL414749.1	109-0293_2020-06-17	OL414749	2II	2II_F	2II_F.1.1.1	2020-06-01	Asia	Cambodia	Homo sapiens
DENV2_OL414736.1	OL414736.1	109-0294_2020-06-17	OL414736	2II	2II_F	2II_F.1.1	2020-06-01	Asia	Cambodia	Homo sapiens
DENV2_OQ028232.1	OQ028232.1	44DX3-329	OQ028232	2II	2II_F	2II_F.2.1	2020-03-02	Asia	Vietnam	Homo sapiens
DENV2_OR394053.1	OR394053.1	S830	OR394053	2II	2II_F	2II_F.1.1	2020-01-08	Asia	Sri Lanka	Homo sapiens
DENV2_OR394049.1	OR394049.1	S816	OR394049	2II	2II_F	2II_F.1.1	2020-01-02	Asia	Sri Lanka	Homo sapiens
DENV2_OR394050.1	OR394050.1	S818	OR394050	2II	2II_F	2II_F.1.1	2020-01-02	Asia	Sri Lanka	Homo sapiens
DENV2_MZ636805.1	MZ636805.1	MZ636805.1	MZ636805	2II	2II_F	2II_F.1.1	2019-12-30	Asia	Thailand	Homo sapiens
DENV2_OR394044.1	OR394044.1	OR394044.1	OR394044	2II	2II_F	2II_F.1.1	2019-12-30	Asia	Sri Lanka	Homo sapiens
DENV2_OR394045.1	OR394045.1	OR394045.1	OR394045	2II	2II_F	2II_F.1.1	2019-12-30	Asia	Sri Lanka	Homo sapiens
DENV2_OR394042.1	OR394042.1	OR394042.1	OR394042	2II	2II_F	2II_F.1.1	2019-12-26	Asia	Sri Lanka	Homo sapiens
DENV2_OR394039.1	OR394039.1	OR394039.1	OR394039	2II	2II_F	2II_F.1.1	2019-12-24	Asia	Sri Lanka	Homo sapiens
DENV2_OR394036.1	OR394036.1	S764	OR394036	2II	2II_F	2II_F.1.1	2019-12-06	Asia	Sri Lanka	Homo sapiens
DENV2_OR394035.1	OR394035.1	OR394035.1	OR394035	2II	2II_F	2II_F.1.1	2019-12-05	Asia	Sri Lanka	Homo sapiens
DENV2_OR394033.1	OR394033.1	OR394033.1	OR394033	2II	2II_F	2II_F.1.1	2019-12-02	Asia	Sri Lanka	Homo sapiens
DENV2_OQ832622.1	OQ832622.1	DENVN19_089	OQ832622	2II	2II_F	2II_F.2.1	2019-12-01	Asia	Vietnam	Homo sapiens
DENV2_OQ832621.1	OQ832621.1	OQ832621.1	OQ832621	2II	2II_F	2II_F.2.1	2019-12-01	Asia	Vietnam	Homo sapiens
DENV2_PV018436.1	PV018436.1	PV018436.1	PV018436	2II	2II_F	2II_F.1.1	2019-12-01	Asia	Singapore	Homo sapiens
DENV2_OP684214.1	OP684214.1	DENV-2/CN/HZ19-681/2019	OP684214	2II	2II_F	2II_F.1.1	2019-11-30	Asia	China	Homo sapiens
DENV2_MZ636804.1	MZ636804.1	MZ636804.1	MZ636804	2II	2II_F	2II_F.1.1	2019-11-30	Asia	Thailand	Homo sapiens
DENV2_OR394030.1	OR394030.1	OR394030.1	OR394030	2II	2II_F	2II_F.1.1	2019-11-29	Asia	Sri Lanka	Homo sapiens
DENV2_OR394031.1	OR394031.1	OR394031.1	OR394031	2II	2II_F	2II_F.1.1	2019-11-29	Asia	Sri Lanka	Homo sapiens
DENV2_MZ636803.1	MZ636803.1	DV2C-TM19-37	MZ636803	2II	2II_F	2II_F.1.1	2019-11-28	Asia	Thailand	Homo sapiens
DENV2_OR394029.1	OR394029.1	S744	OR394029	2II	2II_F	2II_F.1.1	2019-11-26	Asia	Sri Lanka	Homo sapiens
DENV2_OR394028.1	OR394028.1	OR394028.1	OR394028	2II	2II_F	2II_F.1.1	2019-11-26	Asia	Sri Lanka	Homo sapiens
DENV2_MZ636802.1	MZ636802.1	MZ636802.1	MZ636802	2II	2II_F	2II_F.1.1	2019-11-24	Asia	Thailand	Homo sapiens
DENV2_OR394024.1	OR394024.1	S726	OR394024	2II	2II_F	2II_F.1.1	2019-11-20	Asia	Sri Lanka	Homo sapiens
DENV2_OR394022.1	OR394022.1	OR394022.1	OR394022	2II	2II_F	2II_F.1.1	2019-11-15	Asia	Sri Lanka	Homo sapiens
DENV2_OP684213.1	OP684213.1	OP684213.1	OP684213	2II	2II_F	2II_F.1.1	2019-11-14	Asia	China	Homo sapiens
DENV2_OQ678059.1	OQ678059.1	OQ678059.1	OQ678059	2II	2II_F	2II_F.1.1	2019-10-31	Asia	Cambodia	Homo sapiens
DENV2_OQ678017.1	OQ678017.1	OQ678017.1	OQ678017	2II	2II_F	2II_F.1.1	2019-10-30	Asia	Cambodia	Homo sapiens
DENV2_OR394013.1	OR394013.1	S663	OR394013	2II	2II_F	2II_F.1.1	2019-10-29	Asia	Sri Lanka	Homo sapiens
DENV2_MT754367.1	MT754367.1	YN3	MT754367	2II	2II_F	2II_F.1.1	2019-10-24	Asia	China	Homo sapiens
DENV2_OR394011.1	OR394011.1	S661	OR394011	2II	2II_F	2II_F.1.1	2019-10-24	Asia	Sri Lanka	Homo sapiens
DENV2_MT754368.1	MT754368.1	MT754368.1	MT754368	2II	2II_F	2II_F.1.1	2019-10-24	Asia	China	Homo sapiens
DENV2_MT754369.1	MT754369.1	MT754369.1	MT754369	2II	2II_F	2II_F.1.1	2019-10-24	Asia	China	Homo sapiens
DENV2_MT754370.1	MT754370.1	MT754370.1	MT754370	2II	2II_F	2II_F.1.1	2019-10-24	Asia	China	Homo sapiens
DENV2_MT754371.1	MT754371.1	MT754371.1	MT754371	2II	2II_F	2II_F.1.1	2019-10-24	Asia	China	Homo sapiens
DENV2_OR394006.1	OR394006.1	OR394006.1	OR394006	2II	2II_F	2II_F.1.1	2019-10-17	Asia	Sri Lanka	Homo sapiens
DENV2_OP684210.1	OP684210.1	OP684210.1	OP684210	2II	2II_F	2II_F.1.1	2019-10-15	Asia	China	Homo sapiens
DENV2_OR393999.1	OR393999.1	OR393999.1	OR393999	2II	2II_F	2II_F.1.1	2019-10-15	Asia	Sri Lanka	Homo sapiens
DENV2_OR394000.1	OR394000.1	OR394000.1	OR394000	2II	2II_F	2II_F.1.1	2019-10-15	Asia	Sri Lanka	Homo sapiens
DENV2_OP684209.1	OP684209.1	OP684209.1	OP684209	2II	2II_F	2II_F.1.1	2019-10-12	Asia	China	Homo sapiens
DENV2_MN923121.1	MN923121.1	MN923121.1	MN923121	2II	2II_F	2II_F.1.1	2019-10-10	Asia	China	Homo sapiens
DENV2_OR393998.1	OR393998.1	S617	OR393998	2II	2II_F	2II_F.1.1	2019-10-07	Asia	Sri Lanka	Homo sapiens
DENV2_OP684208.1	OP684208.1	OP684208.1	OP684208	2II	2II_F	2II_F.1.1	2019-10-06	Asia	China	Homo sapiens
DENV2_OR393996.1	OR393996.1	OR393996.1	OR393996	2II	2II_F	2II_F.1.1	2019-10-04	Asia	Sri Lanka	Homo sapiens
DENV2_OP684206.1	OP684206.1	OP684206.1	OP684206	2II	2II_F	2II_F.1.1	2019-10-03	Asia	China	Homo sapiens
DENV2_OQ832619.1	OQ832619.1	DENVN19_013	OQ832619	2II	2II_F	2II_F.2.1	2019-10-01	Asia	Vietnam	Homo sapiens
DENV2_OQ832620.1	OQ832620.1	DENVN19_015	OQ832620	2II	2II_F	2II_F.1.1	2019-10-01	Asia	Vietnam	Homo sapiens
DENV2_MW186239.1	MW186239.1	MW186239.1	MW186239	2II	2II_F	2II_F.1.1	2019-10-01	Asia	Singapore	Homo sapiens
DENV2_MW186240.1	MW186240.1	MW186240.1	MW186240	2II	2II_F	2II_F.1.1	2019-10-01	Asia	Singapore	Homo sapiens
DENV2_OP410990.1	OP410990.1	OP410990.1	OP410990	2II	2II_F	2II_F.1.1	2019-10-01	Asia	Singapore	Homo sapiens
DENV2_OQ832616.1	OQ832616.1	OQ832616.1	OQ832616	2II	2II_F	2II_F.2.1	2019-10-01	Asia	Vietnam	Homo sapiens
DENV2_OQ832618.1	OQ832618.1	OQ832618.1	OQ832618	2II	2II_F	2II_F.2.1	2019-10-01	Asia	Vietnam	Homo sapiens
DENV2_OR492473.1	OR492473.1	OR492473.1	OR492473	2II	2II_F	2II_F.1.1	2019-10-01	Asia	India	Homo sapiens
DENV2_OR393992.1	OR393992.1	S594	OR393992	2II	2II_F	2II_F.1.1	2019-09-30	Asia	Sri Lanka	Homo sapiens
DENV2_OM791801.1	OM791801.1	OM791801.1	OM791801	2II	2II_F	2II_F.1.1.2	2019-09-28	South America	Peru	Homo sapiens
DENV2_OP684205.1	OP684205.1	OP684205.1	OP684205	2II	2II_F	2II_F.1.1	2019-09-28	Asia	China	Homo sapiens
DENV2_OM791800.1	OM791800.1	PE/DB274/2019	OM791800	2II	2II_F	2II_F.1.1.2	2019-09-26	South America	Peru	Homo sapiens
DENV2_OK559627.1	OK559627.1	OK559627.1	OK559627	2II	2II_F	2II_F.1.1	2019-09-26	Asia	China	Homo sapiens
DENV2_OM349569.1	OM349569.1	OM349569.1	OM349569	2II	2II_F	2II_F.2.1	2019-09-25	Asia	China	Homo sapiens
DENV2_OR393990.1	OR393990.1	S580	OR393990	2II	2II_F	2II_F.1.1	2019-09-23	Asia	Sri Lanka	Homo sapiens
DENV2_OP684204.1	OP684204.1	OP684204.1	OP684204	2II	2II_F	2II_F.1.1	2019-09-17	Asia	China	Homo sapiens
DENV2_OM368351.1	OM368351.1	OM368351.1	OM368351	2II	2II_F	2II_F.2.1	2019-09-16	Asia	China	Homo sapiens
DENV2_ON890422.1	ON890422.1	ON890422.1	ON890422	2II	2II_F	2II_F.2.1	2019-09-16	Asia	China	Homo sapiens
DENV2_ON908229.1	ON908229.1	ON908229.1	ON908229	2II	2II_F	2II_F.2.1	2019-09-16	Asia	China	Homo sapiens
DENV2_OQ674509.1	OQ674509.1	OQ674509.1	OQ674509	2II	2II_F	2II_F.1.1	2019-09-08	Asia	Cambodia	Homo sapiens
DENV2_OR393988.1	OR393988.1	OR393988.1	OR393988	2II	2II_F	2II_F.1.1	2019-09-08	Asia	Sri Lanka	Homo sapiens
DENV2_OR393985.1	OR393985.1	OR393985.1	OR393985	2II	2II_F	2II_F.1.1	2019-09-02	Asia	Sri Lanka	Homo sapiens
DENV2_MW720947.1	MW720947.1	GZ8H/2019160/2019/II	MW720947	2II	2II_F	2II_F.1.1	2019-09-01	Asia	China	Homo sapiens
DENV2_MW720953.1	MW720953.1	GZ8H/2019166/2019/II	MW720953	2II	2II_F	2II_F.1.1	2019-09-01	Asia	China	Homo sapiens
DENV2_MW720945.1	MW720945.1	MW720945.1	MW720945	2II	2II_F	2II_F.1.1	2019-09-01	Asia	China	Homo sapiens
DENV2_MW720946.1	MW720946.1	MW720946.1	MW720946	2II	2II_F	2II_F.1.1	2019-09-01	Asia	China	Homo sapiens
DENV2_MW720948.1	MW720948.1	MW720948.1	MW720948	2II	2II_F	2II_F.1.1	2019-09-01	Asia	China	Homo sapiens
DENV2_MW720949.1	MW720949.1	MW720949.1	MW720949	2II	2II_F	2II_F.1.1	2019-09-01	Asia	China	Homo sapiens
DENV2_MW720950.1	MW720950.1	MW720950.1	MW720950	2II	2II_F	2II_F.1.1	2019-09-01	Asia	China	Homo sapiens
DENV2_MW720951.1	MW720951.1	MW720951.1	MW720951	2II	2II_F	2II_F.1.1	2019-09-01	Asia	China	Homo sapiens
DENV2_MW720952.1	MW720952.1	MW720952.1	MW720952	2II	2II_F	2II_F.1.1	2019-09-01	Asia	China	Homo sapiens
DENV2_MW720954.1	MW720954.1	MW720954.1	MW720954	2II	2II_F	2II_F.1.1	2019-09-01	Asia	China	Homo sapiens
DENV2_MW720955.1	MW720955.1	MW720955.1	MW720955	2II	2II_F	2II_F.1.1	2019-09-01	Asia	China	Homo sapiens
DENV2_MW720956.1	MW720956.1	MW720956.1	MW720956	2II	2II_F	2II_F.1.1	2019-09-01	Asia	China	Homo sapiens
DENV2_MW720957.1	MW720957.1	MW720957.1	MW720957	2II	2II_F	2II_F.1.1	2019-09-01	Asia	China	Homo sapiens
DENV2_OR393984.1	OR393984.1	S554	OR393984	2II	2II_F	2II_F.1.1	2019-08-27	Asia	Sri Lanka	Homo sapiens
DENV2_MN923112.1	MN923112.1	MN923112.1	MN923112	2II	2II_F	2II_F.2.1	2019-08-26	Asia	China	Homo sapiens
DENV2_OR029733.1	OR029733.1	OR029733.1	OR029733	2II	2II_F	2II_F.1.1	2019-08-22	Asia	China	Homo sapiens
DENV2_OR029734.1	OR029734.1	OR029734.1	OR029734	2II	2II_F	2II_F.1.1	2019-08-22	Asia	China	Homo sapiens
DENV2_OR029735.1	OR029735.1	OR029735.1	OR029735	2II	2II_F	2II_F.1.1	2019-08-22	Asia	China	Homo sapiens
DENV2_MN923119.1	MN923119.1	MN923119.1	MN923119	2II	2II_F	2II_F.1.1	2019-08-21	Asia	China	Homo sapiens
DENV2_OR029731.1	OR029731.1	OR029731.1	OR029731	2II	2II_F	2II_F.1.1	2019-08-21	Asia	China	Homo sapiens
DENV2_OR029732.1	OR029732.1	OR029732.1	OR029732	2II	2II_F	2II_F.1.1	2019-08-21	Asia	China	Homo sapiens
DENV2_OR029736.1	OR029736.1	OR029736.1	OR029736	2II	2II_F	2II_F.1.1	2019-08-21	Asia	China	Homo sapiens
DENV2_PP269885.1	PP269885.1	DENV2/Viet_Nam/2019-08-20/Yale-DN02217	PP269885	2II	2II_F	2II_F.2.1	2019-08-20	Asia	Vietnam	Homo sapiens
DENV2_OR029728.1	OR029728.1	OR029728.1	OR029728	2II	2II_F	2II_F.1.1	2019-08-20	Asia	China	Homo sapiens
DENV2_OR029729.1	OR029729.1	OR029729.1	OR029729	2II	2II_F	2II_F.1.1	2019-08-20	Asia	China	Homo sapiens
DENV2_OR029730.1	OR029730.1	OR029730.1	OR029730	2II	2II_F	2II_F.1.1	2019-08-20	Asia	China	Homo sapiens
DENV2_OR029725.1	OR029725.1	DENV2_D191118	OR029725	2II	2II_F	2II_F.1.1	2019-08-19	Asia	China	Homo sapiens
DENV2_OR029724.1	OR029724.1	OR029724.1	OR029724	2II	2II_F	2II_F.1.1	2019-08-19	Asia	China	Homo sapiens
DENV2_OR029726.1	OR029726.1	OR029726.1	OR029726	2II	2II_F	2II_F.1.1	2019-08-19	Asia	China	Homo sapiens
DENV2_OR029727.1	OR029727.1	OR029727.1	OR029727	2II	2II_F	2II_F.1.1	2019-08-19	Asia	China	Homo sapiens
DENV2_PP269884.1	PP269884.1	PP269884.1	PP269884	2II	2II_F	2II_F.2.1	2019-08-19	Asia	Vietnam	Homo sapiens
DENV2_OR029722.1	OR029722.1	OR029722.1	OR029722	2II	2II_F	2II_F.1.1	2019-08-17	Asia	China	Homo sapiens
DENV2_OR029723.1	OR029723.1	OR029723.1	OR029723	2II	2II_F	2II_F.1.1	2019-08-17	Asia	China	Homo sapiens
DENV2_OR029741.1	OR029741.1	OR029741.1	OR029741	2II	2II_F	2II_F.1.1	2019-08-17	Asia	China	Homo sapiens
DENV2_OR029720.1	OR029720.1	DENV2_D191053	OR029720	2II	2II_F	2II_F.1.1	2019-08-16	Asia	China	Homo sapiens
DENV2_OR029721.1	OR029721.1	DENV2_D191057	OR029721	2II	2II_F	2II_F.1.1	2019-08-16	Asia	China	Homo sapiens
DENV2_MN923117.1	MN923117.1	MN923117.1	MN923117	2II	2II_F	2II_F.1.1	2019-08-16	Asia	China	Homo sapiens
DENV2_ON888666.1	ON888666.1	ON888666.1	ON888666	2II	2II_F	2II_F.1.1	2019-08-16	Asia	China	Homo sapiens
DENV2_ON908227.1	ON908227.1	ON908227.1	ON908227	2II	2II_F	2II_F.1.1	2019-08-16	Asia	China	Homo sapiens
DENV2_OR029740.1	OR029740.1	OR029740.1	OR029740	2II	2II_F	2II_F.1.1	2019-08-15	Asia	China	Homo sapiens
DENV2_MN923118.1	MN923118.1	MN923118.1	MN923118	2II	2II_F	2II_F.1.1	2019-08-14	Asia	China	Homo sapiens
DENV2_OQ028220.1	OQ028220.1	OQ028220.1	OQ028220	2II	2II_F	2II_F.1.1	2019-08-14	Asia	Vietnam	Homo sapiens
DENV2_OR029739.1	OR029739.1	OR029739.1	OR029739	2II	2II_F	2II_F.1.1	2019-08-14	Asia	China	Homo sapiens
DENV2_OR029738.1	OR029738.1	OR029738.1	OR029738	2II	2II_F	2II_F.1.1	2019-08-12	Asia	China	Homo sapiens
DENV2_OP684200.1	OP684200.1	OP684200.1	OP684200	2II	2II_F	2II_F.1.1	2019-08-08	Asia	China	Homo sapiens
DENV2_OR393982.1	OR393982.1	OR393982.1	OR393982	2II	2II_F	2II_F.1.1	2019-08-08	Asia	Sri Lanka	Homo sapiens
DENV2_OR029737.1	OR029737.1	OR029737.1	OR029737	2II	2II_F	2II_F.1.1	2019-08-06	Asia	China	Homo sapiens
DENV2_MN923110.1	MN923110.1	MN923110.1	MN923110	2II	2II_F	2II_F.1.1	2019-08-04	Asia	China	Homo sapiens
DENV2_ON908225.1	ON908225.1	ON908225.1	ON908225	2II	2II_F	2II_F.1.1	2019-08-04	Asia	China	Homo sapiens
DENV2_PP269880.1	PP269880.1	PP269880.1	PP269880	2II	2II_F	2II_F.1.1	2019-08-03	Asia	Vietnam	Homo sapiens
DENV2_OL414760.1	OL414760.1	100-0215_2019-08-16	OL414760	2II	2II_F	2II_F.1.1	2019-08-01	Asia	Cambodia	Homo sapiens
DENV2_OL414722.1	OL414722.1	OL414722.1	OL414722	2II	2II_F	2II_F.1.1	2019-08-01	Asia	Cambodia	Homo sapiens
DENV2_OL414723.1	OL414723.1	OL414723.1	OL414723	2II	2II_F	2II_F.1.1	2019-08-01	Asia	Cambodia	Homo sapiens
DENV2_OL414724.1	OL414724.1	OL414724.1	OL414724	2II	2II_F	2II_F.1.1	2019-08-01	Asia	Cambodia	Homo sapiens
DENV2_OL414725.1	OL414725.1	OL414725.1	OL414725	2II	2II_F	2II_F.1.1	2019-08-01	Asia	Cambodia	Homo sapiens
DENV2_OL414726.1	OL414726.1	OL414726.1	OL414726	2II	2II_F	2II_F.1.1	2019-08-01	Asia	Cambodia	Homo sapiens
DENV2_OL414727.1	OL414727.1	OL414727.1	OL414727	2II	2II_F	2II_F.1.1	2019-08-01	Asia	Cambodia	Homo sapiens
DENV2_OL414745.1	OL414745.1	OL414745.1	OL414745	2II	2II_F	2II_F.1.1	2019-08-01	Asia	Cambodia	Homo sapiens
DENV2_OL414747.1	OL414747.1	OL414747.1	OL414747	2II	2II_F	2II_F.1.1	2019-08-01	Asia	Cambodia	Homo sapiens
DENV2_OL414763.1	OL414763.1	OL414763.1	OL414763	2II	2II_F	2II_F.1.1	2019-08-01	Asia	Cambodia	Homo sapiens
DENV2_OP684199.1	OP684199.1	OP684199.1	OP684199	2II	2II_F	2II_F.1.1	2019-07-31	Asia	China	Homo sapiens
DENV2_OQ028227.1	OQ028227.1	OQ028227.1	OQ028227	2II	2II_F	2II_F.1.1	2019-07-31	Asia	Vietnam	Homo sapiens
DENV2_PQ357517.1	PQ357517.1	PQ357517.1	PQ357517	2II	2II_F	2II_F.1.1	2019-07-30	Asia	Thailand	Homo sapiens
DENV2_MN328061.1	MN328061.1	MN328061.1	MN328061	2II	2II_F	2II_F.1.1.2	2019-07-29	Asia	Bangladesh	Homo sapiens
DENV2_PP269892.1	PP269892.1	PP269892.1	PP269892	2II	2II_F	2II_F.1.1	2019-07-26	Asia	Vietnam	Homo sapiens
DENV2_PP269879.1	PP269879.1	PP269879.1	PP269879	2II	2II_F	2II_F.1.1	2019-07-16	Asia	Vietnam	Homo sapiens
DENV2_OR393975.1	OR393975.1	OR393975.1	OR393975	2II	2II_F	2II_F.1.1	2019-07-10	Asia	Sri Lanka	Homo sapiens
DENV2_MN923109.1	MN923109.1	MN923109.1	MN923109	2II	2II_F	2II_F.1.1	2019-07-08	Asia	China	Homo sapiens
DENV2_ON887284.1	ON887284.1	ON887284.1	ON887284	2II	2II_F	2II_F.1.1	2019-07-08	Asia	Cambodia	Homo sapiens
DENV2_ON908224.1	ON908224.1	ON908224.1	ON908224	2II	2II_F	2II_F.1.1	2019-07-08	Asia	Cambodia	Homo sapiens
DENV2_OL414741.1	OL414741.1	100-0277_2019-07-23	OL414741	2II	2II_F	2II_F.1.1	2019-07-01	Asia	Cambodia	Homo sapiens
DENV2_MZ453011.1	MZ453011.1	SD 106	MZ453011	2II	2II_F	2II_F.1.1	2019-07-01	Asia	China	Homo sapiens
DENV2_MZ453010.1	MZ453010.1	SD92	MZ453010	2II	2II_F	2II_F.1.1	2019-07-01	Asia	China	Homo sapiens
DENV2_PP151966.1	PP151966.1	02-00244	PP151966	2II	2II_F	2II_F.2.1	2019-07-01	Asia	Indonesia	Homo sapiens
DENV2_PP151976.1	PP151976.1	03-00460	PP151976	2II	2II_F	2II_F.2.1	2019-07-01	Asia	Indonesia	Homo sapiens
DENV2_PP151986.1	PP151986.1	04-00220	PP151986	2II	2II_F	2II_F.2.1	2019-07-01	Asia	Indonesia	Homo sapiens
DENV2_PP151995.1	PP151995.1	05-00111	PP151995	2II	2II_F	2II_F.1.3	2019-07-01	Asia	Indonesia	Homo sapiens
DENV2_PP152001.1	PP152001.1	06-00221	PP152001	2II	2II_F	2II_F.1.3	2019-07-01	Asia	Indonesia	Homo sapiens
DENV2_PP152004.1	PP152004.1	06-00248	PP152004	2II	2II_F	2II_F.1.3	2019-07-01	Asia	Indonesia	Homo sapiens
DENV2_PP152021.1	PP152021.1	07-00541	PP152021	2II	2II_F	2II_F.1.3	2019-07-01	Asia	Indonesia	Homo sapiens
DENV2_PP152055.1	PP152055.1	11-00254	PP152055	2II	2II_F	2II_F.1.3	2019-07-01	Asia	Indonesia	Homo sapiens
DENV2_PP152056.1	PP152056.1	11-00260	PP152056	2II	2II_F	2II_F.1.3	2019-07-01	Asia	Indonesia	Homo sapiens
DENV2_PP152068.1	PP152068.1	11-00407	PP152068	2II	2II_F	2II_F.2.1	2019-07-01	Asia	Indonesia	Homo sapiens
DENV2_PP152092.1	PP152092.1	17-00280	PP152092	2II	2II_F	2II_F.1.3	2019-07-01	Asia	Indonesia	Homo sapiens
DENV2_PP152106.1	PP152106.1	18-00273	PP152106	2II	2II_F	2II_F.2.1	2019-07-01	Asia	Indonesia	Homo sapiens
DENV2_MW512498.1	MW512498.1	SG(EHI)D2/3725Y19	MW512498	2II	2II_F	2II_F.1.1	2019-07-01	Asia	Singapore	Homo sapiens
DENV2_MW512497.1	MW512497.1	SG(EHI)D2/7344Y19	MW512497	2II	2II_F	2II_F.1.1	2019-07-01	Asia	Singapore	Homo sapiens
DENV2_MW512491.1	MW512491.1	MW512491.1	MW512491	2II	2II_F	2II_F.1.1	2019-07-01	Asia	Singapore	Homo sapiens
DENV2_MW512492.1	MW512492.1	MW512492.1	MW512492	2II	2II_F	2II_F.1.1	2019-07-01	Asia	Singapore	Homo sapiens
DENV2_MW512493.1	MW512493.1	MW512493.1	MW512493	2II	2II_F	2II_F.1.1	2019-07-01	Asia	Singapore	Homo sapiens
DENV2_MW512494.1	MW512494.1	MW512494.1	MW512494	2II	2II_F	2II_F.1.1	2019-07-01	Asia	Singapore	Homo sapiens
DENV2_MW512495.1	MW512495.1	MW512495.1	MW512495	2II	2II_F	2II_F.1.1	2019-07-01	Asia	Singapore	Homo sapiens
DENV2_MW512496.1	MW512496.1	MW512496.1	MW512496	2II	2II_F	2II_F.1.1	2019-07-01	Asia	Singapore	Homo sapiens
DENV2_MZ453006.1	MZ453006.1	MZ453006.1	MZ453006	2II	2II_F	2II_F.1.1	2019-07-01	Asia	China	Homo sapiens
DENV2_MZ453008.1	MZ453008.1	MZ453008.1	MZ453008	2II	2II_F	2II_F.1.1	2019-07-01	Asia	China	Homo sapiens
DENV2_MZ453009.1	MZ453009.1	MZ453009.1	MZ453009	2II	2II_F	2II_F.1.1	2019-07-01	Asia	China	Homo sapiens
DENV2_OL412740.1	OL412740.1	OL412740.1	OL412740	2II	2II_F	2II_F.1.1	2019-07-01	Asia	Cambodia	Homo sapiens
DENV2_OL414717.1	OL414717.1	OL414717.1	OL414717	2II	2II_F	2II_F.1.1	2019-07-01	Asia	Cambodia	Homo sapiens
DENV2_OL414718.1	OL414718.1	OL414718.1	OL414718	2II	2II_F	2II_F.1.1	2019-07-01	Asia	Cambodia	Homo sapiens
DENV2_OL414730.1	OL414730.1	OL414730.1	OL414730	2II	2II_F	2II_F.1.1	2019-07-01	Asia	Cambodia	Homo sapiens
DENV2_OL414739.1	OL414739.1	OL414739.1	OL414739	2II	2II_F	2II_F.1.1	2019-07-01	Asia	Cambodia	Homo sapiens
DENV2_OL414762.1	OL414762.1	OL414762.1	OL414762	2II	2II_F	2II_F.1.1	2019-07-01	Asia	Cambodia	Homo sapiens
DENV2_OL420733.1	OL420733.1	OL420733.1	OL420733	2II	2II_F	2II_F.1.1	2019-07-01	Asia	Cambodia	Homo sapiens
DENV2_PP151962.1	PP151962.1	PP151962.1	PP151962	2II	2II_F	2II_F.1.3	2019-07-01	Asia	Indonesia	Homo sapiens
DENV2_PP151964.1	PP151964.1	PP151964.1	PP151964	2II	2II_F	2II_F.1.3	2019-07-01	Asia	Indonesia	Homo sapiens
DENV2_PP151967.1	PP151967.1	PP151967.1	PP151967	2II	2II_F	2II_F.1.3	2019-07-01	Asia	Indonesia	Homo sapiens
DENV2_PP151970.1	PP151970.1	PP151970.1	PP151970	2II	2II_F	2II_F.1.3	2019-07-01	Asia	Indonesia	Homo sapiens
DENV2_PP151980.1	PP151980.1	PP151980.1	PP151980	2II	2II_F	2II_F.1.3	2019-07-01	Asia	Indonesia	Homo sapiens
DENV2_PP151981.1	PP151981.1	PP151981.1	PP151981	2II	2II_F	2II_F.1.3	2019-07-01	Asia	Indonesia	Homo sapiens
DENV2_PP151982.1	PP151982.1	PP151982.1	PP151982	2II	2II_F	2II_F.1.3	2019-07-01	Asia	Indonesia	Homo sapiens
DENV2_PP151984.1	PP151984.1	PP151984.1	PP151984	2II	2II_F	2II_F.1.3	2019-07-01	Asia	Indonesia	Homo sapiens
DENV2_PP151987.1	PP151987.1	PP151987.1	PP151987	2II	2II_F	2II_F.2.1	2019-07-01	Asia	Indonesia	Homo sapiens
DENV2_PP151988.1	PP151988.1	PP151988.1	PP151988	2II	2II_F	2II_F.1	2019-07-01	Asia	Indonesia	Homo sapiens
DENV2_PP151993.1	PP151993.1	PP151993.1	PP151993	2II	2II_F	2II_F.1.3	2019-07-01	Asia	Indonesia	Homo sapiens
DENV2_PP151997.1	PP151997.1	PP151997.1	PP151997	2II	2II_F	2II_F.1.3	2019-07-01	Asia	Indonesia	Homo sapiens
DENV2_PP151998.1	PP151998.1	PP151998.1	PP151998	2II	2II_F	2II_F.1.3	2019-07-01	Asia	Indonesia	Homo sapiens
DENV2_PP151999.1	PP151999.1	PP151999.1	PP151999	2II	2II_F	2II_F.1.3	2019-07-01	Asia	Indonesia	Homo sapiens
DENV2_PP152000.1	PP152000.1	PP152000.1	PP152000	2II	2II_F	2II_F.1.3	2019-07-01	Asia	Indonesia	Homo sapiens
DENV2_PP152002.1	PP152002.1	PP152002.1	PP152002	2II	2II_F	2II_F.1.3	2019-07-01	Asia	Indonesia	Homo sapiens
DENV2_PP152003.1	PP152003.1	PP152003.1	PP152003	2II	2II_F	2II_F.1.3	2019-07-01	Asia	Indonesia	Homo sapiens
DENV2_PP152005.1	PP152005.1	PP152005.1	PP152005	2II	2II_F	2II_F.1.3	2019-07-01	Asia	Indonesia	Homo sapiens
DENV2_PP152006.1	PP152006.1	PP152006.1	PP152006	2II	2II_F	2II_F.1.3	2019-07-01	Asia	Indonesia	Homo sapiens
DENV2_PP152007.1	PP152007.1	PP152007.1	PP152007	2II	2II_F	2II_F.1.3	2019-07-01	Asia	Indonesia	Homo sapiens
DENV2_PP152008.1	PP152008.1	PP152008.1	PP152008	2II	2II_F	2II_F.1.3	2019-07-01	Asia	Indonesia	Homo sapiens
DENV2_PP152009.1	PP152009.1	PP152009.1	PP152009	2II	2II_F	2II_F.1.3	2019-07-01	Asia	Indonesia	Homo sapiens
DENV2_PP152010.1	PP152010.1	PP152010.1	PP152010	2II	2II_F	2II_F.1.3	2019-07-01	Asia	Indonesia	Homo sapiens
DENV2_PP152011.1	PP152011.1	PP152011.1	PP152011	2II	2II_F	2II_F.1.3	2019-07-01	Asia	Indonesia	Homo sapiens
DENV2_PP152014.1	PP152014.1	PP152014.1	PP152014	2II	2II_F	2II_F.2.1	2019-07-01	Asia	Indonesia	Homo sapiens
DENV2_PP152015.1	PP152015.1	PP152015.1	PP152015	2II	2II_F	2II_F.2.1	2019-07-01	Asia	Indonesia	Homo sapiens
DENV2_PP152018.1	PP152018.1	PP152018.1	PP152018	2II	2II_F	2II_F.1.3	2019-07-01	Asia	Indonesia	Homo sapiens
DENV2_PP152020.1	PP152020.1	PP152020.1	PP152020	2II	2II_F	2II_F.1.3	2019-07-01	Asia	Indonesia	Homo sapiens
DENV2_PP152022.1	PP152022.1	PP152022.1	PP152022	2II	2II_F	2II_F.1.3	2019-07-01	Asia	Indonesia	Homo sapiens
DENV2_PP152029.1	PP152029.1	PP152029.1	PP152029	2II	2II_F	2II_F.1.3	2019-07-01	Asia	Indonesia	Homo sapiens
DENV2_PP152030.1	PP152030.1	PP152030.1	PP152030	2II	2II_F	2II_F.2.1	2019-07-01	Asia	Indonesia	Homo sapiens
DENV2_PP152041.1	PP152041.1	PP152041.1	PP152041	2II	2II_F	2II_F.1.3	2019-07-01	Asia	Indonesia	Homo sapiens
DENV2_PP152043.1	PP152043.1	PP152043.1	PP152043	2II	2II_F	2II_F.1.3	2019-07-01	Asia	Indonesia	Homo sapiens
DENV2_PP152050.1	PP152050.1	PP152050.1	PP152050	2II	2II_F	2II_F.2.1	2019-07-01	Asia	Indonesia	Homo sapiens
DENV2_PP152051.1	PP152051.1	PP152051.1	PP152051	2II	2II_F	2II_F.1.3	2019-07-01	Asia	Indonesia	Homo sapiens
DENV2_PP152058.1	PP152058.1	PP152058.1	PP152058	2II	2II_F	2II_F.1.3	2019-07-01	Asia	Indonesia	Homo sapiens
DENV2_PP152059.1	PP152059.1	PP152059.1	PP152059	2II	2II_F	2II_F.1.3	2019-07-01	Asia	Indonesia	Homo sapiens
DENV2_PP152066.1	PP152066.1	PP152066.1	PP152066	2II	2II_F	2II_F.1.3	2019-07-01	Asia	Indonesia	Homo sapiens
DENV2_PP152071.1	PP152071.1	PP152071.1	PP152071	2II	2II_F	2II_F.1.1	2019-07-01	Asia	Indonesia	Homo sapiens
DENV2_PP152072.1	PP152072.1	PP152072.1	PP152072	2II	2II_F	2II_F.1.1	2019-07-01	Asia	Indonesia	Homo sapiens
DENV2_PP152085.1	PP152085.1	PP152085.1	PP152085	2II	2II_F	2II_F.2.1	2019-07-01	Asia	Indonesia	Homo sapiens
DENV2_PP152087.1	PP152087.1	PP152087.1	PP152087	2II	2II_F	2II_F.2.1	2019-07-01	Asia	Indonesia	Homo sapiens
DENV2_PP152088.1	PP152088.1	PP152088.1	PP152088	2II	2II_F	2II_F.1.3	2019-07-01	Asia	Indonesia	Homo sapiens
DENV2_PP152089.1	PP152089.1	PP152089.1	PP152089	2II	2II_F	2II_F.1.3	2019-07-01	Asia	Indonesia	Homo sapiens
DENV2_PP152090.1	PP152090.1	PP152090.1	PP152090	2II	2II_F	2II_F.1.3	2019-07-01	Asia	Indonesia	Homo sapiens
DENV2_PP152093.1	PP152093.1	PP152093.1	PP152093	2II	2II_F	2II_F.1.3	2019-07-01	Asia	Indonesia	Homo sapiens
DENV2_PP152095.1	PP152095.1	PP152095.1	PP152095	2II	2II_F	2II_F.1.3	2019-07-01	Asia	Indonesia	Homo sapiens
DENV2_PP152098.1	PP152098.1	PP152098.1	PP152098	2II	2II_F	2II_F.1.3	2019-07-01	Asia	Indonesia	Homo sapiens
DENV2_PP152099.1	PP152099.1	PP152099.1	PP152099	2II	2II_F	2II_F.1.3	2019-07-01	Asia	Indonesia	Homo sapiens
DENV2_PP152100.1	PP152100.1	PP152100.1	PP152100	2II	2II_F	2II_F.1.3	2019-07-01	Asia	Indonesia	Homo sapiens
DENV2_PP152101.1	PP152101.1	PP152101.1	PP152101	2II	2II_F	2II_F.1.3	2019-07-01	Asia	Indonesia	Homo sapiens
DENV2_PP152102.1	PP152102.1	PP152102.1	PP152102	2II	2II_F	2II_F.1.3	2019-07-01	Asia	Indonesia	Homo sapiens
DENV2_PP152103.1	PP152103.1	PP152103.1	PP152103	2II	2II_F	2II_F.2.1	2019-07-01	Asia	Indonesia	Homo sapiens
DENV2_PP152105.1	PP152105.1	PP152105.1	PP152105	2II	2II_F	2II_F.1.3	2019-07-01	Asia	Indonesia	Homo sapiens
DENV2_PP234927.1	PP234927.1	PP234927.1	PP234927	2II	2II_F	2II_F.1.1	2019-07-01	Asia	Thailand	Homo sapiens
DENV2_PP234928.1	PP234928.1	PP234928.1	PP234928	2II	2II_F	2II_F.1.1	2019-07-01	Asia	Thailand	Homo sapiens
DENV2_PP234933.1	PP234933.1	PP234933.1	PP234933	2II	2II_F	2II_F.1.1	2019-07-01	Asia	Thailand	Homo sapiens
DENV2_PP234934.1	PP234934.1	PP234934.1	PP234934	2II	2II_F	2II_F.1.1	2019-07-01	Asia	Thailand	Homo sapiens
DENV2_PP234965.1	PP234965.1	PP234965.1	PP234965	2II	2II_F	2II_F.1.1	2019-07-01	Asia	Sri Lanka	Homo sapiens
DENV2_MN923116.1	MN923116.1	MN923116.1	MN923116	2II	2II_F	2II_F.1.3	2019-06-30	Asia	China	Homo sapiens
DENV2_OR393970.1	OR393970.1	S498	OR393970	2II	2II_F	2II_F.1.1	2019-06-26	Asia	Sri Lanka	Homo sapiens
DENV2_MN923108.1	MN923108.1	MN923108.1	MN923108	2II	2II_F	2II_F.1.1	2019-06-20	Asia	China	Homo sapiens
DENV2_ON908244.1	ON908244.1	ON908244.1	ON908244	2II	2II_F	2II_F.1.1	2019-06-20	Asia	China	Homo sapiens
DENV2_OR393969.1	OR393969.1	S494	OR393969	2II	2II_F	2II_F.1.1	2019-06-18	Asia	Sri Lanka	Homo sapiens
DENV2_OQ028217.1	OQ028217.1	28EI-003-001	OQ028217	2II	2II_F	2II_F.1.1	2019-06-07	Asia	Vietnam	Homo sapiens
DENV2_OL414742.1	OL414742.1	100-0153_2019-06-23	OL414742	2II	2II_F	2II_F.1.1	2019-06-01	Asia	Cambodia	Homo sapiens
DENV2_OL414740.1	OL414740.1	100-0405_2019-06-27	OL414740	2II	2II_F	2II_F.1.1	2019-06-01	Asia	Cambodia	Homo sapiens
DENV2_OL414737.1	OL414737.1	OL414737.1	OL414737	2II	2II_F	2II_F.1.1	2019-06-01	Asia	Cambodia	Homo sapiens
DENV2_OL414738.1	OL414738.1	OL414738.1	OL414738	2II	2II_F	2II_F.1.1	2019-06-01	Asia	Cambodia	Homo sapiens
DENV2_OL414759.1	OL414759.1	OL414759.1	OL414759	2II	2II_F	2II_F.1.1	2019-06-01	Asia	Cambodia	Homo sapiens
DENV2_MN982899.1	MN982899.1	Rock 2019	MN982899	2II	2II_F	2II_F.2.1	2019-05-01	Oceania	Australia	Homo sapiens
DENV2_OP895918.1	OP895918.1	OP895918.1	OP895918	2II	2II_F	2II_F.1.1	2019-04-01	Asia	Cambodia	Homo sapiens
DENV2_PP834448.1	PP834448.1	PP834448.1	PP834448	2II	2II_F	2II_F.1.1	2019-04-01	Asia	Maldives	Homo sapiens
DENV2_OR393965.1	OR393965.1	OR393965.1	OR393965	2II	2II_F	2II_F.1.1	2019-03-28	Asia	Sri Lanka	Homo sapiens
DENV2_OR393964.1	OR393964.1	S428	OR393964	2II	2II_F	2II_F.1.1	2019-03-16	Asia	Sri Lanka	Homo sapiens
DENV2_OR393963.1	OR393963.1	OR393963.1	OR393963	2II	2II_F	2II_F.1.1	2019-03-13	Asia	Sri Lanka	Homo sapiens
DENV2_OP684216.1	OP684216.1	OP684216.1	OP684216	2II	2II_F	2II_F.1.1	2019-03-11	Asia	China	Homo sapiens
DENV2_OR393957.1	OR393957.1	OR393957.1	OR393957	2II	2II_F	2II_F.1.1	2019-02-13	Asia	Sri Lanka	Homo sapiens
DENV2_OR393956.1	OR393956.1	OR393956.1	OR393956	2II	2II_F	2II_F.1.1	2019-02-02	Asia	Sri Lanka	Homo sapiens
DENV2_OR393953.1	OR393953.1	OR393953.1	OR393953	2II	2II_F	2II_F.1.1	2019-01-30	Asia	Sri Lanka	Homo sapiens
DENV2_OQ426766.1	OQ426766.1	OQ426766.1	OQ426766	2II	2II_F	2II_F.1.1	2019-01-09	Asia	Vietnam	Homo sapiens
DENV2_OR393952.1	OR393952.1	OR393952.1	OR393952	2II	2II_F	2II_F.1.1	2019-01-08	Asia	Sri Lanka	Homo sapiens
DENV2_OR393951.1	OR393951.1	OR393951.1	OR393951	2II	2II_F	2II_F.1.1	2019-01-07	Asia	Sri Lanka	Homo sapiens
DENV2_PV344295.1	PV344295.1	DENV2_09345TH	PV344295	2II	2II_F	2II_F.1.1	2019-01-06	Asia	Thailand	Homo sapiens
DENV2_OR393948.1	OR393948.1	OR393948.1	OR393948	2II	2II_F	2II_F.1.1	2018-12-27	Asia	Sri Lanka	Homo sapiens
DENV2_OQ426782.1	OQ426782.1	OQ426782.1	OQ426782	2II	2II_F	2II_F.1.1	2018-12-20	Asia	Vietnam	Homo sapiens
DENV2_OQ426847.1	OQ426847.1	OQ426847.1	OQ426847	2II	2II_F	2II_F.1.1	2018-12-18	Asia	Vietnam	Homo sapiens
DENV2_OR393947.1	OR393947.1	OR393947.1	OR393947	2II	2II_F	2II_F.1.1	2018-12-11	Asia	Sri Lanka	Homo sapiens
DENV2_OR393946.1	OR393946.1	OR393946.1	OR393946	2II	2II_F	2II_F.1.1	2018-12-10	Asia	Sri Lanka	Homo sapiens
DENV2_OR393944.1	OR393944.1	OR393944.1	OR393944	2II	2II_F	2II_F.1.1	2018-12-07	Asia	Sri Lanka	Homo sapiens
DENV2_OR393945.1	OR393945.1	OR393945.1	OR393945	2II	2II_F	2II_F.1.1	2018-12-07	Asia	Sri Lanka	Homo sapiens
DENV2_OR393943.1	OR393943.1	S356	OR393943	2II	2II_F	2II_F.1.1	2018-12-05	Asia	Sri Lanka	Homo sapiens
DENV2_OR393941.1	OR393941.1	OR393941.1	OR393941	2II	2II_F	2II_F.1.1	2018-12-04	Asia	Sri Lanka	Homo sapiens
DENV2_OR393942.1	OR393942.1	OR393942.1	OR393942	2II	2II_F	2II_F.1.1	2018-12-02	Asia	Sri Lanka	Homo sapiens
DENV2_OR393940.1	OR393940.1	OR393940.1	OR393940	2II	2II_F	2II_F.1.1	2018-11-21	Asia	Sri Lanka	Homo sapiens
DENV2_OR393939.1	OR393939.1	S338	OR393939	2II	2II_F	2II_F.1.1	2018-11-18	Asia	Sri Lanka	Homo sapiens
DENV2_OP895919.1	OP895919.1	OP895919.1	OP895919	2II	2II_F	2II_F.1.1	2018-11-01	Asia	Malaysia	Homo sapiens
DENV2_OR393936.1	OR393936.1	OR393936.1	OR393936	2II	2II_F	2II_F.1.1	2018-10-31	Asia	Sri Lanka	Homo sapiens
DENV2_OQ426773.1	OQ426773.1	OQ426773.1	OQ426773	2II	2II_F	2II_F.1.1	2018-10-22	Asia	Vietnam	Homo sapiens
DENV2_OQ426757.1	OQ426757.1	DEN-P-0991-1	OQ426757	2II	2II_F	2II_F.1.1	2018-10-15	Asia	Vietnam	Homo sapiens
DENV2_OR393935.1	OR393935.1	OR393935.1	OR393935	2II	2II_F	2II_F.1.1	2018-10-11	Asia	Sri Lanka	Homo sapiens
DENV2_OR393933.1	OR393933.1	S314	OR393933	2II	2II_F	2II_F.1.1	2018-10-01	Asia	Sri Lanka	Homo sapiens
DENV2_MW721460.1	MW721460.1	MW721460.1	MW721460	2II	2II_F	2II_F.1.1	2018-10-01	Asia	China	Homo sapiens
DENV2_MW721461.1	MW721461.1	MW721461.1	MW721461	2II	2II_F	2II_F.1.1	2018-10-01	Asia	China	Homo sapiens
DENV2_MK543450.1	MK543450.1	MK543450.1	MK543450	2II	2II_F	2II_F.1.1	2018-09-27	Asia	China	Homo sapiens
DENV2_MK543449.1	MK543449.1	MK543449.1	MK543449	2II	2II_F	2II_F.1.1	2018-09-26	Asia	China	Homo sapiens
DENV2_MK543448.1	MK543448.1	HNQY20180008	MK543448	2II	2II_F	2II_F.1.1	2018-09-23	Asia	China	Homo sapiens
DENV2_MK543471.1	MK543471.1	MK543471.1	MK543471	2II	2II_F	2II_F.1.1	2018-09-23	Asia	China	Homo sapiens
DENV2_MK543479.1	MK543479.1	MK543479.1	MK543479	2II	2II_F	2II_F.1.1	2018-09-23	Asia	China	Homo sapiens
DENV2_OQ426918.1	OQ426918.1	OQ426918.1	OQ426918	2II	2II_F	2II_F.1.1	2018-09-19	Asia	Vietnam	Homo sapiens
DENV2_OR393930.1	OR393930.1	OR393930.1	OR393930	2II	2II_F	2II_F.1.1	2018-09-19	Asia	Sri Lanka	Homo sapiens
DENV2_OQ426916.1	OQ426916.1	OQ426916.1	OQ426916	2II	2II_F	2II_F.1.1	2018-09-10	Asia	Vietnam	Homo sapiens
DENV2_OR393929.1	OR393929.1	OR393929.1	OR393929	2II	2II_F	2II_F.1.1	2018-09-10	Asia	Sri Lanka	Homo sapiens
DENV2_OP684187.1	OP684187.1	OP684187.1	OP684187	2II	2II_F	2II_F.1.1	2018-09-07	Asia	China	Homo sapiens
DENV2_MK564485.1	MK564485.1	MK564485.1	MK564485	2II	2II_F	2II_F.1.1	2018-08-28	Asia	China	Homo sapiens
DENV2_OR393928.1	OR393928.1	OR393928.1	OR393928	2II	2II_F	2II_F.1.1	2018-08-20	Asia	Sri Lanka	Homo sapiens
DENV2_OR393927.1	OR393927.1	OR393927.1	OR393927	2II	2II_F	2II_F.1.1	2018-08-08	Asia	Sri Lanka	Homo sapiens
DENV2_OP684182.1	OP684182.1	OP684182.1	OP684182	2II	2II_F	2II_F.1.1	2018-08-01	Asia	China	Homo sapiens
DENV2_MK564484.1	MK564484.1	MK564484.1	MK564484	2II	2II_F	2II_F.1.1	2018-07-23	Asia	China	Homo sapiens
DENV2_MT006165.1	MT006165.1	S264	MT006165	2II	2II_F	2II_F.1.1	2018-07-18	Asia	Sri Lanka	Homo sapiens
DENV2_MT006164.1	MT006164.1	MT006164.1	MT006164	2II	2II_F	2II_F.1.1	2018-07-17	Asia	Sri Lanka	Homo sapiens
DENV2_OR393926.1	OR393926.1	OR393926.1	OR393926	2II	2II_F	2II_F.1.1	2018-07-16	Asia	Sri Lanka	Homo sapiens
DENV2_OR393924.1	OR393924.1	S255	OR393924	2II	2II_F	2II_F.1.1	2018-07-12	Asia	Sri Lanka	Homo sapiens
DENV2_OR393925.1	OR393925.1	S258	OR393925	2II	2II_F	2II_F.1.1	2018-07-12	Asia	Sri Lanka	Homo sapiens
DENV2_MT006163.1	MT006163.1	MT006163.1	MT006163	2II	2II_F	2II_F.1.1	2018-07-10	Asia	Sri Lanka	Homo sapiens
DENV2_OR393920.1	OR393920.1	S243	OR393920	2II	2II_F	2II_F.1.1	2018-07-09	Asia	Sri Lanka	Homo sapiens
DENV2_OR393921.1	OR393921.1	OR393921.1	OR393921	2II	2II_F	2II_F.1.1	2018-07-09	Asia	Sri Lanka	Homo sapiens
DENV2_OR393922.1	OR393922.1	OR393922.1	OR393922	2II	2II_F	2II_F.1.1	2018-07-09	Asia	Sri Lanka	Homo sapiens
DENV2_OP684181.1	OP684181.1	OP684181.1	OP684181	2II	2II_F	2II_F.1.1	2018-07-03	Asia	China	Homo sapiens
DENV2_OR393919.1	OR393919.1	OR393919.1	OR393919	2II	2II_F	2II_F.1.1	2018-07-03	Asia	Sri Lanka	Homo sapiens
DENV2_OP684180.1	OP684180.1	DENV-2/CN/HZ18-125/2018	OP684180	2II	2II_F	2II_F.1.1	2018-07-02	Asia	China	Homo sapiens
DENV2_MK783190.1	MK783190.1	MK783190	MK783190	2II	2II_F	2II_F.1.1	2018-07-01	Asia	China	Homo sapiens
DENV2_MK783197.1	MK783197.1	MK783197	MK783197	2II	2II_F	2II_F.1.1	2018-07-01	Asia	China	Homo sapiens
DENV2_PP151961.1	PP151961.1	01-00076	PP151961	2II	2II_F	2II_F.1.3	2018-07-01	Asia	Indonesia	Homo sapiens
DENV2_PP151979.1	PP151979.1	04-00071	PP151979	2II	2II_F	2II_F.1.3	2018-07-01	Asia	Indonesia	Homo sapiens
DENV2_MW512482.1	MW512482.1	SG(EHI)D2/23307Y18	MW512482	2II	2II_F	2II_F.1.1	2018-07-01	Asia	Singapore	Homo sapiens
DENV2_MK783191.1	MK783191.1	MK783191.1	MK783191	2II	2II_F	2II_F.1.1	2018-07-01	Asia	China	Homo sapiens
DENV2_MK783192.1	MK783192.1	MK783192.1	MK783192	2II	2II_F	2II_F.1.1	2018-07-01	Asia	China	Homo sapiens
DENV2_MK783193.1	MK783193.1	MK783193.1	MK783193	2II	2II_F	2II_F.1.1	2018-07-01	Asia	China	Homo sapiens
DENV2_MK783194.1	MK783194.1	MK783194.1	MK783194	2II	2II_F	2II_F.1.1	2018-07-01	Asia	China	Homo sapiens
DENV2_MK783195.1	MK783195.1	MK783195.1	MK783195	2II	2II_F	2II_F.1.1	2018-07-01	Asia	China	Homo sapiens
DENV2_MK783196.1	MK783196.1	MK783196.1	MK783196	2II	2II_F	2II_F.1.1	2018-07-01	Asia	China	Homo sapiens
DENV2_MK783198.1	MK783198.1	MK783198.1	MK783198	2II	2II_F	2II_F.1.1	2018-07-01	Asia	China	Homo sapiens
DENV2_MK783199.1	MK783199.1	MK783199.1	MK783199	2II	2II_F	2II_F.1.1	2018-07-01	Asia	China	Homo sapiens
DENV2_MK783201.1	MK783201.1	MK783201.1	MK783201	2II	2II_F	2II_F.1.1	2018-07-01	Asia	China	Homo sapiens
DENV2_MK783202.1	MK783202.1	MK783202.1	MK783202	2II	2II_F	2II_F.1.1	2018-07-01	Asia	China	Homo sapiens
DENV2_MK783203.1	MK783203.1	MK783203.1	MK783203	2II	2II_F	2II_F.1.1	2018-07-01	Asia	China	Homo sapiens
DENV2_MW512481.1	MW512481.1	MW512481.1	MW512481	2II	2II_F	2II_F.1.1	2018-07-01	Asia	Singapore	Homo sapiens
DENV2_MW512483.1	MW512483.1	MW512483.1	MW512483	2II	2II_F	2II_F.1.1	2018-07-01	Asia	Singapore	Homo sapiens
DENV2_MW512484.1	MW512484.1	MW512484.1	MW512484	2II	2II_F	2II_F.1.1	2018-07-01	Asia	Singapore	Homo sapiens
DENV2_MW512485.1	MW512485.1	MW512485.1	MW512485	2II	2II_F	2II_F.1.1	2018-07-01	Asia	Singapore	Homo sapiens
DENV2_MW512486.1	MW512486.1	MW512486.1	MW512486	2II	2II_F	2II_F.1.1	2018-07-01	Asia	Singapore	Homo sapiens
DENV2_MW512487.1	MW512487.1	MW512487.1	MW512487	2II	2II_F	2II_F.1.1	2018-07-01	Asia	Singapore	Homo sapiens
DENV2_MW512488.1	MW512488.1	MW512488.1	MW512488	2II	2II_F	2II_F.1.1	2018-07-01	Asia	Singapore	Homo sapiens
DENV2_PP151960.1	PP151960.1	PP151960.1	PP151960	2II	2II_F	2II_F.1.3	2018-07-01	Asia	Indonesia	Homo sapiens
DENV2_PP151996.1	PP151996.1	PP151996.1	PP151996	2II	2II_F	2II_F.2.1	2018-07-01	Asia	Indonesia	Homo sapiens
DENV2_PP152054.1	PP152054.1	PP152054.1	PP152054	2II	2II_F	2II_F.1.3	2018-07-01	Asia	Indonesia	Homo sapiens
DENV2_PP234935.1	PP234935.1	PP234935.1	PP234935	2II	2II_F	2II_F.1.1	2018-07-01	Asia	Thailand	Homo sapiens
DENV2_OR393918.1	OR393918.1	OR393918.1	OR393918	2II	2II_F	2II_F.1.1	2018-06-30	Asia	Sri Lanka	Homo sapiens
DENV2_OR393917.1	OR393917.1	OR393917.1	OR393917	2II	2II_F	2II_F.1.1	2018-06-29	Asia	Sri Lanka	Homo sapiens
DENV2_OR393916.1	OR393916.1	OR393916.1	OR393916	2II	2II_F	2II_F.1.1	2018-06-28	Asia	Sri Lanka	Homo sapiens
DENV2_OR393915.1	OR393915.1	OR393915.1	OR393915	2II	2II_F	2II_F.1.1	2018-06-21	Asia	Sri Lanka	Homo sapiens
DENV2_OP684195.1	OP684195.1	OP684195.1	OP684195	2II	2II_F	2II_F.1.1	2018-06-20	Asia	China	Homo sapiens
DENV2_OR393914.1	OR393914.1	S202	OR393914	2II	2II_F	2II_F.1.1	2018-06-19	Asia	Sri Lanka	Homo sapiens
DENV2_OR393910.1	OR393910.1	OR393910.1	OR393910	2II	2II_F	2II_F.1.1	2018-06-18	Asia	Sri Lanka	Homo sapiens
DENV2_OR393911.1	OR393911.1	OR393911.1	OR393911	2II	2II_F	2II_F.1.1	2018-06-18	Asia	Sri Lanka	Homo sapiens
DENV2_OR393912.1	OR393912.1	OR393912.1	OR393912	2II	2II_F	2II_F.1.1	2018-06-18	Asia	Sri Lanka	Homo sapiens
DENV2_OR393913.1	OR393913.1	OR393913.1	OR393913	2II	2II_F	2II_F.1.1	2018-06-18	Asia	Sri Lanka	Homo sapiens
DENV2_OP684194.1	OP684194.1	DENV-2/CN/HZ18-70/2018	OP684194	2II	2II_F	2II_F.1.1	2018-06-16	Asia	China	Homo sapiens
DENV2_OR393909.1	OR393909.1	S186	OR393909	2II	2II_F	2II_F.1.1	2018-06-15	Asia	Sri Lanka	Homo sapiens
DENV2_OR393906.1	OR393906.1	S179	OR393906	2II	2II_F	2II_F.1.1	2018-06-14	Asia	Sri Lanka	Homo sapiens
DENV2_OR393908.1	OR393908.1	S182	OR393908	2II	2II_F	2II_F.1.1	2018-06-14	Asia	Sri Lanka	Homo sapiens
DENV2_OR393907.1	OR393907.1	OR393907.1	OR393907	2II	2II_F	2II_F.1.1	2018-06-14	Asia	Sri Lanka	Homo sapiens
DENV2_OR393904.1	OR393904.1	OR393904.1	OR393904	2II	2II_F	2II_F.1.1	2018-06-13	Asia	Sri Lanka	Homo sapiens
DENV2_OR393903.1	OR393903.1	OR393903.1	OR393903	2II	2II_F	2II_F.1.1	2018-06-10	Asia	Sri Lanka	Homo sapiens
DENV2_OR393901.1	OR393901.1	S148	OR393901	2II	2II_F	2II_F.1.1	2018-06-06	Asia	Sri Lanka	Homo sapiens
DENV2_OR393900.1	OR393900.1	S147	OR393900	2II	2II_F	2II_F.1.1	2018-06-01	Asia	Sri Lanka	Homo sapiens
DENV2_OR393899.1	OR393899.1	OR393899.1	OR393899	2II	2II_F	2II_F.1.1	2018-05-31	Asia	Sri Lanka	Homo sapiens
DENV2_OR393905.1	OR393905.1	OR393905.1	OR393905	2II	2II_F	2II_F.1.1	2018-05-31	Asia	Sri Lanka	Homo sapiens
DENV2_OR393897.1	OR393897.1	S136	OR393897	2II	2II_F	2II_F.1.1	2018-05-30	Asia	Sri Lanka	Homo sapiens
DENV2_OR393898.1	OR393898.1	OR393898.1	OR393898	2II	2II_F	2II_F.1.1	2018-05-30	Asia	Sri Lanka	Homo sapiens
DENV2_OP684186.1	OP684186.1	OP684186.1	OP684186	2II	2II_F	2II_F.1.1	2018-05-28	Asia	China	Homo sapiens
DENV2_OP684183.1	OP684183.1	OP684183.1	OP684183	2II	2II_F	2II_F.1.1	2018-05-27	Asia	China	Homo sapiens
DENV2_MT006149.1	MT006149.1	MT006149.1	MT006149	2II	2II_F	2II_F.1.1	2018-05-17	Asia	Sri Lanka	Homo sapiens
DENV2_OR393896.1	OR393896.1	OR393896.1	OR393896	2II	2II_F	2II_F.1.1	2018-05-07	Asia	Sri Lanka	Homo sapiens
DENV2_MT006145.1	MT006145.1	S113	MT006145	2II	2II_F	2II_F.1.1	2018-04-30	Asia	Sri Lanka	Homo sapiens
DENV2_MT006144.1	MT006144.1	MT006144.1	MT006144	2II	2II_F	2II_F.1.1	2018-04-30	Asia	Sri Lanka	Homo sapiens
DENV2_OR393895.1	OR393895.1	S109	OR393895	2II	2II_F	2II_F.1.1	2018-04-27	Asia	Sri Lanka	Homo sapiens
DENV2_OR393893.1	OR393893.1	S107	OR393893	2II	2II_F	2II_F.1.1	2018-04-25	Asia	Sri Lanka	Homo sapiens
DENV2_OR393894.1	OR393894.1	S108	OR393894	2II	2II_F	2II_F.1.1	2018-04-25	Asia	Sri Lanka	Homo sapiens
DENV2_MT006143.1	MT006143.1	MT006143.1	MT006143	2II	2II_F	2II_F.1.1	2018-04-25	Asia	Sri Lanka	Homo sapiens
DENV2_MT006142.1	MT006142.1	S103	MT006142	2II	2II_F	2II_F.1.1	2018-04-22	Asia	Sri Lanka	Homo sapiens
DENV2_OR393892.1	OR393892.1	OR393892.1	OR393892	2II	2II_F	2II_F.1.1	2018-04-19	Asia	Sri Lanka	Homo sapiens
DENV2_OR393889.1	OR393889.1	OR393889.1	OR393889	2II	2II_F	2II_F.1.1	2018-04-18	Asia	Sri Lanka	Homo sapiens
DENV2_OR393890.1	OR393890.1	OR393890.1	OR393890	2II	2II_F	2II_F.1.1	2018-04-18	Asia	Sri Lanka	Homo sapiens
DENV2_OR393888.1	OR393888.1	S097	OR393888	2II	2II_F	2II_F.1.1	2018-04-10	Asia	Sri Lanka	Homo sapiens
DENV2_MT006186.1	MT006186.1	S094	MT006186	2II	2II_F	2II_F.1.1	2018-04-09	Asia	Sri Lanka	Homo sapiens
DENV2_OR393887.1	OR393887.1	OR393887.1	OR393887	2II	2II_F	2II_F.1.1	2018-04-07	Asia	Sri Lanka	Homo sapiens
DENV2_MT006185.1	MT006185.1	MT006185.1	MT006185	2II	2II_F	2II_F.1.1	2018-04-03	Asia	Sri Lanka	Homo sapiens
DENV2_OR393886.1	OR393886.1	OR393886.1	OR393886	2II	2II_F	2II_F.1.1	2018-04-02	Asia	Sri Lanka	Homo sapiens
DENV2_OR393884.1	OR393884.1	S080	OR393884	2II	2II_F	2II_F.1.1	2018-04-01	Asia	Sri Lanka	Homo sapiens
DENV2_MT006184.1	MT006184.1	S081	MT006184	2II	2II_F	2II_F.1.1	2018-04-01	Asia	Sri Lanka	Homo sapiens
DENV2_MT006181.1	MT006181.1	S073	MT006181	2II	2II_F	2II_F.1.1	2018-03-29	Asia	Sri Lanka	Homo sapiens
DENV2_OR393883.1	OR393883.1	S071	OR393883	2II	2II_F	2II_F.1.1	2018-03-28	Asia	Sri Lanka	Homo sapiens
DENV2_MT006180.1	MT006180.1	MT006180.1	MT006180	2II	2II_F	2II_F.1.1	2018-03-28	Asia	Sri Lanka	Homo sapiens
DENV2_MT006179.1	MT006179.1	MT006179.1	MT006179	2II	2II_F	2II_F.1.1	2018-03-26	Asia	Sri Lanka	Homo sapiens
DENV2_PP269938.1	PP269938.1	PP269938.1	PP269938	2II	2II_F	2II_F.2.1	2018-03-21	Asia	Vietnam	Homo sapiens
DENV2_MT006178.1	MT006178.1	MT006178.1	MT006178	2II	2II_F	2II_F.1.1	2018-03-15	Asia	Sri Lanka	Homo sapiens
DENV2_MT006177.1	MT006177.1	MT006177.1	MT006177	2II	2II_F	2II_F.1.1	2018-03-14	Asia	Sri Lanka	Homo sapiens
DENV2_OR393882.1	OR393882.1	OR393882.1	OR393882	2II	2II_F	2II_F.1.1	2018-02-16	Asia	Sri Lanka	Homo sapiens
DENV2_MT006176.1	MT006176.1	MT006176.1	MT006176	2II	2II_F	2II_F.1.1	2018-02-14	Asia	Sri Lanka	Homo sapiens
DENV2_MT006175.1	MT006175.1	MT006175.1	MT006175	2II	2II_F	2II_F.1.1	2018-01-30	Asia	Sri Lanka	Homo sapiens
DENV2_MT006173.1	MT006173.1	S039	MT006173	2II	2II_F	2II_F.1.1	2018-01-22	Asia	Sri Lanka	Homo sapiens
DENV2_MT006174.1	MT006174.1	MT006174.1	MT006174	2II	2II_F	2II_F.1.1	2018-01-22	Asia	Sri Lanka	Homo sapiens
DENV2_MT006171.1	MT006171.1	MT006171.1	MT006171	2II	2II_F	2II_F.1.1	2018-01-19	Asia	Sri Lanka	Homo sapiens
DENV2_MT006172.1	MT006172.1	MT006172.1	MT006172	2II	2II_F	2II_F.1.1	2018-01-19	Asia	Sri Lanka	Homo sapiens
DENV2_MT006170.1	MT006170.1	MT006170.1	MT006170	2II	2II_F	2II_F.1.1	2018-01-08	Asia	Sri Lanka	Homo sapiens
DENV2_OR393881.1	OR393881.1	OR393881.1	OR393881	2II	2II_F	2II_F.1.1	2018-01-05	Asia	Sri Lanka	Homo sapiens
DENV2_MT006168.1	MT006168.1	MT006168.1	MT006168	2II	2II_F	2II_F.1.1	2018-01-03	Asia	Sri Lanka	Homo sapiens
DENV2_MT006167.1	MT006167.1	MT006167.1	MT006167	2II	2II_F	2II_F.1.1	2017-12-21	Asia	Sri Lanka	Homo sapiens
DENV2_MT006162.1	MT006162.1	S025	MT006162	2II	2II_F	2II_F.1.1	2017-12-13	Asia	Sri Lanka	Homo sapiens
DENV2_MT006161.1	MT006161.1	MT006161.1	MT006161	2II	2II_F	2II_F.1.1	2017-12-13	Asia	Sri Lanka	Homo sapiens
DENV2_OR393878.1	OR393878.1	OR393878.1	OR393878	2II	2II_F	2II_F.1.1	2017-12-12	Asia	Sri Lanka	Homo sapiens
DENV2_LC436675.1	LC436675.1	LC436675.1	LC436675	2II	2II_F	2II_F.1.1.2	2017-12-01	Asia	Bangladesh	Homo sapiens
DENV2_MT006160.1	MT006160.1	MT006160.1	MT006160	2II	2II_F	2II_F.1.1	2017-12-01	Asia	Sri Lanka	Homo sapiens
DENV2_MT006159.1	MT006159.1	S021	MT006159	2II	2II_F	2II_F.1.1	2017-11-24	Asia	Sri Lanka	Homo sapiens
DENV2_MT006155.1	MT006155.1	MT006155.1	MT006155	2II	2II_F	2II_F.1.1	2017-11-21	Asia	Sri Lanka	Homo sapiens
DENV2_MT006157.1	MT006157.1	MT006157.1	MT006157	2II	2II_F	2II_F.1.1	2017-11-21	Asia	Sri Lanka	Homo sapiens
DENV2_PP152366.1	PP152366.1	PP152366.1	PP152366	2II	2II_F	2II_F.2.1	2017-11-21	Asia	Nepal	Homo sapiens
DENV2_MT006150.1	MT006150.1	MT006150.1	MT006150	2II	2II_F	2II_F.1.1	2017-11-16	Asia	Sri Lanka	Homo sapiens
DENV2_MT006153.1	MT006153.1	MT006153.1	MT006153	2II	2II_F	2II_F.1.1	2017-11-12	Asia	Sri Lanka	Homo sapiens
DENV2_PP152367.1	PP152367.1	PP152367.1	PP152367	2II	2II_F	2II_F.2.1	2017-11-12	Asia	Nepal	Homo sapiens
DENV2_MZ130522.1	MZ130522.1	17111591	MZ130522	2II	2II_F	2II_F.1.1	2017-11-07	Africa	Egypt	Homo sapiens
DENV2_MT006146.1	MT006146.1	S012	MT006146	2II	2II_F	2II_F.1.1	2017-11-02	Asia	Sri Lanka	Homo sapiens
DENV2_MT006148.1	MT006148.1	S013	MT006148	2II	2II_F	2II_F.1.1	2017-11-02	Asia	Sri Lanka	Homo sapiens
DENV2_LC436673.1	LC436673.1	B17-1556	LC436673	2II	2II_F	2II_F.1.1.2	2017-11-01	Asia	Bangladesh	Homo sapiens
DENV2_LC436674.1	LC436674.1	B17-1571	LC436674	2II	2II_F	2II_F.1.1.2	2017-11-01	Asia	Bangladesh	Homo sapiens
DENV2_MH010629.1	MH010629.1	MH010629.1	MH010629	2II	2II_F	2II_F.1.1	2017-11-01	Asia	China	Homo sapiens
DENV2_MT006141.1	MT006141.1	MT006141.1	MT006141	2II	2II_F	2II_F.1.1	2017-11-01	Asia	Sri Lanka	Homo sapiens
DENV2_MT006139.1	MT006139.1	S006	MT006139	2II	2II_F	2II_F.1.1	2017-10-31	Asia	Sri Lanka	Homo sapiens
DENV2_OR393876.1	OR393876.1	S007	OR393876	2II	2II_F	2II_F.1.1	2017-10-31	Asia	Sri Lanka	Homo sapiens
DENV2_MT006140.1	MT006140.1	MT006140.1	MT006140	2II	2II_F	2II_F.1.1	2017-10-31	Asia	Sri Lanka	Homo sapiens
DENV2_MT006138.1	MT006138.1	MT006138.1	MT006138	2II	2II_F	2II_F.1.1	2017-10-25	Asia	Sri Lanka	Homo sapiens
DENV2_MT006137.1	MT006137.1	MT006137.1	MT006137	2II	2II_F	2II_F.1.1	2017-10-23	Asia	Sri Lanka	Homo sapiens
DENV2_MT006136.1	MT006136.1	MT006136.1	MT006136	2II	2II_F	2II_F.1.1	2017-10-13	Asia	Sri Lanka	Homo sapiens
DENV2_OR393874.1	OR393874.1	OR393874.1	OR393874	2II	2II_F	2II_F.1.1	2017-10-11	Asia	Sri Lanka	Homo sapiens
DENV2_PV344294.1	PV344294.1	DENV2_08396TH	PV344294	2II	2II_F	2II_F.1.1	2017-10-09	Asia	Thailand	Homo sapiens
DENV2_MW721470.1	MW721470.1	GZ8H/2019098/2017/II	MW721470	2II	2II_F	2II_F.1.1	2017-10-01	Asia	China	Homo sapiens
DENV2_LC436669.1	LC436669.1	LC436669.1	LC436669	2II	2II_F	2II_F.1.1.2	2017-10-01	Asia	Bangladesh	Homo sapiens
DENV2_LC436672.1	LC436672.1	LC436672.1	LC436672	2II	2II_F	2II_F.1.1.2	2017-10-01	Asia	Bangladesh	Homo sapiens
DENV2_MW721469.1	MW721469.1	MW721469.1	MW721469	2II	2II_F	2II_F.1.1	2017-10-01	Asia	China	Homo sapiens
DENV2_OP684150.1	OP684150.1	OP684150.1	OP684150	2II	2II_F	2II_F.1.1	2017-09-27	Asia	China	Homo sapiens
DENV2_OP684151.1	OP684151.1	DENV-2/CN/HZ17-1560/2017	OP684151	2II	2II_F	2II_F.1.1	2017-09-26	Asia	China	Homo sapiens
DENV2_OP684149.1	OP684149.1	OP684149.1	OP684149	2II	2II_F	2II_F.1.1	2017-09-26	Asia	China	Homo sapiens
DENV2_OP684146.1	OP684146.1	OP684146.1	OP684146	2II	2II_F	2II_F.1.1	2017-09-23	Asia	China	Homo sapiens
DENV2_OP684148.1	OP684148.1	OP684148.1	OP684148	2II	2II_F	2II_F.1.1	2017-09-21	Asia	China	Homo sapiens
DENV2_OP684145.1	OP684145.1	DENV-2/CN/HZ17-1358/2017	OP684145	2II	2II_F	2II_F.1.1	2017-09-20	Asia	China	Homo sapiens
DENV2_OP684147.1	OP684147.1	OP684147.1	OP684147	2II	2II_F	2II_F.1.1	2017-09-19	Asia	China	Homo sapiens
DENV2_OP684144.1	OP684144.1	OP684144.1	OP684144	2II	2II_F	2II_F.1.1	2017-09-18	Asia	China	Homo sapiens
DENV2_OP684143.1	OP684143.1	DENV-2/CN/HZ17-1003/2017	OP684143	2II	2II_F	2II_F.1.1	2017-09-12	Asia	China	Homo sapiens
DENV2_OP684179.1	OP684179.1	OP684179.1	OP684179	2II	2II_F	2II_F.1.1	2017-09-12	Asia	China	Homo sapiens
DENV2_OP684178.1	OP684178.1	OP684178.1	OP684178	2II	2II_F	2II_F.1.1	2017-09-11	Asia	China	Homo sapiens
DENV2_OP684177.1	OP684177.1	OP684177.1	OP684177	2II	2II_F	2II_F.1.1	2017-09-07	Asia	China	Homo sapiens
DENV2_OP684172.1	OP684172.1	OP684172.1	OP684172	2II	2II_F	2II_F.1.1	2017-09-06	Asia	China	Homo sapiens
DENV2_OP684170.1	OP684170.1	OP684170.1	OP684170	2II	2II_F	2II_F.1.1	2017-09-05	Asia	China	Homo sapiens
DENV2_OP684173.1	OP684173.1	OP684173.1	OP684173	2II	2II_F	2II_F.1.1	2017-09-05	Asia	China	Homo sapiens
DENV2_OP684174.1	OP684174.1	OP684174.1	OP684174	2II	2II_F	2II_F.1.1	2017-09-05	Asia	China	Homo sapiens
DENV2_OP684175.1	OP684175.1	OP684175.1	OP684175	2II	2II_F	2II_F.1.1	2017-09-05	Asia	China	Homo sapiens
DENV2_OP684176.1	OP684176.1	OP684176.1	OP684176	2II	2II_F	2II_F.1.1	2017-09-05	Asia	China	Homo sapiens
DENV2_OP684168.1	OP684168.1	OP684168.1	OP684168	2II	2II_F	2II_F.1.1	2017-09-03	Asia	China	Homo sapiens
DENV2_OP684167.1	OP684167.1	OP684167.1	OP684167	2II	2II_F	2II_F.1.1	2017-09-02	Asia	China	Homo sapiens
DENV2_OP684165.1	OP684165.1	DENV-2/CN/HZ17-505/2017	OP684165	2II	2II_F	2II_F.1.1	2017-09-01	Asia	China	Homo sapiens
DENV2_MH110566.1	MH110566.1	MH110566	MH110566	2II	2II_F	2II_F.1.1	2017-09-01	Asia	China	Homo sapiens
DENV2_MH110570.1	MH110570.1	MH110570	MH110570	2II	2II_F	2II_F.1.1	2017-09-01	Asia	China	Homo sapiens
DENV2_MH110571.1	MH110571.1	MH110571	MH110571	2II	2II_F	2II_F.1.1	2017-09-01	Asia	China	Homo sapiens
DENV2_MH110587.1	MH110587.1	MH110587	MH110587	2II	2II_F	2II_F.1.1	2017-09-01	Asia	China	Homo sapiens
DENV2_MH110601.1	MH110601.1	MH110601	MH110601	2II	2II_F	2II_F.1.1	2017-09-01	Asia	China	Homo sapiens
DENV2_MH110564.1	MH110564.1	MH110564.1	MH110564	2II	2II_F	2II_F.1.1	2017-09-01	Asia	China	Homo sapiens
DENV2_MH110565.1	MH110565.1	MH110565.1	MH110565	2II	2II_F	2II_F.1.1	2017-09-01	Asia	China	Homo sapiens
DENV2_MH110567.1	MH110567.1	MH110567.1	MH110567	2II	2II_F	2II_F.1.1	2017-09-01	Asia	China	Homo sapiens
DENV2_MH110568.1	MH110568.1	MH110568.1	MH110568	2II	2II_F	2II_F.1.1	2017-09-01	Asia	China	Homo sapiens
DENV2_MH110569.1	MH110569.1	MH110569.1	MH110569	2II	2II_F	2II_F.1.1	2017-09-01	Asia	China	Homo sapiens
DENV2_MH110572.1	MH110572.1	MH110572.1	MH110572	2II	2II_F	2II_F.1.1	2017-09-01	Asia	China	Homo sapiens
DENV2_MH110581.1	MH110581.1	MH110581.1	MH110581	2II	2II_F	2II_F.1.1	2017-09-01	Asia	China	Homo sapiens
DENV2_MH110582.1	MH110582.1	MH110582.1	MH110582	2II	2II_F	2II_F.1.1	2017-09-01	Asia	China	Homo sapiens
DENV2_MH110586.1	MH110586.1	MH110586.1	MH110586	2II	2II_F	2II_F.1.1	2017-09-01	Asia	China	Homo sapiens
DENV2_MH110588.1	MH110588.1	MH110588.1	MH110588	2II	2II_F	2II_F.1.1	2017-09-01	Asia	China	Homo sapiens
DENV2_MH110590.1	MH110590.1	MH110590.1	MH110590	2II	2II_F	2II_F.1.1	2017-09-01	Asia	China	Homo sapiens
DENV2_MH110591.1	MH110591.1	MH110591.1	MH110591	2II	2II_F	2II_F.1.1	2017-09-01	Asia	China	Homo sapiens
DENV2_MH110593.1	MH110593.1	MH110593.1	MH110593	2II	2II_F	2II_F.1.1	2017-09-01	Asia	China	Homo sapiens
DENV2_MH110595.1	MH110595.1	MH110595.1	MH110595	2II	2II_F	2II_F.1.1	2017-09-01	Asia	China	Homo sapiens
DENV2_MH110596.1	MH110596.1	MH110596.1	MH110596	2II	2II_F	2II_F.1.1	2017-09-01	Asia	China	Homo sapiens
DENV2_MH110597.1	MH110597.1	MH110597.1	MH110597	2II	2II_F	2II_F.1.1	2017-09-01	Asia	China	Homo sapiens
DENV2_MH110598.1	MH110598.1	MH110598.1	MH110598	2II	2II_F	2II_F.1.1	2017-09-01	Asia	China	Homo sapiens
DENV2_MH110599.1	MH110599.1	MH110599.1	MH110599	2II	2II_F	2II_F.1.1	2017-09-01	Asia	China	Homo sapiens
DENV2_MH110600.1	MH110600.1	MH110600.1	MH110600	2II	2II_F	2II_F.1.1	2017-09-01	Asia	China	Homo sapiens
DENV2_MH110602.1	MH110602.1	MH110602.1	MH110602	2II	2II_F	2II_F.1.1	2017-09-01	Asia	China	Homo sapiens
DENV2_OP684159.1	OP684159.1	OP684159.1	OP684159	2II	2II_F	2II_F.1.1	2017-08-31	Asia	China	Homo sapiens
DENV2_OP684157.1	OP684157.1	OP684157.1	OP684157	2II	2II_F	2II_F.1.1	2017-08-30	Asia	China	Homo sapiens
DENV2_OP684153.1	OP684153.1	OP684153.1	OP684153	2II	2II_F	2II_F.1.1	2017-08-29	Asia	China	Homo sapiens
DENV2_OP684158.1	OP684158.1	OP684158.1	OP684158	2II	2II_F	2II_F.1.1	2017-08-29	Asia	China	Homo sapiens
DENV2_OP684163.1	OP684163.1	OP684163.1	OP684163	2II	2II_F	2II_F.1.1	2017-08-29	Asia	China	Homo sapiens
DENV2_OP684164.1	OP684164.1	OP684164.1	OP684164	2II	2II_F	2II_F.1.1	2017-08-29	Asia	China	Homo sapiens
DENV2_OP684155.1	OP684155.1	DENV-2/CN/HZ17-265/2017	OP684155	2II	2II_F	2II_F.1.1	2017-08-28	Asia	China	Homo sapiens
DENV2_OP684171.1	OP684171.1	OP684171.1	OP684171	2II	2II_F	2II_F.1.1	2017-08-24	Asia	China	Homo sapiens
DENV2_OP684156.1	OP684156.1	OP684156.1	OP684156	2II	2II_F	2II_F.1.1	2017-08-22	Asia	China	Homo sapiens
DENV2_MK564483.1	MK564483.1	MK564483.1	MK564483	2II	2II_F	2II_F.1.1	2017-08-11	Asia	China	Homo sapiens
DENV2_MK564476.1	MK564476.1	MK564476.1	MK564476	2II	2II_F	2II_F.1.3	2017-08-08	Asia	China	Homo sapiens
DENV2_MH110573.1	MH110573.1	MH110573	MH110573	2II	2II_F	2II_F.1.1	2017-08-01	Asia	China	Homo sapiens
DENV2_MH110574.1	MH110574.1	MH110574	MH110574	2II	2II_F	2II_F.1.1	2017-08-01	Asia	China	Homo sapiens
DENV2_MH110579.1	MH110579.1	MH110579	MH110579	2II	2II_F	2II_F.1.1	2017-08-01	Asia	China	Homo sapiens
DENV2_MH110576.1	MH110576.1	MH110576.1	MH110576	2II	2II_F	2II_F.1.1	2017-08-01	Asia	China	Homo sapiens
DENV2_MH110577.1	MH110577.1	MH110577.1	MH110577	2II	2II_F	2II_F.1.1	2017-08-01	Asia	China	Homo sapiens
DENV2_MH110578.1	MH110578.1	MH110578.1	MH110578	2II	2II_F	2II_F.1.1	2017-08-01	Asia	China	Homo sapiens
DENV2_MH110580.1	MH110580.1	MH110580.1	MH110580	2II	2II_F	2II_F.1.1	2017-08-01	Asia	China	Homo sapiens
DENV2_MH110594.1	MH110594.1	MH110594.1	MH110594	2II	2II_F	2II_F.1.1	2017-08-01	Asia	China	Homo sapiens
DENV2_MH110603.1	MH110603.1	MH110603.1	MH110603	2II	2II_F	2II_F.1.1	2017-08-01	Asia	China	Homo sapiens
DENV2_MN577546.1	MN577546.1	MN577546.1	MN577546	2II	2II_F	2II_F.1.1	2017-08-01	Asia	Sri Lanka	Homo sapiens
DENV2_MN577549.1	MN577549.1	MN577549.1	MN577549	2II	2II_F	2II_F.1.1	2017-08-01	Asia	Sri Lanka	Homo sapiens
DENV2_MT180479.1	MT180479.1	MT180479.1	MT180479	2II	2II_F	2II_F.1.1	2017-08-01	Asia	Sri Lanka	Homo sapiens
DENV2_MK564481.1	MK564481.1	MK564481.1	MK564481	2II	2II_F	2II_F.1.1	2017-07-27	Asia	China	Homo sapiens
DENV2_MN018359.1	MN018359.1	D17038	MN018359	2II	2II_F	2II_F.1.1	2017-07-02	Asia	China	Homo sapiens
DENV2_MN018360.1	MN018360.1	MN018360.1	MN018360	2II	2II_F	2II_F.1.1	2017-07-02	Asia	China	Homo sapiens
DENV2_OP684152.1	OP684152.1	OP684152.1	OP684152	2II	2II_F	2II_F.1.1	2017-07-02	Asia	China	Homo sapiens
DENV2_MH827528.1	MH827528.1	D2/China/GDcz/D15030/2015(Malaysia)	MH827528	2II	2II_F	2II_F.1.1	2017-07-01	Asia	China	Homo sapiens
DENV2_MH827533.1	MH827533.1	D2/China/GDcz/D15044/2015	MH827533	2II	2II_F	2II_F.1.1	2017-07-01	Asia	China	Homo sapiens
DENV2_MH827552.1	MH827552.1	D2/China/GDgz/GD17007/2017(Thailand)	MH827552	2II	2II_F	2II_F.1.1	2017-07-01	Asia	China	Homo sapiens
DENV2_MH827536.1	MH827536.1	D2/China/GDmm/D16005/2016(Malaysia)	MH827536	2II	2II_F	2II_F.1.1	2017-07-01	Asia	China	Homo sapiens
DENV2_MH827541.1	MH827541.1	D2/China/GDsd/GD16033/2016	MH827541	2II	2II_F	2II_F.1.1	2017-07-01	Asia	China	Homo sapiens
DENV2_MH827539.1	MH827539.1	D2/China/GDsz/GD16027/2016(Import)	MH827539	2II	2II_F	2II_F.2.1	2017-07-01	Asia	China	Homo sapiens
DENV2_MH827549.1	MH827549.1	D2/China/GDsz/GD17027/2017	MH827549	2II	2II_F	2II_F.1.1	2017-07-01	Asia	China	Homo sapiens
DENV2_MH827525.1	MH827525.1	D2/China/GDzh/D14003/2014	MH827525	2II	2II_F	2II_F.2.1	2017-07-01	Asia	China	Homo sapiens
DENV2_MH827554.1	MH827554.1	D2/China/GDzh/GD17040/2017	MH827554	2II	2II_F	2II_F.1.1	2017-07-01	Asia	China	Homo sapiens
DENV2_MH827547.1	MH827547.1	D2/China/GDzq/GD17024/2017(Malaysia)	MH827547	2II	2II_F	2II_F.1.1	2017-07-01	Asia	China	Homo sapiens
DENV2_MW730839.1	MW730839.1	SeqB102_DENV2_CONSENSUS	MW730839	2II	2II_F	2II_F.2.1	2017-07-01	Asia	Nepal	Homo sapiens
DENV2_MW730825.1	MW730825.1	SeqB107_DENV2_CONSENSUS	MW730825	2II	2II_F	2II_F.2.1	2017-07-01	Asia	Nepal	Homo sapiens
DENV2_MW730818.1	MW730818.1	SeqB158_DENV2_CONSENSUS	MW730818	2II	2II_F	2II_F.2.1	2017-07-01	Asia	Nepal	Homo sapiens
DENV2_MW730826.1	MW730826.1	SeqB62_DENV2_CONSENSUS	MW730826	2II	2II_F	2II_F.2.1	2017-07-01	Asia	Nepal	Homo sapiens
DENV2_MW730820.1	MW730820.1	SeqB97_DENV2_CONSENSUS	MW730820	2II	2II_F	2II_F.2.1	2017-07-01	Asia	Nepal	Homo sapiens
DENV2_MW730830.1	MW730830.1	SeqL10_DENV2_CONSENSUS	MW730830	2II	2II_F	2II_F.2.1	2017-07-01	Asia	Nepal	Homo sapiens
DENV2_MW730828.1	MW730828.1	SeqL15_DENV2_CONSENSUS	MW730828	2II	2II_F	2II_F.2.1	2017-07-01	Asia	Nepal	Homo sapiens
DENV2_MW512471.1	MW512471.1	SG(EHI)D2/19665Y17	MW512471	2II	2II_F	2II_F.1.1	2017-07-01	Asia	Singapore	Homo sapiens
DENV2_MW512476.1	MW512476.1	SG(EHI)D2/26393Y17	MW512476	2II	2II_F	2II_F.1.1	2017-07-01	Asia	Singapore	Homo sapiens
DENV2_MW512475.1	MW512475.1	SG(EHI)D2/34054Y17	MW512475	2II	2II_F	2II_F.1.1	2017-07-01	Asia	Singapore	Homo sapiens
DENV2_MW512474.1	MW512474.1	SG(EHI)D2/6407Y17	MW512474	2II	2II_F	2II_F.1.1	2017-07-01	Asia	Singapore	Homo sapiens
DENV2_MH827530.1	MH827530.1	MH827530.1	MH827530	2II	2II_F	2II_F.1.2	2017-07-01	Asia	China	Homo sapiens
DENV2_MH827537.1	MH827537.1	MH827537.1	MH827537	2II	2II_F	2II_F.1.1	2017-07-01	Asia	China	Homo sapiens
DENV2_MH827540.1	MH827540.1	MH827540.1	MH827540	2II	2II_F	2II_F.1.1	2017-07-01	Asia	China	Homo sapiens
DENV2_MH827543.1	MH827543.1	MH827543.1	MH827543	2II	2II_F	2II_F.1.1	2017-07-01	Asia	China	Homo sapiens
DENV2_MH827546.1	MH827546.1	MH827546.1	MH827546	2II	2II_F	2II_F.1.1	2017-07-01	Asia	China	Homo sapiens
DENV2_MH827548.1	MH827548.1	MH827548.1	MH827548	2II	2II_F	2II_F.1.1	2017-07-01	Asia	China	Homo sapiens
DENV2_MH827550.1	MH827550.1	MH827550.1	MH827550	2II	2II_F	2II_F.1.1	2017-07-01	Asia	China	Homo sapiens
DENV2_MH827551.1	MH827551.1	MH827551.1	MH827551	2II	2II_F	2II_F.1.1	2017-07-01	Asia	China	Homo sapiens
DENV2_MH827553.1	MH827553.1	MH827553.1	MH827553	2II	2II_F	2II_F.1.1	2017-07-01	Asia	China	Homo sapiens
DENV2_MK783200.1	MK783200.1	MK783200.1	MK783200	2II	2II_F	2II_F.1.1	2017-07-01	Asia	China	Homo sapiens
DENV2_MN577548.1	MN577548.1	MN577548.1	MN577548	2II	2II_F	2II_F.1.1	2017-07-01	Asia	Sri Lanka	Homo sapiens
DENV2_MW512472.1	MW512472.1	MW512472.1	MW512472	2II	2II_F	2II_F.1.1	2017-07-01	Asia	Singapore	Homo sapiens
DENV2_MW512473.1	MW512473.1	MW512473.1	MW512473	2II	2II_F	2II_F.1.1	2017-07-01	Asia	Singapore	Homo sapiens
DENV2_MW512477.1	MW512477.1	MW512477.1	MW512477	2II	2II_F	2II_F.1.1	2017-07-01	Asia	Singapore	Homo sapiens
DENV2_MW512478.1	MW512478.1	MW512478.1	MW512478	2II	2II_F	2II_F.1.1	2017-07-01	Asia	Singapore	Homo sapiens
DENV2_MW730811.1	MW730811.1	MW730811.1	MW730811	2II	2II_F	2II_F.1.1	2017-07-01	Asia	Nepal	Homo sapiens
DENV2_MW730812.1	MW730812.1	MW730812.1	MW730812	2II	2II_F	2II_F.1.1	2017-07-01	Asia	Nepal	Homo sapiens
DENV2_MW730813.1	MW730813.1	MW730813.1	MW730813	2II	2II_F	2II_F.1.1	2017-07-01	Asia	Nepal	Homo sapiens
DENV2_MW730814.1	MW730814.1	MW730814.1	MW730814	2II	2II_F	2II_F.2.1	2017-07-01	Asia	Nepal	Homo sapiens
DENV2_MW730815.1	MW730815.1	MW730815.1	MW730815	2II	2II_F	2II_F.2.1	2017-07-01	Asia	Nepal	Homo sapiens
DENV2_MW730816.1	MW730816.1	MW730816.1	MW730816	2II	2II_F	2II_F.2.1	2017-07-01	Asia	Nepal	Homo sapiens
DENV2_MW730817.1	MW730817.1	MW730817.1	MW730817	2II	2II_F	2II_F.2.1	2017-07-01	Asia	Nepal	Homo sapiens
DENV2_MW730819.1	MW730819.1	MW730819.1	MW730819	2II	2II_F	2II_F.2.1	2017-07-01	Asia	Nepal	Homo sapiens
DENV2_MW730821.1	MW730821.1	MW730821.1	MW730821	2II	2II_F	2II_F.2.1	2017-07-01	Asia	Nepal	Homo sapiens
DENV2_MW730822.1	MW730822.1	MW730822.1	MW730822	2II	2II_F	2II_F.2.1	2017-07-01	Asia	Nepal	Homo sapiens
DENV2_MW730823.1	MW730823.1	MW730823.1	MW730823	2II	2II_F	2II_F.2.1	2017-07-01	Asia	Nepal	Homo sapiens
DENV2_MW730824.1	MW730824.1	MW730824.1	MW730824	2II	2II_F	2II_F.2.1	2017-07-01	Asia	Nepal	Homo sapiens
DENV2_MW730827.1	MW730827.1	MW730827.1	MW730827	2II	2II_F	2II_F.2.1	2017-07-01	Asia	Nepal	Homo sapiens
DENV2_MW730829.1	MW730829.1	MW730829.1	MW730829	2II	2II_F	2II_F.2.1	2017-07-01	Asia	Nepal	Homo sapiens
DENV2_MW730831.1	MW730831.1	MW730831.1	MW730831	2II	2II_F	2II_F.2.1	2017-07-01	Asia	Nepal	Homo sapiens
DENV2_MW730832.1	MW730832.1	MW730832.1	MW730832	2II	2II_F	2II_F.2.1	2017-07-01	Asia	Nepal	Homo sapiens
DENV2_MW730833.1	MW730833.1	MW730833.1	MW730833	2II	2II_F	2II_F	2017-07-01	Asia	Nepal	Homo sapiens
DENV2_PV344291.1	PV344291.1	PV344291.1	PV344291	2II	2II_F	2II_F.1.1	2017-06-09	Asia	Thailand	Homo sapiens
DENV2_MN577545.1	MN577545.1	CSF1	MN577545	2II	2II_F	2II_F.1.1	2017-06-01	Asia	Sri Lanka	Homo sapiens
DENV2_MN577547.1	MN577547.1	N-252	MN577547	2II	2II_F	2II_F.1.1	2017-06-01	Asia	Sri Lanka	Homo sapiens
DENV2_OR236093.1	OR236093.1	OR236093.1	OR236093	2II	2II_F	2II_F.1.1	2017-06-01	Africa	Reunion	Homo sapiens
DENV2_MN018354.1	MN018354.1	MN018354.1	MN018354	2II	2II_F	2II_F.1.1	2017-05-23	Asia	China	Homo sapiens
DENV2_MK783189.1	MK783189.1	GZ8H/29	MK783189	2II	2II_F	2II_F.1.1	2017-05-20	Asia	China	Homo sapiens
DENV2_MN018355.1	MN018355.1	MN018355.1	MN018355	2II	2II_F	2II_F.1.1	2017-05-08	Asia	China	Homo sapiens
DENV2_MN018361.1	MN018361.1	MN018361.1	MN018361	2II	2II_F	2II_F.1.1	2017-05-04	Asia	China	Homo sapiens
DENV2_MN018341.1	MN018341.1	MN018341.1	MN018341	2II	2II_F	2II_F.1.1	2017-04-20	Asia	China	Homo sapiens
DENV2_MN018342.1	MN018342.1	MN018342.1	MN018342	2II	2II_F	2II_F.1.1	2017-03-23	Asia	China	Homo sapiens
DENV2_MN018343.1	MN018343.1	MN018343.1	MN018343	2II	2II_F	2II_F.1.1	2017-03-23	Asia	China	Homo sapiens
DENV2_MN018344.1	MN018344.1	D17013	MN018344	2II	2II_F	2II_F.1.1	2017-03-11	Asia	China	Homo sapiens
DENV2_LC410191.1	LC410191.1	LC410191.1	LC410191	2II	2II_F	2II_F.1.1	2017-02-01	Asia	Thailand	Homo sapiens
DENV2_PV344293.1	PV344293.1	PV344293.1	PV344293	2II	2II_F	2II_F.1.1	2017-01-04	Asia	Thailand	Homo sapiens
DENV2_MN018347.1	MN018347.1	MN018347.1	MN018347	2II	2II_F	2II_F.1.1	2016-10-10	Asia	China	Homo sapiens
DENV2_LC410189.1	LC410189.1	LC410189	LC410189	2II	2II_F	2II_F.1.1	2016-10-01	Asia	Thailand	Homo sapiens
DENV2_LC410190.1	LC410190.1	LC410190	LC410190	2II	2II_F	2II_F.1.1	2016-10-01	Asia	Thailand	Homo sapiens
DENV2_MK564480.1	MK564480.1	GZ16XN18853	MK564480	2II	2II_F	2II_F.1.1	2016-08-26	Asia	China	Homo sapiens
DENV2_MK564479.1	MK564479.1	GZ16XN18674	MK564479	2II	2II_F	2II_F.1.1	2016-08-23	Asia	China	Homo sapiens
DENV2_PV344292.1	PV344292.1	DENV2_07275TH	PV344292	2II	2II_F	2II_F.1.1	2016-08-22	Asia	Thailand	Homo sapiens
DENV2_MN018348.1	MN018348.1	MN018348.1	MN018348	2II	2II_F	2II_F.1.1	2016-07-18	Asia	China	Homo sapiens
DENV2_MN018340.1	MN018340.1	MN018340.1	MN018340	2II	2II_F	2II_F.1.1	2016-07-07	Asia	China	Homo sapiens
DENV2_MF314189.1	MF314189.1	2016_Singapore_DENV-2_NPHL	MF314189	2II	2II_F	2II_F.1.1	2016-07-01	Asia	Singapore	Homo sapiens
DENV2_MW512455.1	MW512455.1	SG(EHI)D2/14868Y16	MW512455	2II	2II_F	2II_F.1.1	2016-07-01	Asia	Singapore	Homo sapiens
DENV2_MW512457.1	MW512457.1	SG(EHI)D2/15033Y16	MW512457	2II	2II_F	2II_F.1.1	2016-07-01	Asia	Singapore	Homo sapiens
DENV2_MW512466.1	MW512466.1	SG(EHI)D2/17647Y16	MW512466	2II	2II_F	2II_F.2.1	2016-07-01	Asia	Singapore	Homo sapiens
DENV2_MW512462.1	MW512462.1	SG(EHI)D2/2204Y16	MW512462	2II	2II_F	2II_F.1.1	2016-07-01	Asia	Singapore	Homo sapiens
DENV2_MW512465.1	MW512465.1	SG(EHI)D2/26254Y16	MW512465	2II	2II_F	2II_F.2.1	2016-07-01	Asia	Singapore	Homo sapiens
DENV2_MW512459.1	MW512459.1	SG(EHI)D2/28006Y16	MW512459	2II	2II_F	2II_F.1.1	2016-07-01	Asia	Singapore	Homo sapiens
DENV2_MW512454.1	MW512454.1	SG(EHI)D2/33808Y16	MW512454	2II	2II_F	2II_F.1.1	2016-07-01	Asia	Singapore	Homo sapiens
DENV2_MW512461.1	MW512461.1	SG(EHI)D2/35114Y16	MW512461	2II	2II_F	2II_F.1.1	2016-07-01	Asia	Singapore	Homo sapiens
DENV2_MW512451.1	MW512451.1	SG(EHI)D2/42883Y16	MW512451	2II	2II_F	2II_F.1.1	2016-07-01	Asia	Singapore	Homo sapiens
DENV2_MW512460.1	MW512460.1	SG(EHI)D2/43649Y16	MW512460	2II	2II_F	2II_F.1.1	2016-07-01	Asia	Singapore	Homo sapiens
DENV2_MW512464.1	MW512464.1	SG(EHI)D2/43733Y16	MW512464	2II	2II_F	2II_F.2.1	2016-07-01	Asia	Singapore	Homo sapiens
DENV2_MW512456.1	MW512456.1	SG(EHI)D2/4869Y16	MW512456	2II	2II_F	2II_F.1.1	2016-07-01	Asia	Singapore	Homo sapiens
DENV2_MW512463.1	MW512463.1	SG(EHI)D2/51919Y16	MW512463	2II	2II_F	2II_F.1.3	2016-07-01	Asia	Singapore	Homo sapiens
DENV2_MW512453.1	MW512453.1	SG(EHI)D2/7250Y16	MW512453	2II	2II_F	2II_F.1.1	2016-07-01	Asia	Singapore	Homo sapiens
DENV2_MW512452.1	MW512452.1	SG(EHI)D2/8009Y16	MW512452	2II	2II_F	2II_F.1.1	2016-07-01	Asia	Singapore	Homo sapiens
DENV2_MW512458.1	MW512458.1	SG(EHI)D2/9637Y16	MW512458	2II	2II_F	2II_F.1.1	2016-07-01	Asia	Singapore	Homo sapiens
DENV2_PQ667804.1	PQ667804.1	DENV2_SriLanka_2016_GS1816	PQ667804	2II	2II_F	2II_F.1.1	2016-07-01	Asia	Sri Lanka	Homo sapiens
DENV2_MN018353.1	MN018353.1	D16027	MN018353	2II	2II_F	2II_F.2.1	2016-06-15	Asia	China	Homo sapiens
DENV2_MK578532.1	MK578532.1	GZ16XN10007	MK578532	2II	2II_F	2II_F	2016-04-01	Asia	China	Homo sapiens
DENV2_MK411559.1	MK411559.1	ID/JMB-001B/2016	MK411559	2II	2II_F	2II_F.1.3	2016-02-23	Asia	Indonesia	Homo sapiens
DENV2_KU948303.1	KU948303.1	2016_Singapore_NUH_MDC_DENV-2_variant	KU948303	2II	2II_F	2II_F.1.1	2016-02-23	Asia	Singapore	Homo sapiens
DENV2_MK411558.1	MK411558.1	ID/JMB-001M/2016	MK411558	2II	2II_F	2II_F.1.3	2016-02-20	Asia	Indonesia	Homo sapiens
DENV2_MN018346.1	MN018346.1	D16005	MN018346	2II	2II_F	2II_F.1.1	2016-02-11	Asia	China	Homo sapiens
DENV2_MN018365.1	MN018365.1	D151663	MN018365	2II	2II_F	2II_F.1.1	2015-12-30	Asia	China	Homo sapiens
DENV2_MN952966.1	MN952966.1	8H2-7-LP	MN952966	2II	2II_F	2II_F.2.1	2015-11-01	Asia	China	Homo sapiens
DENV2_MN952967.1	MN952967.1	MN952967.1	MN952967	2II	2II_F	2II_F.2.1	2015-11-01	Asia	China	Homo sapiens
DENV2_MN018338.1	MN018338.1	MN018338.1	MN018338	2II	2II_F	2II_F.1.1	2015-08-20	Asia	China	Homo sapiens
DENV2_KU517847.1	KU517847.1	PH-CN77-15	KU517847	2II	2II_F	2II_F.1.1	2015-08-03	Asia	Philippines	Homo sapiens
DENV2_KX372564.1	KX372564.1	KX372564	KX372564	2II	2II_F	2II_F.1.1	2015-07-01	Oceania	Australia	Homo sapiens
DENV2_KX621246.1	KX621246.1	2015-CZ-7	KX621246	2II	2II_F	2II_F.1.1	2015-07-01	Asia	China	Homo sapiens
DENV2_MW512435.1	MW512435.1	SG(EHI)D2/23941Y15	MW512435	2II	2II_F	2II_F.1.1	2015-07-01	Asia	Singapore	Homo sapiens
DENV2_MW512447.1	MW512447.1	SG(EHI)D2/25169Y15	MW512447	2II	2II_F	2II_F.1	2015-07-01	Asia	Singapore	Homo sapiens
DENV2_MW512443.1	MW512443.1	SG(EHI)D2/38380Y15	MW512443	2II	2II_F	2II_F.1.1	2015-07-01	Asia	Singapore	Homo sapiens
DENV2_MW512440.1	MW512440.1	SG(EHI)D2/42530Y15	MW512440	2II	2II_F	2II_F.1.1	2015-07-01	Asia	Singapore	Homo sapiens
DENV2_MW512446.1	MW512446.1	SG(EHI)D2/46338Y15	MW512446	2II	2II_F	2II_F.1.1	2015-07-01	Asia	Singapore	Homo sapiens
DENV2_MW512441.1	MW512441.1	SG(EHI)D2/47064Y15	MW512441	2II	2II_F	2II_F.1.1	2015-07-01	Asia	Singapore	Homo sapiens
DENV2_MW512439.1	MW512439.1	SG(EHI)D2/52595Y15	MW512439	2II	2II_F	2II_F.1.1	2015-07-01	Asia	Singapore	Homo sapiens
DENV2_MW512445.1	MW512445.1	SG(EHI)D2/52797Y15	MW512445	2II	2II_F	2II_F.1.1	2015-07-01	Asia	Singapore	Homo sapiens
DENV2_MW512436.1	MW512436.1	SG(EHI)D2/6218Y15	MW512436	2II	2II_F	2II_F.1.1	2015-07-01	Asia	Singapore	Homo sapiens
DENV2_MW512438.1	MW512438.1	SG(EHI)D2/9849Y15	MW512438	2II	2II_F	2II_F.1.1	2015-07-01	Asia	Singapore	Homo sapiens
DENV2_MK629884.1	MK629884.1	43248	MK629884	2II	2II_F	2II_F.1.1	2015-07-01	Asia	South Korea	Homo sapiens
DENV2_KX621245.1	KX621245.1	KX621245.1	KX621245	2II	2II_F	2II_F.1.1	2015-07-01	Asia	China	Homo sapiens
DENV2_KX621247.1	KX621247.1	KX621247.1	KX621247	2II	2II_F	2II_F.1.1	2015-07-01	Asia	China	Homo sapiens
DENV2_KX621248.1	KX621248.1	KX621248.1	KX621248	2II	2II_F	2II_F.1.1	2015-07-01	Asia	China	Homo sapiens
DENV2_MW512437.1	MW512437.1	MW512437.1	MW512437	2II	2II_F	2II_F.1.1	2015-07-01	Asia	Singapore	Homo sapiens
DENV2_MW512442.1	MW512442.1	MW512442.1	MW512442	2II	2II_F	2II_F.1.1	2015-07-01	Asia	Singapore	Homo sapiens
DENV2_MW512444.1	MW512444.1	MW512444.1	MW512444	2II	2II_F	2II_F.1.1	2015-07-01	Asia	Singapore	Homo sapiens
DENV2_MW512448.1	MW512448.1	MW512448.1	MW512448	2II	2II_F	2II_F.2.1	2015-07-01	Asia	Singapore	Homo sapiens
DENV2_MN018337.1	MN018337.1	MN018337.1	MN018337	2II	2II_F	2II_F.1.1	2015-06-20	Asia	China	Homo sapiens
DENV2_KY921905.1	KY921905.1	KY921905.1	KY921905	2II	2II_F	2II_F.1.1	2015-03-01	Asia	Singapore	Homo sapiens
DENV2_MK513444.1	MK513444.1	MK513444.1	MK513444	2II	2II_F	2II_F.1.1	2015-01-01	Asia	Singapore	Homo sapiens
DENV2_MH048671.1	MH048671.1	MH048671.1	MH048671	2II	2II_F	2II_F.1.2	2014-12-01	Asia	Malaysia
DENV2_MH048672.1	MH048672.1	MH048672.1	MH048672	2II	2II_F	2II_F.1.2	2014-12-01	Asia	Malaysia
DENV2_MW721471.1	MW721471.1	GZ8H/2019113/2014/II	MW721471	2II	2II_F	2II_F.1.1	2014-10-01	Asia	China	Homo sapiens
DENV2_MW721472.1	MW721472.1	GZ8H/2019116/2014/II	MW721472	2II	2II_F	2II_F.1.2	2014-10-01	Asia	China	Homo sapiens
DENV2_MN018356.1	MN018356.1	MN018356.1	MN018356	2II	2II_F	2II_F.1.2	2014-09-23	Asia	China	Homo sapiens
DENV2_MH823208.1	MH823208.1	JMB-010	MH823208	2II	2II_F	2II_F.1.3	2014-07-01	Asia	Indonesia	Homo sapiens
DENV2_MH488959.1	MH488959.1	TM246	MH488959	2II	2II_F	2II_F.1.1	2014-07-01	Asia	Malaysia	Homo sapiens
DENV2_MW512430.1	MW512430.1	SG(EHI)D2/16081Y14	MW512430	2II	2II_F	2II_F.2.1	2014-07-01	Asia	Singapore	Homo sapiens
DENV2_MW512427.1	MW512427.1	SG(EHI)D2/1954Y14	MW512427	2II	2II_F	2II_F.1.2	2014-07-01	Asia	Singapore	Homo sapiens
DENV2_MW512428.1	MW512428.1	SG(EHI)D2/2190Y14	MW512428	2II	2II_F	2II_F.2.1	2014-07-01	Asia	Singapore	Homo sapiens
DENV2_MW512425.1	MW512425.1	SG(EHI)D2/23779Y14	MW512425	2II	2II_F	2II_F.1.1	2014-07-01	Asia	Singapore	Homo sapiens
DENV2_MW512423.1	MW512423.1	SG(EHI)D2/26722Y14	MW512423	2II	2II_F	2II_F.1.1	2014-07-01	Asia	Singapore	Homo sapiens
DENV2_MW512429.1	MW512429.1	SG(EHI)D2/2803Y14	MW512429	2II	2II_F	2II_F.2.1	2014-07-01	Asia	Singapore	Homo sapiens
DENV2_MW512421.1	MW512421.1	SG(EHI)D2/38972Y14	MW512421	2II	2II_F	2II_F.1.1	2014-07-01	Asia	Singapore	Homo sapiens
DENV2_MW512420.1	MW512420.1	SG(EHI)D2/39061Y14	MW512420	2II	2II_F	2II_F.1.1	2014-07-01	Asia	Singapore	Homo sapiens
DENV2_MW512424.1	MW512424.1	SG(EHI)D2/40520Y14	MW512424	2II	2II_F	2II_F.1.1	2014-07-01	Asia	Singapore	Homo sapiens
DENV2_MW512419.1	MW512419.1	SG(EHI)D2/42268Y14	MW512419	2II	2II_F	2II_F.1.1	2014-07-01	Asia	Singapore	Homo sapiens
DENV2_MW512426.1	MW512426.1	SG(EHI)D2/44236Y14	MW512426	2II	2II_F	2II_F.1.1	2014-07-01	Asia	Singapore	Homo sapiens
DENV2_MW512418.1	MW512418.1	SG(EHI)D2/47001Y14	MW512418	2II	2II_F	2II_F.1.1	2014-07-01	Asia	Singapore	Homo sapiens
DENV2_MW512417.1	MW512417.1	SG(EHI)D2/47312Y14	MW512417	2II	2II_F	2II_F.1.1	2014-07-01	Asia	Singapore	Homo sapiens
DENV2_MW512416.1	MW512416.1	SG(EHI)D2/7537Y14	MW512416	2II	2II_F	2II_F.1.1	2014-07-01	Asia	Singapore	Homo sapiens
DENV2_MW512422.1	MW512422.1	MW512422.1	MW512422	2II	2II_F	2II_F.1.1	2014-07-01	Asia	Singapore	Homo sapiens
DENV2_MN018357.1	MN018357.1	MN018357.1	MN018357	2II	2II_F	2II_F.2.1	2014-05-28	Asia	China	Homo sapiens
DENV2_KU517846.1	KU517846.1	KU517846.1	KU517846	2II	2II_F	2II_F.2.1	2014-05-07	Asia	Indonesia	Homo sapiens
DENV2_KY921904.1	KY921904.1	SG(EHI)D2/09423Y14	KY921904	2II	2II_F	2II_F.2.2	2014-03-01	Asia	Singapore	Homo sapiens
DENV2_KU666947.1	KU666947.1	TM213	KU666947	2II	2II_F	2II_F.1.1	2014-02-01	Asia	Malaysia	Homo sapiens
DENV2_KU666946.1	KU666946.1	KU666946.1	KU666946	2II	2II_F	2II_F.2.1	2014-02-01	Asia	Malaysia	Homo sapiens
DENV2_KU666948.1	KU666948.1	KU666948.1	KU666948	2II	2II_F	2II_F.1.1	2014-02-01	Asia	Malaysia	Homo sapiens
DENV2_KX452017.1	KX452017.1	KX452017	KX452017	2II	2II_F	2II_F.1.1	2014-01-01	Asia	Malaysia	Homo sapiens
DENV2_KX452018.1	KX452018.1	KX452018	KX452018	2II	2II_F	2II_F.1.1	2014-01-01	Asia	Malaysia	Homo sapiens
DENV2_KX452019.1	KX452019.1	KX452019	KX452019	2II	2II_F	2II_F.1.1	2014-01-01	Asia	Malaysia	Homo sapiens
DENV2_KX452022.1	KX452022.1	KX452022	KX452022	2II	2II_F	2II_F.1.1	2014-01-01	Asia	Malaysia	Homo sapiens
DENV2_KX452023.1	KX452023.1	KX452023	KX452023	2II	2II_F	2II_F.1.1	2014-01-01	Asia	Malaysia	Homo sapiens
DENV2_KX452024.1	KX452024.1	KX452024	KX452024	2II	2II_F	2II_F.1.1	2014-01-01	Asia	Malaysia	Homo sapiens
DENV2_KX452025.1	KX452025.1	KX452025	KX452025	2II	2II_F	2II_F.1.1	2014-01-01	Asia	Malaysia	Homo sapiens
DENV2_KX452027.1	KX452027.1	KX452027	KX452027	2II	2II_F	2II_F.1.1	2014-01-01	Asia	Malaysia	Homo sapiens
DENV2_KX452028.1	KX452028.1	KX452028	KX452028	2II	2II_F	2II_F.1.1	2014-01-01	Asia	Malaysia	Homo sapiens
DENV2_KX452029.1	KX452029.1	KX452029	KX452029	2II	2II_F	2II_F.1.1	2014-01-01	Asia	Malaysia	Homo sapiens
DENV2_KX452030.1	KX452030.1	KX452030	KX452030	2II	2II_F	2II_F.1.1	2014-01-01	Asia	Malaysia	Homo sapiens
DENV2_KX452031.1	KX452031.1	KX452031	KX452031	2II	2II_F	2II_F.1.1	2014-01-01	Asia	Malaysia	Homo sapiens
DENV2_KX452033.1	KX452033.1	KX452033	KX452033	2II	2II_F	2II_F.1.1	2014-01-01	Asia	Malaysia	Homo sapiens
DENV2_KX452034.1	KX452034.1	KX452034	KX452034	2II	2II_F	2II_F.1.1	2014-01-01	Asia	Malaysia	Homo sapiens
DENV2_KX452035.1	KX452035.1	KX452035	KX452035	2II	2II_F	2II_F.1.1	2014-01-01	Asia	Malaysia	Homo sapiens
DENV2_KX452036.1	KX452036.1	KX452036	KX452036	2II	2II_F	2II_F.1.1	2014-01-01	Asia	Malaysia	Homo sapiens
DENV2_KX452037.1	KX452037.1	KX452037	KX452037	2II	2II_F	2II_F.1.1	2014-01-01	Asia	Malaysia	Homo sapiens
DENV2_KX452040.1	KX452040.1	KX452040	KX452040	2II	2II_F	2II_F.1.1	2014-01-01	Asia	Malaysia	Homo sapiens
DENV2_KX452042.1	KX452042.1	KX452042	KX452042	2II	2II_F	2II_F.1.1	2014-01-01	Asia	Malaysia	Homo sapiens
DENV2_KX452044.1	KX452044.1	KX452044	KX452044	2II	2II_F	2II_F.1.1	2014-01-01	Asia	Malaysia	Homo sapiens
DENV2_KX452045.1	KX452045.1	KX452045	KX452045	2II	2II_F	2II_F.1.1	2014-01-01	Asia	Malaysia	Homo sapiens
DENV2_KX452047.1	KX452047.1	KX452047	KX452047	2II	2II_F	2II_F.1.1	2014-01-01	Asia	Malaysia	Homo sapiens
DENV2_KX452048.1	KX452048.1	KX452048	KX452048	2II	2II_F	2II_F.1.1	2014-01-01	Asia	Malaysia	Homo sapiens
DENV2_KU666949.1	KU666949.1	TM198	KU666949	2II	2II_F	2II_F.1.2	2014-01-01	Asia	Malaysia	Homo sapiens
DENV2_KU666944.1	KU666944.1	TM26	KU666944	2II	2II_F	2II_F.1.1	2014-01-01	Asia	Malaysia	Homo sapiens
DENV2_KX452016.1	KX452016.1	KX452016.1	KX452016	2II	2II_F	2II_F.1.1	2014-01-01	Asia	Malaysia	Homo sapiens
DENV2_KX452020.1	KX452020.1	KX452020.1	KX452020	2II	2II_F	2II_F.1.1	2014-01-01	Asia	Malaysia	Homo sapiens
DENV2_KX452021.1	KX452021.1	KX452021.1	KX452021	2II	2II_F	2II_F.1.1	2014-01-01	Asia	Malaysia	Homo sapiens
DENV2_KX452026.1	KX452026.1	KX452026.1	KX452026	2II	2II_F	2II_F.1.1	2014-01-01	Asia	Malaysia	Homo sapiens
DENV2_KX452032.1	KX452032.1	KX452032.1	KX452032	2II	2II_F	2II_F.1.1	2014-01-01	Asia	Malaysia	Homo sapiens
DENV2_KX452038.1	KX452038.1	KX452038.1	KX452038	2II	2II_F	2II_F.1.1	2014-01-01	Asia	Malaysia	Homo sapiens
DENV2_KX452039.1	KX452039.1	KX452039.1	KX452039	2II	2II_F	2II_F.1.1	2014-01-01	Asia	Malaysia	Homo sapiens
DENV2_KX452041.1	KX452041.1	KX452041.1	KX452041	2II	2II_F	2II_F.1.1	2014-01-01	Asia	Malaysia	Homo sapiens
DENV2_KX452043.1	KX452043.1	KX452043.1	KX452043	2II	2II_F	2II_F.1.1	2014-01-01	Asia	Malaysia	Homo sapiens
DENV2_KX452046.1	KX452046.1	KX452046.1	KX452046	2II	2II_F	2II_F.1.1	2014-01-01	Asia	Malaysia	Homo sapiens
DENV2_KX452049.1	KX452049.1	KX452049.1	KX452049	2II	2II_F	2II_F.1.1	2014-01-01	Asia	Malaysia	Homo sapiens
DENV2_KX380830.1	KX380830.1	D2/SG/CT38/2013	KX380830	2II	2II_F	2II_F.2.2	2013-07-01	Asia	Singapore	Homo sapiens
DENV2_KX380832.1	KX380832.1	D2/SG/CT40/2013	KX380832	2II	2II_F	2II_F.2.2	2013-07-01	Asia	Singapore	Homo sapiens
DENV2_KX380833.1	KX380833.1	D2/SG/CT41/2013	KX380833	2II	2II_F	2II_F.2.2	2013-07-01	Asia	Singapore	Homo sapiens
DENV2_KX380835.1	KX380835.1	D2/SG/CT44/2013	KX380835	2II	2II_F	2II_F.2.2	2013-07-01	Asia	Singapore	Homo sapiens
DENV2_KX380836.1	KX380836.1	D2/SG/CT46/2013	KX380836	2II	2II_F	2II_F.2.2	2013-07-01	Asia	Singapore	Homo sapiens
DENV2_KX380838.1	KX380838.1	D2/SG/CT51/2013	KX380838	2II	2II_F	2II_F.2.2	2013-07-01	Asia	Singapore	Homo sapiens
DENV2_MW512403.1	MW512403.1	SG(EHI)D2/15356Y13	MW512403	2II	2II_F	2II_F.1.2	2013-07-01	Asia	Singapore	Homo sapiens
DENV2_MW512402.1	MW512402.1	SG(EHI)D2/17540Y13	MW512402	2II	2II_F	2II_F.1.2	2013-07-01	Asia	Singapore	Homo sapiens
DENV2_MW512389.1	MW512389.1	SG(EHI)D2/18944Y13	MW512389	2II	2II_F	2II_F.1.1	2013-07-01	Asia	Singapore	Homo sapiens
DENV2_MW512406.1	MW512406.1	SG(EHI)D2/19089Y13	MW512406	2II	2II_F	2II_F.2.2	2013-07-01	Asia	Singapore	Homo sapiens
DENV2_MW512404.1	MW512404.1	SG(EHI)D2/19091Y13	MW512404	2II	2II_F	2II_F.2.2	2013-07-01	Asia	Singapore	Homo sapiens
DENV2_MW512398.1	MW512398.1	SG(EHI)D2/25506Y13	MW512398	2II	2II_F	2II_F.1.1	2013-07-01	Asia	Singapore	Homo sapiens
DENV2_MW512407.1	MW512407.1	SG(EHI)D2/27898Y13	MW512407	2II	2II_F	2II_F.2.2	2013-07-01	Asia	Singapore	Homo sapiens
DENV2_MW512400.1	MW512400.1	SG(EHI)D2/34994Y13	MW512400	2II	2II_F	2II_F.1.2	2013-07-01	Asia	Singapore	Homo sapiens
DENV2_MW512399.1	MW512399.1	SG(EHI)D2/42954Y13	MW512399	2II	2II_F	2II_F.1.1	2013-07-01	Asia	Singapore	Homo sapiens
DENV2_MW512401.1	MW512401.1	SG(EHI)D2/44173Y13	MW512401	2II	2II_F	2II_F.1.2	2013-07-01	Asia	Singapore	Homo sapiens
DENV2_MW512395.1	MW512395.1	SG(EHI)D2/49117Y13	MW512395	2II	2II_F	2II_F.1.1	2013-07-01	Asia	Singapore	Homo sapiens
DENV2_MW512388.1	MW512388.1	SG(EHI)D2/50583Y13	MW512388	2II	2II_F	2II_F.1.1	2013-07-01	Asia	Singapore	Homo sapiens
DENV2_MW512387.1	MW512387.1	SG(EHI)D2/50620Y13	MW512387	2II	2II_F	2II_F.1.1	2013-07-01	Asia	Singapore	Homo sapiens
DENV2_MW512397.1	MW512397.1	SG(EHI)D2/51563Y13	MW512397	2II	2II_F	2II_F.1.1	2013-07-01	Asia	Singapore	Homo sapiens
DENV2_MW512390.1	MW512390.1	SG(EHI)D2/52338Y13	MW512390	2II	2II_F	2II_F.1.1	2013-07-01	Asia	Singapore	Homo sapiens
DENV2_MW512405.1	MW512405.1	SG(EHI)D2/6547Y13	MW512405	2II	2II_F	2II_F.2.2	2013-07-01	Asia	Singapore	Homo sapiens
DENV2_MW512392.1	MW512392.1	MW512392.1	MW512392	2II	2II_F	2II_F.1.1	2013-07-01	Asia	Singapore	Homo sapiens
DENV2_MW512393.1	MW512393.1	MW512393.1	MW512393	2II	2II_F	2II_F.1.1	2013-07-01	Asia	Singapore	Homo sapiens
DENV2_MW512394.1	MW512394.1	MW512394.1	MW512394	2II	2II_F	2II_F.1.1	2013-07-01	Asia	Singapore	Homo sapiens
DENV2_MW512396.1	MW512396.1	MW512396.1	MW512396	2II	2II_F	2II_F.1.1	2013-07-01	Asia	Singapore	Homo sapiens
DENV2_KX380810.1	KX380810.1	D2/SG/CT12/2012	KX380810	2II	2II_F	2II_F.2.2	2012-07-01	Asia	Singapore	Homo sapiens
DENV2_KX380815.1	KX380815.1	D2/SG/CT20/2012	KX380815	2II	2II_F	2II_F.1.1	2012-07-01	Asia	Singapore	Homo sapiens
DENV2_MW512368.1	MW512368.1	SG(EHI)D2/23221Y11	MW512368	2II	2II_F	2II_F	2011-07-01	Asia	Singapore	Homo sapiens
DENV2_KU509268.1	KU509268.1	KU509268	KU509268	2II	2II_F	2II_F	2009-07-01	Asia	Indonesia	Homo sapiens
DENV2_OR389025.1	OR389025.1	DENV2/Malaysia/2009/Yale-DH151	OR389025	2II	2II_F	2II_F.1.2	2009-07-01	Asia	Malaysia	Homo sapiens
DENV2_KC762668.1	KC762668.1	MKS-IF014	KC762668	2II	2II_F	2II_F	2008-03-11	Asia	Indonesia	Homo sapiens
DENV2_KC762670.1	KC762670.1	MKS-0091	KC762670	2II	2II_F	2II_F	2007-12-11	Asia	Indonesia	Homo sapiens
DENV2_KC762669.1	KC762669.1	MKS-0071	KC762669	2II	2II_F	2II_F	2007-07-17	Asia	Indonesia	Homo sapiens
DENV2_EU179858.1	EU179858.1	DS04-221205	EU179858	2II	2II_F	2II_F	2005-07-01	Asia	Brunei
DENV2_EU179857.1	EU179857.1	DS31-291005	EU179857	2II	2II_F	2II_F	2005-07-01	Asia	Brunei
DENV2_JN851126.1	JN851126.1	SGEHI(D2)0578Y05	JN851126	2II	2II_F	2II_F	2005-07-01	Asia	Singapore	Homo sapiens
DENV2_MW512341.1	MW512341.1	SG(EHI)D2/DS3189Y04	MW512341	2II	2II_F	2II_F	2004-07-01	Asia	Singapore	Homo sapiens
DENV2_JN851123.1	JN851123.1	SGEHI(D2)0377Y04	JN851123	2II	2II_F	2II_F	2004-07-01	Asia	Singapore	Homo sapiens
DENV2_JN851127.1	JN851127.1	SGEHI(D2)0685Y04	JN851127	2II	2II_F	2II_F	2004-07-01	Asia	Singapore	Homo sapiens
DENV2_HM488257.1	HM488257.1	DENV-2/GU/BID-V2950/2001	HM488257	2II	2II_F	2II_F	2001-07-01	North America	USA	Homo sapiens
